# Supplementary material for: Metabolic modeling unveils potential probiotic roles of Flavonifractor plautii in reshaping the Western gut microbiota landscape
Source: ISME Commun. 2026 Mar 27;6(1):ycag077. doi: 10.1093/ismeco/ycag077 (PMC13134046; doi:10.1093/ismeco/ycag077)
Supplement: ycag077_Supplemental_Files [file ycag077_supplemental_files.zip]

Archive with 3 entries (3 files):
- Supplementary_Data_File_1_ycag077.xlsx
- Supplementary_Data_File_2_ycag077.xlsx
- Supplementary_Material_ycag077.docx
