# Supplementary material for: Metabolic modeling unveils potential probiotic roles of Flavonifractor plautii in reshaping the Western gut microbiota landscape
Source: ISME Commun. 2026 Mar 27;6(1):ycag077. doi: 10.1093/ismeco/ycag077 (PMC13134046; doi:10.1093/ismeco/ycag077)
Supplement: ycag077_Supplemental_Files [file ycag077_supplemental_files.zip › Supplementary_Data_File_1_ycag077.xlsx]

## Sheet: ModelOverlap
ModelOverlap
Annotation-harmonized overlap summary for the four Flavonifractor plautii GEMs (iFP655, gapseq-curated, AGORA ATCC 29863, and YL31). SEED identifiers were mapped to MetaNetX where possible using the supplied mapping files.
Model entity counts
Model	Reactions	Metabolites
iFP655	1666	844
gapseq	1622	1279
AGORA_ATCC_29863	1172	953
YL31	1073	893
Pairwise overlap summary
Entity type	Model A	Model B	N model A	N model B	Shared	Union	Jaccard similarity	Jaccard distance	Only in model A	Only in model B
reaction	iFP655	gapseq	1666	1622	420	2868	0.146444	0.853556	1246	1202
reaction	iFP655	AGORA_ATCC_29863	1666	1172	197	2641	0.074593	0.925407	1469	975
reaction	iFP655	YL31	1666	1073	202	2537	0.0796216	0.920378	1464	871
reaction	gapseq	AGORA_ATCC_29863	1622	1172	197	2597	0.0758568	0.924143	1425	975
reaction	gapseq	YL31	1622	1073	200	2495	0.0801603	0.91984	1422	873
reaction	AGORA_ATCC_29863	YL31	1172	1073	992	1253	0.7917	0.2083	180	81
metabolite	iFP655	gapseq	844	1279	508	1615	0.314551	0.685449	336	771
metabolite	iFP655	AGORA_ATCC_29863	844	953	487	1310	0.371756	0.628244	357	466
metabolite	iFP655	YL31	844	893	479	1258	0.380763	0.619237	365	414
metabolite	gapseq	AGORA_ATCC_29863	1279	953	597	1635	0.365138	0.634862	682	356
metabolite	gapseq	YL31	1279	893	574	1598	0.359199	0.640801	705	319
metabolite	AGORA_ATCC_29863	YL31	953	893	867	979	0.885598	0.114402	86	26
Reaction Jaccard distance matrix							Metabolite Jaccard distance matrix
	iFP655	gapseq	AGORA_ATCC_29863	YL31				iFP655	gapseq	AGORA_ATCC_29863	YL31
iFP655	0	0.853556	0.925407	0.920378			iFP655	0	0.685449	0.628244	0.619237
gapseq	0.853556	0	0.924143	0.91984			gapseq	0.685449	0	0.634862	0.640801
AGORA_ATCC_29863	0.925407	0.924143	0	0.2083			AGORA_ATCC_29863	0.628244	0.634862	0	0.114402
YL31	0.920378	0.91984	0.2083	0			YL31	0.619237	0.640801	0.114402	0

## Sheet: ReactionPresence
canonical_key	status	iFP655_present	iFP655_ids	iFP655_name	gapseq_present	gapseq_ids	gapseq_name	AGORA_ATCC_29863_present	AGORA_ATCC_29863_ids	AGORA_ATCC_29863_name	YL31_present	YL31_ids	YL31_name	n_models_present	present_models
bigg.reaction:A53C	unique	1	R_A53C	3-keto-5-aminohexanoate cleavage	0			0			0			1	iFP655
bigg.reaction:AB3CL	unique	1	R_AB3CL	3-aminobutyryl-CoA ammonia lyase	0			0			0			1	iFP655
bigg.reaction:DH35O	unique	1	R_DH35O	3,5-diaminohexanoate dehydrogenase	0			0			0			1	iFP655
bigg.reaction:DH36M	unique	1	R_DH36M	lysine 5,6-aminomutase	0			0			0			1	iFP655
fallback:12aHSDHe	unique	0			0			1	R_12aHSDHe	12-alpha hydroxysteroid dehydrogenase, NAD+ dependent, cholate specific	0			1	AGORA_ATCC_29863
fallback:13PPDH2_1	unique	1	R_13PPDH2_1	1,3-propanediol dehydrogenase	0			0			0			1	iFP655
fallback:24DECOAR	unique	1	R_24DECOAR	2 4 dienoyl CoA reductase	0			0			0			1	iFP655
fallback:26DAPt2r	unique	0			0			0			1	R_26DAPt2r	meso-2,6-Diaminoheptanedioate transport via proton symport, reversible	1	YL31
fallback:2ACLMM	unique	1	R_2ACLMM	2-Acetolactate methylmutase	0			0			0			1	iFP655
fallback:2MBAt6	unique	1	R_2MBAt6	2 methylbutanoic acid transport H symport	0			0			0			1	iFP655
fallback:2MPAt6	unique	1	R_2MPAt6	2 methylpropanoic acid transport H symport	0			0			0			1	iFP655
fallback:2OBUT_Et	unique	1	R_2OBUT_Et	2-Oxobutanoate transport (transport mechanism unknown - evidence from biolog data)	0			0			0			1	iFP655
fallback:3MOPt2r	unique	0			0			1	R_3MOPt2r	3-Methyl-2-oxopentanoate transport via proton symport reversible	0			1	AGORA_ATCC_29863
fallback:3OAS121	unique	0			0			1	R_3OAS121	3-oxoacyl-[acyl-carrier-protein] synthase (n-C12:1)	0			1	AGORA_ATCC_29863
fallback:3OAS141	unique	0			0			1	R_3OAS141	3-oxoacyl-[acyl-carrier-protein] synthase (n-C14:1)	0			1	AGORA_ATCC_29863
fallback:3OAS161	unique	0			0			1	R_3OAS161	3-oxoacyl-[acyl-carrier-protein] synthase (n-C16:1)	0			1	AGORA_ATCC_29863
fallback:3OAS181	unique	0			0			1	R_3OAS181	3-oxoacyl-[acyl-carrier-protein] synthase (n-C18:1)	0			1	AGORA_ATCC_29863
fallback:4ABUTabcpp	unique	1	R_4ABUTabcpp	GABA transport via ABC system periplasm	0			0			0			1	iFP655
fallback:4ABZt2	unique	0			0			1	R_4ABZt2	4-aminobenzoic acid transport via proton symport	0			1	AGORA_ATCC_29863
fallback:4HPTNCOAK	unique	1	R_4HPTNCOAK	4 Hydroxypentanoyl CoA kinase	0			0			0			1	iFP655
fallback:4HTHDR	unique	0			0			1	R_4HTHDR	4-hydroxy-tetrahydrodipicolinate reductase	0			1	AGORA_ATCC_29863
fallback:4HTHDS	unique	0			0			1	R_4HTHDS	4-hydroxy-tetrahydrodipicolinate synthase	0			1	AGORA_ATCC_29863
fallback:4OXPTCOADHx	unique	1	R_4OXPTCOADHx	4 Oxopentanoyl CoA 4 dehydrogenase (NAD)	0			0			0			1	iFP655
fallback:4OXPTCOADHy	unique	1	R_4OXPTCOADHy	4 Oxopentanoyl CoA 4 dehydrogenase (NADP)	0			0			0			1	iFP655
fallback:4OXPTNtex	unique	1	R_4OXPTNtex	4 Oxopentanoate transport via diffusion	0			0			0			1	iFP655
fallback:4OXPTNtpp	unique	1	R_4OXPTNtpp	4 Oxopentanoate transport via Na symport	0			0			0			1	iFP655
fallback:4POPCOAM	unique	1	R_4POPCOAM	4 (Phosphooxy pentanoyl CoA mutase	0			0			0			1	iFP655
fallback:4POPCOAM2	unique	1	R_4POPCOAM2	4 (Phosphooxy pentanoyl CoA mutase	0			0			0			1	iFP655
fallback:4POPCOAM3	unique	1	R_4POPCOAM3	4 (Phosphooxy pentanoyl CoA mutase	0			0			0			1	iFP655
fallback:5DKGR	unique	1	R_5DKGR	5-keto-D-gluconate 5-reductase	0			0			0			1	iFP655
fallback:5DOAN	shared_subset	0			0			1	R_5DOAN	5-deoxyadenosine nuclosidase	1	R_5DOAN	5-deoxyadenosine nuclosidase	2	AGORA_ATCC_29863;YL31
fallback:A24T	unique	1	R_A24T		0			0			0			1	iFP655
fallback:A4HBCT	unique	1	R_A4HBCT		0			0			0			1	iFP655
fallback:A6PAG	unique	1	R_A6PAG		0			0			0			1	iFP655
fallback:AAAN	unique	1	R_AAAN		0			0			0			1	iFP655
fallback:ABG4t2	unique	1	R_ABG4t2		0			0			0			1	iFP655
fallback:ACHBS2	unique	1	R_ACHBS2	2-aceto-2-hydroxybutanoate synthase	0			0			0			1	iFP655
fallback:ACKILE	unique	1	R_ACKILE	2 methylbutanoyl p acyl kinase	0			0			0			1	iFP655
fallback:ACKVAL	unique	1	R_ACKVAL	Isobutyryl p acyl kinase	0			0			0			1	iFP655
fallback:ACLS_b	unique	1	R_ACLS_b	Acetolactate synthase	0			0			0			1	iFP655
fallback:ACLSa_1	unique	1	R_ACLSa_1	Pyruvate acetaldehydetransferase (decarboxylating)	0			0			0			1	iFP655
fallback:ACLSb_1	unique	1	R_ACLSb_1	Acetolactate synthase	0			0			0			1	iFP655
fallback:ACOAD1fr	unique	1	R_ACOAD1fr	Acyl-CoA dehydrogenase (butanoyl-CoA)	0			0			0			1	iFP655
fallback:ACOAD1i	shared_subset	0			0			1	R_ACOAD1i	acyl-CoA dehydrogenase (butanoyl-CoA)	1	R_ACOAD1i	acyl-CoA dehydrogenase (butanoyl-CoA)	2	AGORA_ATCC_29863;YL31
fallback:ACONCt4pp	unique	1	R_ACONCt4pp	Citrate transport via sodium symport periplasm	0			0			0			1	iFP655
fallback:ACONTa_1	unique	1	R_ACONTa_1	Aconitase I	0			0			0			1	iFP655
fallback:ACSPHAC101	unique	1	R_ACSPHAC101	R 3 Hydroxyacid Acyl CoA Synthetase C101	0			0			0			1	iFP655
fallback:ACTD_1	unique	1	R_ACTD_1		0			0			0			1	iFP655
fallback:ACt5pp	unique	1	R_ACt5pp	Acetate transport in via proton symport	0			0			0			1	iFP655
fallback:ADAD	unique	0			0			1	R_ADAD	deoxycytidine kinase	0			1	AGORA_ATCC_29863
fallback:ADK10	unique	0			0			1	R_ADK10	adenylate kinase (dTTP)	0			1	AGORA_ATCC_29863
fallback:ADK11	unique	0			0			1	R_ADK11	adenylate kinase (dUTP)	0			1	AGORA_ATCC_29863
fallback:ADK5	unique	0			0			1	R_ADK5	adenylate kinase (CTP)	0			1	AGORA_ATCC_29863
fallback:ADK7	unique	0			0			1	R_ADK7	adenylate kinase (dATP)	0			1	AGORA_ATCC_29863
fallback:ADK8	unique	0			0			1	R_ADK8	adenylate kinase (dCTP)	0			1	AGORA_ATCC_29863
fallback:ADK9	unique	0			0			1	R_ADK9	adenylate kinase (dGTP)	0			1	AGORA_ATCC_29863
fallback:AIRC4	unique	1	R_AIRC4	NCAIR synthetase and NCAIR mutase	0			0			0			1	iFP655
fallback:ALAGLNtr	unique	1	R_ALAGLNtr	Dipeptide transport via ABC system ala-gln	0			0			0			1	iFP655
fallback:ALAGLUabcpp	unique	1	R_ALAGLUabcpp	L Alaninylglutamate LalaLglu transport via ABC system periplasm	0			0			0			1	iFP655
fallback:ALAGLYtr	unique	1	R_ALAGLYtr	Dipeptide transport via ABC system ala-gly	0			0			0			1	iFP655
fallback:ALAHIStr	unique	1	R_ALAHIStr	Dipeptide transport via ABC system ala-his	0			0			0			1	iFP655
fallback:ALALEUt	unique	1	R_ALALEUt	Dipeptide transport via ABC system ala-leu	0			0			0			1	iFP655
fallback:ALAS	unique	1	R_ALAS		0			0			0			1	iFP655
fallback:ALATHRtr	unique	1	R_ALATHRtr	Dipeptide transport via ABC system ala-thr	0			0			0			1	iFP655
fallback:ALAtpp	unique	1	R_ALAtpp	L-alanine export via facilited diffusion	0			0			0			1	iFP655
fallback:ALKP_R788e	unique	0			0			1	R_ALKP_R788e	Glycerone Phosphate Phosphohydrolase (Fostamatinib)	0			1	AGORA_ATCC_29863
fallback:ALMPC	unique	1	R_ALMPC		0			0			0			1	iFP655
fallback:AMANK_1	unique	1	R_AMANK_1	N-acetyl-D-mannosamine kinase	0			0			0			1	iFP655
fallback:AMMQLT8_2	unique	1	R_AMMQLT8_2		0			0			0			1	iFP655
fallback:AMPD2	unique	1	R_AMPD2	AMP deaminase	0			0			0			1	iFP655
fallback:AMPEP1	unique	1	R_AMPEP1	Aminopeptidase	0			0			0			1	iFP655
fallback:AMPEP10	unique	1	R_AMPEP10	Aminopeptidase	0			0			0			1	iFP655
fallback:AMPEP11	unique	1	R_AMPEP11	Aminopeptidase	0			0			0			1	iFP655
fallback:AMPEP12	unique	1	R_AMPEP12	Aminopeptidase	0			0			0			1	iFP655
fallback:AMPEP13	unique	1	R_AMPEP13	Aminopeptidase	0			0			0			1	iFP655
fallback:AMPEP14	unique	1	R_AMPEP14	Aminopeptidase	0			0			0			1	iFP655
fallback:AMPEP15	unique	1	R_AMPEP15	Aminopeptidase	0			0			0			1	iFP655
fallback:AMPEP16	unique	1	R_AMPEP16	Aminopeptidase	0			0			0			1	iFP655
fallback:AMPEP17	unique	1	R_AMPEP17	Aminopeptidase	0			0			0			1	iFP655
fallback:AMPEP18	unique	1	R_AMPEP18	Aminopeptidase	0			0			0			1	iFP655
fallback:AMPEP2	unique	1	R_AMPEP2	Aminopeptidase	0			0			0			1	iFP655
fallback:AMPEP3	unique	1	R_AMPEP3	Aminopeptidase	0			0			0			1	iFP655
fallback:AMPEP4	unique	1	R_AMPEP4	Aminopeptidase	0			0			0			1	iFP655
fallback:AMPEP5	unique	1	R_AMPEP5	Aminopeptidase	0			0			0			1	iFP655
fallback:AMPEP6	unique	1	R_AMPEP6	Aminopeptidase	0			0			0			1	iFP655
fallback:AMPEP7	unique	1	R_AMPEP7	Aminopeptidase	0			0			0			1	iFP655
fallback:AMPEP8	unique	1	R_AMPEP8	Aminopeptidase	0			0			0			1	iFP655
fallback:AMPEP9	unique	1	R_AMPEP9	Aminopeptidase	0			0			0			1	iFP655
fallback:ANSN	unique	1	R_ANSN	Anthranilate synthase (NH3)	0			0			0			1	iFP655
fallback:ANTDR	unique	1	R_ANTDR		0			0			0			1	iFP655
fallback:AP3S	unique	1	R_AP3S		0			0			0			1	iFP655
fallback:ARGARGr	unique	1	R_ARGARGr	Metabolism (Formation/Degradation) of ArgArg	0			0			0			1	iFP655
fallback:ARGDI_1	unique	1	R_ARGDI_1	Arginine deiminase	0			0			0			1	iFP655
fallback:ARGSS2	unique	1	R_ARGSS2	Argininosuccinate synthase, reversible	0			0			0			1	iFP655
fallback:ARNO	unique	1	R_ARNO		0			0			0			1	iFP655
fallback:AROAT	unique	1	R_AROAT	Prephenate transaminase	0			0			0			1	iFP655
fallback:ASNN_1	unique	1	R_ASNN_1	L-asparaginase	0			0			0			1	iFP655
fallback:ASPKi	shared_subset	0			0			1	R_ASPKi	aspartate kinase, irreversible	1	R_ASPKi	aspartate kinase, irreversible	2	AGORA_ATCC_29863;YL31
fallback:ATAH_1	unique	1	R_ATAH_1		0			0			0			1	iFP655
fallback:ATPM	unique	1	R_ATPM	R_ATPM	0			0			0			1	iFP655
fallback:BGLApp	unique	1	R_BGLApp	Beta glucosidase periplasmic	0			0			0			1	iFP655
fallback:BTCOAACCOAT	shared_subset	0			0			1	R_BTCOAACCOAT	Butyryl-CoA:acetate CoA-transferase	1	R_BTCOAACCOAT	Butyryl-CoA:acetate CoA-transferase	2	AGORA_ATCC_29863;YL31
fallback:BTCOADH	shared_subset	0			0			1	R_BTCOADH	Conversion of crotonoyl-CoA to butyryl-CoA by Bcd-Etf complex	1	R_BTCOADH	Conversion of crotonoyl-CoA to butyryl-CoA by Bcd-Etf complex	2	AGORA_ATCC_29863;YL31
fallback:BTNCLi	shared_subset	0			0			1	R_BTNCLi	biotin-carboxyl-carrier-protein:carbon-dioxide ligase (ADP-forming)	1	R_BTNCLi	biotin-carboxyl-carrier-protein:carbon-dioxide ligase (ADP-forming)	2	AGORA_ATCC_29863;YL31
fallback:BUTCT2	unique	1	R_BUTCT2		0			0			0			1	iFP655
fallback:BZt2_pp	unique	1	R_BZt2_pp	Benzoate transport in via proton symport 2H	0			0			0			1	iFP655
fallback:CBMK	shared_subset	0			0			1	R_CBMK	Carbamate kinase	1	R_CBMK	Carbamate kinase	2	AGORA_ATCC_29863;YL31
fallback:CD6P	unique	1	R_CD6P		0			0			0			1	iFP655
fallback:CDDTPP	unique	1	R_CDDTPP	DTTP cytidine 5'-phosphotransferase	0			0			0			1	iFP655
fallback:CELASEpp	unique	1	R_CELASEpp	Endo 1 4 D glucanase cellolose	0			0			0			1	iFP655
fallback:CELBt2	unique	1	R_CELBt2		0			0			0			1	iFP655
fallback:CELLS	unique	1	R_CELLS	Cellulose synthase UDP forming	0			0			0			1	iFP655
fallback:CHLabc_rev	unique	1	R_CHLabc_rev	T00114b	0			0			0			1	iFP655
fallback:CITt2	unique	0			0			1	R_CITt2	citrate transport in via proton symport	0			1	AGORA_ATCC_29863
fallback:CITt4pp_1	unique	1	R_CITt4pp_1	Citrate transport via sodium symport periplasm	0			0			0			1	iFP655
fallback:CMt2ppi	unique	1	R_CMt2ppi	Chloramphenicol transport via diffusion periplasm to cytosol	0			0			0			1	iFP655
fallback:CMtexabc	unique	1	R_CMtexabc	Chloramphenicol extrusion via ABC system	0			0			0			1	iFP655
fallback:CRNDH	unique	1	R_CRNDH	Carnitine 3 dehydrogenase	0			0			0			1	iFP655
fallback:CSNt2	shared_subset	0			0			1	R_CSNt2	cytosine transport in via proton symport	1	R_CSNt2	cytosine transport in via proton symport	2	AGORA_ATCC_29863;YL31
fallback:CT6PT	unique	1	R_CT6PT		0			0			0			1	iFP655
fallback:CTPS1_2	unique	1	R_CTPS1_2	CTP synthase (NH3)	0			0			0			1	iFP655
fallback:CYO4pp	unique	1	R_CYO4pp	Cytochrome c reductase pqq dependent	0			0			0			1	iFP655
fallback:CYTCAA3pp	unique	1	R_CYTCAA3pp	Cytochrome c oxidase aa3 2 protons1 electron periplasm	0			0			0			1	iFP655
fallback:CYTK11_1	unique	1	R_CYTK11_1	Cytidylate kinase (dCMP,dGTP)	0			0			0			1	iFP655
fallback:DACL	unique	1	R_DACL		0			0			0			1	iFP655
fallback:DACTPP	unique	1	R_DACTPP	DATP cytidine 5'-phosphotransferase	0			0			0			1	iFP655
fallback:DALAabcpp	unique	1	R_DALAabcpp	D-alanine transport via ABC peptide transporter	0			0			0			1	iFP655
fallback:DAUPP	unique	1	R_DAUPP	DATP uridine 5'-phosphotransferase	0			0			0			1	iFP655
fallback:DCPP	unique	1	R_DCPP	DCTP cytidine 5'-phosphotransferase	0			0			0			1	iFP655
fallback:DDGLK	shared_subset	0			0			1	R_DDGLK	2-dehydro-3-deoxygluconokinase	1	R_DDGLK	2-dehydro-3-deoxygluconokinase	2	AGORA_ATCC_29863;YL31
fallback:DFDCYTDD	unique	0			0			1	R_DFDCYTDD	Cytidine Deaminase (Gemcitabine)	0			1	AGORA_ATCC_29863
fallback:DFDCYTDabc	unique	0			0			1	R_DFDCYTDabc	Gemcitabine (2,2-difluorodeoxycytidine) Purine nucleoside ABC transporter	0			1	AGORA_ATCC_29863
fallback:DFDURIte	unique	0			0			1	R_DFDURIte	2,2-Difluorodeoxyuridine export	0			1	AGORA_ATCC_29863
fallback:DGUPP	unique	1	R_DGUPP	DGTP uridine 5'-phosphotransferase	0			0			0			1	iFP655
fallback:DH23t	unique	1	R_DH23t		0			0			0			1	iFP655
fallback:DHORD6	unique	1	R_DHORD6	Dihydoorotic acid dehydrogenase NAD	0			0			0			1	iFP655
fallback:DM_4HBA	unique	0			0			0			1	R_DM_4HBA	Sink needed to allow 4-hydroxy-benzoate to leave system	1	YL31
fallback:DM_5DRIB	shared_subset	0			0			1	R_DM_5DRIB	Sink needed to allow 5-deoxyribose to leave system	1	R_DM_5DRIB	Sink needed to allow 5-deoxyribose to leave system	2	AGORA_ATCC_29863;YL31
fallback:DM_5MTR	unique	0			0			1	R_DM_5MTR	Sink needed to allow 5-Methylthio-D-ribose to leave system	0			1	AGORA_ATCC_29863
fallback:DM_NA1	unique	0			0			1	R_DM_NA1	Sink needed to allow sodium to leave system	0			1	AGORA_ATCC_29863
fallback:DM_cpd01042	unique	0			1	R_DM_cpd01042_c0	Sink needed for p-cresol	0			0			1	gapseq
fallback:DM_dhptd__40__c	unique	0			0			1	R_DM_dhptd__40__c__41__	Demand reaction for 4,5-dihydroxy-2,3-pentanedione	0			1	AGORA_ATCC_29863
fallback:DM_hcys_L	unique	0			0			1	R_DM_hcys_L__91__c__93__	Demand for homocysteine	0			1	AGORA_ATCC_29863
fallback:DM_teich_45_BS__40__c	unique	0			0			1	R_DM_teich_45_BS__40__c__41__	demand reaction for teichuronic acid (GlcA + GalNac, 45 repeating unit)	0			1	AGORA_ATCC_29863
fallback:DOP1	unique	1	R_DOP1		0			0			0			1	iFP655
fallback:DOP2	unique	1	R_DOP2		0			0			0			1	iFP655
fallback:DOPDH	unique	1	R_DOPDH	Ketoglutarate semialdehyde dehydrogenase	0			0			0			1	iFP655
fallback:DPCOAK_1	unique	1	R_DPCOAK_1	Dephospho-CoA kinase	0			0			0			1	iFP655
fallback:DPR	unique	0			0			1	R_DPR	2-dehydropantoate 2-reductase	0			1	AGORA_ATCC_29863
fallback:DRBK_1	unique	1	R_DRBK_1	Deoxyribokinase	0			0			0			1	iFP655
fallback:DRIBtex_1	unique	1	R_DRIBtex_1	5-Deoxy-D-ribose transport by diffusion	0			0			0			1	iFP655
fallback:DRU1Ptex	unique	1	R_DRU1Ptex	S-methyl-5-thio-D-ribose 1-phosphate transport via diffusion	0			0			0			1	iFP655
fallback:DTUPP	unique	1	R_DTUPP	DTTP uridine 5'-phosphotransferase	0			0			0			1	iFP655
fallback:DUCYTP	unique	1	R_DUCYTP	DUTP cytidine 5'-phosphotransferase	0			0			0			1	iFP655
fallback:DUUPP	unique	1	R_DUUPP	DUTP uridine 5'-phosphotransferase	0			0			0			1	iFP655
fallback:EAR121x	unique	0			0			1	R_EAR121x	enoyl-[acyl-carrier-protein] reductase (NADH) (n-C12:1)	0			1	AGORA_ATCC_29863
fallback:EX_12dgr180__40__e	unique	0			0			1	R_EX_12dgr180__40__e__41__	1,2-Diacyl-sn-glycerol (dioctadecanoyl, n-C18:0) exchange	0			1	AGORA_ATCC_29863
fallback:EX_12dhchol__40__e	unique	0			0			1	R_EX_12dhchol__40__e__41__	12-Dehydrocholate exchange	0			1	AGORA_ATCC_29863
fallback:EX_23camp	unique	1	R_EX_23camp_e	EX_23camp_e	0			0			0			1	iFP655
fallback:EX_23ccmp	unique	1	R_EX_23ccmp_e	EX_23ccmp_e	0			0			0			1	iFP655
fallback:EX_23cgmp	unique	1	R_EX_23cgmp_e	EX_23cgmp_e	0			0			0			1	iFP655
fallback:EX_23cump	unique	1	R_EX_23cump_e	EX_23cump_e	0			0			0			1	iFP655
fallback:EX_26dap_M__40__e	shared_subset	0			0			1	R_EX_26dap_M__40__e__41__	meso-2,6-Diaminoheptanedioate exchange	1	R_EX_26dap_M__40__e__41__	meso-2,6-Diaminoheptanedioate exchange	2	AGORA_ATCC_29863;YL31
fallback:EX_2ameph	unique	1	R_EX_2ameph_e	EX_2ameph_e	0			0			0			1	iFP655
fallback:EX_2dhglcn	unique	1	R_EX_2dhglcn_e	EX_2dhglcn_e	0			0			0			1	iFP655
fallback:EX_2mba	unique	1	R_EX_2mba_e	EX_2mba_e	0			0			0			1	iFP655
fallback:EX_2mpa	unique	1	R_EX_2mpa_e	EX_2mpa_e	0			0			0			1	iFP655
fallback:EX_2obut	unique	1	R_EX_2obut_e	EX_2obut_e	0			0			0			1	iFP655
fallback:EX_2pglyc	unique	1	R_EX_2pglyc_e	EX_2pglyc_e	0			0			0			1	iFP655
fallback:EX_3mb	unique	1	R_EX_3mb_e	EX_3mb_e	0			0			0			1	iFP655
fallback:EX_3mop__40__e	unique	0			0			1	R_EX_3mop__40__e__41__	Exchange of 3-methyl-2-oxopentanoate	0			1	AGORA_ATCC_29863
fallback:EX_4abut	unique	1	R_EX_4abut_e	EX_4abut_e	0			0			0			1	iFP655
fallback:EX_4abz	unique	1	R_EX_4abz_e	EX_4abz_e	0			0			0			1	iFP655
fallback:EX_4abz__40__e	unique	0			0			1	R_EX_4abz__40__e__41__	4 Aminobenzoate exchange	0			1	AGORA_ATCC_29863
fallback:EX_4ahmmp	unique	1	R_EX_4ahmmp_e	EX_4ahmmp_e	0			0			0			1	iFP655
fallback:EX_4ahmmp__40__e	unique	0			0			1	R_EX_4ahmmp__40__e__41__	Exchange of Hydroxymethylpyrimidine	0			1	AGORA_ATCC_29863
fallback:EX_4hphac	unique	1	R_EX_4hphac_e	EX_4hphac_e	0			0			0			1	iFP655
fallback:EX_4oxptn	unique	1	R_EX_4oxptn_e	EX_4oxptn_e	0			0			0			1	iFP655
fallback:EX_5drib	unique	1	R_EX_5drib_e	EX_5drib_e	0			0			0			1	iFP655
fallback:EX_5mdru1p	unique	1	R_EX_5mdru1p_e	EX_5mdru1p_e	0			0			0			1	iFP655
fallback:EX_5mtr	unique	1	R_EX_5mtr_e	EX_5mtr_e	0			0			0			1	iFP655
fallback:EX_LalaDgluMdapDala	unique	1	R_EX_LalaDgluMdapDala_e	EX_LalaDgluMdapDala_e	0			0			0			1	iFP655
fallback:EX_LalaLglu	unique	1	R_EX_LalaLglu_e	EX_LalaLglu_e	0			0			0			1	iFP655
fallback:EX_Lcyst	unique	1	R_EX_Lcyst_e	EX_Lcyst_e	0			0			0			1	iFP655
fallback:EX_Lcyst__40__e	shared_subset	0			0			1	R_EX_Lcyst__40__e__41__	L-cysteate exchange	1	R_EX_Lcyst__40__e__41__	L-cysteate exchange	2	AGORA_ATCC_29863;YL31
fallback:EX_R3hdec4e	unique	1	R_EX_R3hdec4e_e	EX_R3hdec4e_e	0			0			0			1	iFP655
fallback:EX_abg4	unique	1	R_EX_abg4_e	EX_abg4_e	0			0			0			1	iFP655
fallback:EX_ac	unique	1	R_EX_ac_e	EX_ac_e	0			0			0			1	iFP655
fallback:EX_ac__40__e	shared_subset	0			0			1	R_EX_ac__40__e__41__	Acetate exchange	1	R_EX_ac__40__e__41__	Acetate exchange	2	AGORA_ATCC_29863;YL31
fallback:EX_acac	unique	1	R_EX_acac_e	EX_acac_e	0			0			0			1	iFP655
fallback:EX_acac__40__e	shared_subset	0			0			1	R_EX_acac__40__e__41__	Acetoacetate exchange	1	R_EX_acac__40__e__41__	Acetoacetate exchange	2	AGORA_ATCC_29863;YL31
fallback:EX_acald	unique	1	R_EX_acald_e	EX_acald_e	0			0			0			1	iFP655
fallback:EX_acald__40__e	shared_subset	0			0			1	R_EX_acald__40__e__41__	Acetaldehyde exchange	1	R_EX_acald__40__e__41__	Acetaldehyde exchange	2	AGORA_ATCC_29863;YL31
fallback:EX_acnam	unique	1	R_EX_acnam_e	EX_acnam_e	0			0			0			1	iFP655
fallback:EX_acon_C	unique	1	R_EX_acon_C_e	EX_acon_C_e	0			0			0			1	iFP655
fallback:EX_actn__R	unique	1	R_EX_actn__R_e	EX_actn__R_e	0			0			0			1	iFP655
fallback:EX_ade	unique	1	R_EX_ade_e	EX_ade_e	0			0			0			1	iFP655
fallback:EX_adocbl__40__e	shared_subset	0			0			1	R_EX_adocbl__40__e__41__	Adenosylcobalamin exchange	1	R_EX_adocbl__40__e__41__	Adenosylcobalamin exchange	2	AGORA_ATCC_29863;YL31
fallback:EX_agm	unique	1	R_EX_agm_e	EX_agm_e	0			0			0			1	iFP655
fallback:EX_ala_L__40__e	shared_subset	0			0			1	R_EX_ala_L__40__e__41__	exchange reaction for L-alanine	1	R_EX_ala_L__40__e__41__	exchange reaction for L-alanine	2	AGORA_ATCC_29863;YL31
fallback:EX_ala_L_asp__L	unique	1	R_EX_ala_L_asp__L_e	EX_ala_L_asp__L_e	0			0			0			1	iFP655
fallback:EX_ala_L_glu__L	unique	1	R_EX_ala_L_glu__L_e	EX_ala_L_glu__L_e	0			0			0			1	iFP655
fallback:EX_ala_L_thr__L	unique	1	R_EX_ala_L_thr__L_e	EX_ala_L_thr__L_e	0			0			0			1	iFP655
fallback:EX_ala__D	unique	1	R_EX_ala__D_e	EX_ala__D_e	0			0			0			1	iFP655
fallback:EX_ala__L	unique	1	R_EX_ala__L_e	EX_ala__L_e	0			0			0			1	iFP655
fallback:EX_ala_gln	unique	1	R_EX_ala_gln_e	EX_ala_gln_e	0			0			0			1	iFP655
fallback:EX_ala_his	unique	1	R_EX_ala_his_e	EX_ala_his_e	0			0			0			1	iFP655
fallback:EX_ala_leu	unique	1	R_EX_ala_leu_e	EX_ala_leu_e	0			0			0			1	iFP655
fallback:EX_alaala	unique	1	R_EX_alaala_e	EX_alaala_e	0			0			0			1	iFP655
fallback:EX_alaasp__40__e	shared_subset	0			0			1	R_EX_alaasp__40__e__41__	L-alanyl-L-aspartate exchange	1	R_EX_alaasp__40__e__41__	L-alanyl-L-aspartate exchange	2	AGORA_ATCC_29863;YL31
fallback:EX_alagln__40__e	shared_subset	0			0			1	R_EX_alagln__40__e__41__	L-alanyl-L-glutamine exchange	1	R_EX_alagln__40__e__41__	L-alanyl-L-glutamine exchange	2	AGORA_ATCC_29863;YL31
fallback:EX_alaglu__40__e	shared_subset	0			0			1	R_EX_alaglu__40__e__41__	L-alanyl-L-glutamate exchange	1	R_EX_alaglu__40__e__41__	L-alanyl-L-glutamate exchange	2	AGORA_ATCC_29863;YL31
fallback:EX_alagly	unique	1	R_EX_alagly_e	EX_alagly_e	0			0			0			1	iFP655
fallback:EX_alagly__40__e	shared_subset	0			0			1	R_EX_alagly__40__e__41__	L-alanylglycine exchange	1	R_EX_alagly__40__e__41__	L-alanylglycine exchange	2	AGORA_ATCC_29863;YL31
fallback:EX_alahis__40__e	shared_subset	0			0			1	R_EX_alahis__40__e__41__	L-alanyl-L-histidine exchange	1	R_EX_alahis__40__e__41__	L-alanyl-L-histidine exchange	2	AGORA_ATCC_29863;YL31
fallback:EX_alaleu__40__e	shared_subset	0			0			1	R_EX_alaleu__40__e__41__	L-alanyl-L-leucine exchange	1	R_EX_alaleu__40__e__41__	L-alanyl-L-leucine exchange	2	AGORA_ATCC_29863;YL31
fallback:EX_alathr__40__e	shared_subset	0			0			1	R_EX_alathr__40__e__41__	L-alanyl-L-threonine exchange	1	R_EX_alathr__40__e__41__	L-alanyl-L-threonine exchange	2	AGORA_ATCC_29863;YL31
fallback:EX_alltn	unique	1	R_EX_alltn_e	EX_alltn_e	0			0			0			1	iFP655
fallback:EX_alltn__40__e	shared_subset	0			0			1	R_EX_alltn__40__e__41__	Allantoin exchange	1	R_EX_alltn__40__e__41__	Allantoin exchange	2	AGORA_ATCC_29863;YL31
fallback:EX_anhgm	unique	1	R_EX_anhgm_e	EX_anhgm_e	0			0			0			1	iFP655
fallback:EX_arab_L__40__e	shared_subset	0			0			1	R_EX_arab_L__40__e__41__	L-Arabinose exchange	1	R_EX_arab_L__40__e__41__	L-Arabinose exchange	2	AGORA_ATCC_29863;YL31
fallback:EX_arab__L	unique	1	R_EX_arab__L_e	EX_arab__L_e	0			0			0			1	iFP655
fallback:EX_arg_L__40__e	shared_subset	0			0			1	R_EX_arg_L__40__e__41__	L-Arginine exchange	1	R_EX_arg_L__40__e__41__	L-Arginine exchange	2	AGORA_ATCC_29863;YL31
fallback:EX_arg__L	unique	1	R_EX_arg__L_e	EX_arg__L_e	0			0			0			1	iFP655
fallback:EX_arsenb__40__e	shared_subset	0			0			1	R_EX_arsenb__40__e__41__	Arsenobetaine exchange	1	R_EX_arsenb__40__e__41__	Arsenobetaine exchange	2	AGORA_ATCC_29863;YL31
fallback:EX_asn__L	unique	1	R_EX_asn__L_e	EX_asn__L_e	0			0			0			1	iFP655
fallback:EX_asp_L__40__e	unique	0			0			0			1	R_EX_asp_L__40__e__41__	L-Aspartate exchange	1	YL31
fallback:EX_asp__L	unique	1	R_EX_asp__L_e	EX_asp__L_e	0			0			0			1	iFP655
fallback:EX_bhb__40__e	shared_subset	0			0			1	R_EX_bhb__40__e__41__	(R)-3-Hydroxybutanoate transport via H+ symport	1	R_EX_bhb__40__e__41__	(R)-3-Hydroxybutanoate transport via H+ symport	2	AGORA_ATCC_29863;YL31
fallback:EX_biomass__40__e	shared_subset	0			0			1	R_EX_biomass__40__e__41__	EX Biomass c0	1	R_EX_biomass__40__e__41__	EX Biomass c0	2	AGORA_ATCC_29863;YL31
fallback:EX_btn__40__e	shared_subset	0			0			1	R_EX_btn__40__e__41__	Biotin exchange	1	R_EX_btn__40__e__41__	Biotin exchange	2	AGORA_ATCC_29863;YL31
fallback:EX_but	unique	1	R_EX_but_e	EX_but_e	0			0			0			1	iFP655
fallback:EX_but__40__e	shared_subset	0			0			1	R_EX_but__40__e__41__	Butyrate (n-C4:0) exchange	1	R_EX_but__40__e__41__	Butyrate (n-C4:0) exchange	2	AGORA_ATCC_29863;YL31
fallback:EX_butso3__40__e	shared_subset	0			0			1	R_EX_butso3__40__e__41__	butanesulfonate exchange	1	R_EX_butso3__40__e__41__	butanesulfonate exchange	2	AGORA_ATCC_29863;YL31
fallback:EX_bz	unique	1	R_EX_bz_e	EX_bz_e	0			0			0			1	iFP655
fallback:EX_bzalc	unique	1	R_EX_bzalc_e	EX_bzalc_e	0			0			0			1	iFP655
fallback:EX_ca2	unique	1	R_EX_ca2_e	EX_ca2_e	0			0			0			1	iFP655
fallback:EX_ca2__40__e	shared_subset	0			0			1	R_EX_ca2__40__e__41__	Calcium exchange	1	R_EX_ca2__40__e__41__	Calcium exchange	2	AGORA_ATCC_29863;YL31
fallback:EX_cbl1__40__e	shared_subset	0			0			1	R_EX_cbl1__40__e__41__	Cob(I)alamin exchange	1	R_EX_cbl1__40__e__41__	Cob(I)alamin exchange	2	AGORA_ATCC_29863;YL31
fallback:EX_cbl2__40__e	shared_subset	0			0			1	R_EX_cbl2__40__e__41__	Cob(II)alamin exchange	1	R_EX_cbl2__40__e__41__	Cob(II)alamin exchange	2	AGORA_ATCC_29863;YL31
fallback:EX_cd2	unique	1	R_EX_cd2_e	EX_cd2_e	0			0			0			1	iFP655
fallback:EX_cd2__40__e	shared_subset	0			0			1	R_EX_cd2__40__e__41__	Cadmium exchange	1	R_EX_cd2__40__e__41__	Cadmium exchange	2	AGORA_ATCC_29863;YL31
fallback:EX_cellb	unique	1	R_EX_cellb_e	EX_cellb_e	0			0			0			1	iFP655
fallback:EX_cgly	unique	1	R_EX_cgly_e	EX_cgly_e	0			0			0			1	iFP655
fallback:EX_cgly__40__e	shared_subset	0			0			1	R_EX_cgly__40__e__41__	Cys-Gly exchange	1	R_EX_cgly__40__e__41__	Cys-Gly exchange	2	AGORA_ATCC_29863;YL31
fallback:EX_chol	unique	1	R_EX_chol_e	EX_chol_e	0			0			0			1	iFP655
fallback:EX_cholate__40__e	unique	0			0			1	R_EX_cholate__40__e__41__	exchange reaction for cholate	0			1	AGORA_ATCC_29863
fallback:EX_chols	unique	1	R_EX_chols_e	EX_chols_e	0			0			0			1	iFP655
fallback:EX_cit	unique	1	R_EX_cit_e	EX_cit_e	0			0			0			1	iFP655
fallback:EX_cit__40__e	unique	0			0			1	R_EX_cit__40__e__41__	Citrate exchange	0			1	AGORA_ATCC_29863
fallback:EX_cl	unique	1	R_EX_cl_e	EX_cl_e	0			0			0			1	iFP655
fallback:EX_cl__40__e	shared_subset	0			0			1	R_EX_cl__40__e__41__	exchange reaction for Chloride	1	R_EX_cl__40__e__41__	exchange reaction for Chloride	2	AGORA_ATCC_29863;YL31
fallback:EX_cm	unique	1	R_EX_cm_e	EX_cm_e	0			0			0			1	iFP655
fallback:EX_co2	unique	1	R_EX_co2_e	EX_co2_e	0			0			0			1	iFP655
fallback:EX_co2__40__e	shared_subset	0			0			1	R_EX_co2__40__e__41__	CO2 exchange	1	R_EX_co2__40__e__41__	CO2 exchange	2	AGORA_ATCC_29863;YL31
fallback:EX_coa	unique	1	R_EX_coa_e	EX_coa_e	0			0			0			1	iFP655
fallback:EX_cobalt2	unique	1	R_EX_cobalt2_e	EX_cobalt2_e	0			0			0			1	iFP655
fallback:EX_cobalt2__40__e	shared_subset	0			0			1	R_EX_cobalt2__40__e__41__	Co2+ exchange	1	R_EX_cobalt2__40__e__41__	Co2+ exchange	2	AGORA_ATCC_29863;YL31
fallback:EX_cpd00001	unique	0			1	R_EX_cpd00001_e0	H2O-e0 Exchange	0			0			1	gapseq
fallback:EX_cpd00007	unique	0			1	R_EX_cpd00007_e0	O2-e0 Exchange	0			0			1	gapseq
fallback:EX_cpd00009	unique	0			1	R_EX_cpd00009_e0	Phosphate-e0 Exchange	0			0			1	gapseq
fallback:EX_cpd00011	unique	0			1	R_EX_cpd00011_e0	CO2-e0 Exchange	0			0			1	gapseq
fallback:EX_cpd00012	unique	0			1	R_EX_cpd00012_e0	PPi-e0 Exchange	0			0			1	gapseq
fallback:EX_cpd00013	unique	0			1	R_EX_cpd00013_e0	NH3-e0 Exchange	0			0			1	gapseq
fallback:EX_cpd00023	unique	0			1	R_EX_cpd00023_e0	L-Glutamate-e0 Exchange	0			0			1	gapseq
fallback:EX_cpd00025	unique	0			1	R_EX_cpd00025_e0	H2O2-e0 Exchange	0			0			1	gapseq
fallback:EX_cpd00027	unique	0			1	R_EX_cpd00027_e0	D-Glucose-e0 Exchange	0			0			1	gapseq
fallback:EX_cpd00028	unique	0			1	R_EX_cpd00028_e0	Heme-e0 Exchange	0			0			1	gapseq
fallback:EX_cpd00029	unique	0			1	R_EX_cpd00029_e0	Acetate-e0 Exchange	0			0			1	gapseq
fallback:EX_cpd00030	unique	0			1	R_EX_cpd00030_e0	Mn2+-e0 Exchange	0			0			1	gapseq
fallback:EX_cpd00033	unique	0			1	R_EX_cpd00033_e0	Glycine-e0 Exchange	0			0			1	gapseq
fallback:EX_cpd00034	unique	0			1	R_EX_cpd00034_e0	Zn2+-e0 Exchange	0			0			1	gapseq
fallback:EX_cpd00035	unique	0			1	R_EX_cpd00035_e0	L-Alanine-e0 Exchange	0			0			1	gapseq
fallback:EX_cpd00036	unique	0			1	R_EX_cpd00036_e0	Succinate-e0 Exchange	0			0			1	gapseq
fallback:EX_cpd00038	unique	0			1	R_EX_cpd00038_e0	GTP-e0 Exchange	0			0			1	gapseq
fallback:EX_cpd00039	unique	0			1	R_EX_cpd00039_e0	L-Lysine-e0 Exchange	0			0			1	gapseq
fallback:EX_cpd00041	unique	0			1	R_EX_cpd00041_e0	L-Aspartate-e0 Exchange	0			0			1	gapseq
fallback:EX_cpd00048	unique	0			1	R_EX_cpd00048_e0	Sulfate-e0 Exchange	0			0			1	gapseq
fallback:EX_cpd00051	unique	0			1	R_EX_cpd00051_e0	L-Arginine-e0 Exchange	0			0			1	gapseq
fallback:EX_cpd00053	unique	0			1	R_EX_cpd00053_e0	L-Glutamine-e0 Exchange	0			0			1	gapseq
fallback:EX_cpd00054	unique	0			1	R_EX_cpd00054_e0	L-Serine-e0 Exchange	0			0			1	gapseq
fallback:EX_cpd00055	unique	0			1	R_EX_cpd00055_e0	Formaldehyde-e0 Exchange	0			0			1	gapseq
fallback:EX_cpd00058	unique	0			1	R_EX_cpd00058_e0	Cu2+-e0 Exchange	0			0			1	gapseq
fallback:EX_cpd00060	unique	0			1	R_EX_cpd00060_e0	L-Methionine-e0 Exchange	0			0			1	gapseq
fallback:EX_cpd00063	unique	0			1	R_EX_cpd00063_e0	Ca2+-e0 Exchange	0			0			1	gapseq
fallback:EX_cpd00064	unique	0			1	R_EX_cpd00064_e0	Ornithine-e0 Exchange	0			0			1	gapseq
fallback:EX_cpd00065	unique	0			1	R_EX_cpd00065_e0	L-Tryptophan Exchange	0			0			1	gapseq
fallback:EX_cpd00066	unique	0			1	R_EX_cpd00066_e0	Phenylalaninec Exchange	0			0			1	gapseq
fallback:EX_cpd00067	unique	0			1	R_EX_cpd00067_e0	H+-e0 Exchange	0			0			1	gapseq
fallback:EX_cpd00069	unique	0			1	R_EX_cpd00069_e0	L-Tyrosine-e0 Exchange	0			0			1	gapseq
fallback:EX_cpd00071	unique	0			1	R_EX_cpd00071_e0	Acetaldehyde-e0 Exchange	0			0			1	gapseq
fallback:EX_cpd00073	unique	0			1	R_EX_cpd00073_e0	Urea-e0 Exchange	0			0			1	gapseq
fallback:EX_cpd00075	unique	0			1	R_EX_cpd00075_e0	Nitrite-e0 Exchange	0			0			1	gapseq
fallback:EX_cpd00082	unique	0			1	R_EX_cpd00082_e0	D-Fructose-e0 Exchange	0			0			1	gapseq
fallback:EX_cpd00084	unique	0			1	R_EX_cpd00084_e0	L-Cysteine-e0 Exchange	0			0			1	gapseq
fallback:EX_cpd00092	unique	0			1	R_EX_cpd00092_e0	Uracil-e0 Exchange	0			0			1	gapseq
fallback:EX_cpd00098	unique	0			1	R_EX_cpd00098_e0	Choline-e0 Exchange	0			0			1	gapseq
fallback:EX_cpd00099	unique	0			1	R_EX_cpd00099_e0	Cl--e0 Exchange	0			0			1	gapseq
fallback:EX_cpd00104	unique	0			1	R_EX_cpd00104_e0	BIOT-e0 Exchange	0			0			1	gapseq
fallback:EX_cpd00105	unique	0			1	R_EX_cpd00105_e0	D-Ribose-e0 Exchange	0			0			1	gapseq
fallback:EX_cpd00106	unique	0			1	R_EX_cpd00106_e0	Fumarate-e0 Exchange	0			0			1	gapseq
fallback:EX_cpd00107	unique	0			1	R_EX_cpd00107_e0	L-Leucine-e0 Exchange	0			0			1	gapseq
fallback:EX_cpd00108	unique	0			1	R_EX_cpd00108_e0	Galactose-e0 Exchange	0			0			1	gapseq
fallback:EX_cpd00116	unique	0			1	R_EX_cpd00116_e0	Methanol-e0 Exchange	0			0			1	gapseq
fallback:EX_cpd00118	unique	0			1	R_EX_cpd00118_e0	Putrescine-e0 Exchange	0			0			1	gapseq
fallback:EX_cpd00119	unique	0			1	R_EX_cpd00119_e0	L-Histidine-e0 Exchange	0			0			1	gapseq
fallback:EX_cpd00121	unique	0			1	R_EX_cpd00121_e0	L-Inositol-e0 Exchange	0			0			1	gapseq
fallback:EX_cpd00129	unique	0			1	R_EX_cpd00129_e0	L-Proline-e0 Exchange	0			0			1	gapseq
fallback:EX_cpd00130	unique	0			1	R_EX_cpd00130_e0	L-Malate-e0 Exchange	0			0			1	gapseq
fallback:EX_cpd00132	unique	0			1	R_EX_cpd00132_e0	L-Asparagine-e0 Exchange	0			0			1	gapseq
fallback:EX_cpd00137	unique	0			1	R_EX_cpd00137_e0	Citrate-e0 Exchange	0			0			1	gapseq
fallback:EX_cpd00138	unique	0			1	R_EX_cpd00138_e0	D-Mannose-e0 Exchange	0			0			1	gapseq
fallback:EX_cpd00141	unique	0			1	R_EX_cpd00141_e0	Propionate-e0 Exchange	0			0			1	gapseq
fallback:EX_cpd00149	unique	0			1	R_EX_cpd00149_e0	Co2+-e0 Exchange	0			0			1	gapseq
fallback:EX_cpd00150	unique	0			1	R_EX_cpd00150_e0	HCN-e0 Exchange	0			0			1	gapseq
fallback:EX_cpd00153	unique	0			1	R_EX_cpd00153_e0	Benzoate-e0 Exchange	0			0			1	gapseq
fallback:EX_cpd00154	unique	0			1	R_EX_cpd00154_e0	Xylose-e0 Exchange	0			0			1	gapseq
fallback:EX_cpd00156	unique	0			1	R_EX_cpd00156_e0	L-Valine-e0 Exchange	0			0			1	gapseq
fallback:EX_cpd00161	unique	0			1	R_EX_cpd00161_e0	L-Threonine-e0 Exchange	0			0			1	gapseq
fallback:EX_cpd00178	unique	0			1	R_EX_cpd00178_e0	Acetone-e0 Exchange	0			0			1	gapseq
fallback:EX_cpd00179	unique	0			1	R_EX_cpd00179_e0	Maltose-e0 Exchange	0			0			1	gapseq
fallback:EX_cpd00182	unique	0			1	R_EX_cpd00182_e0	Adenosine-e0 Exchange	0			0			1	gapseq
fallback:EX_cpd00185	unique	0			1	R_EX_cpd00185_e0	D-Arabinose-e0 Exchange	0			0			1	gapseq
fallback:EX_cpd00204	unique	0			1	R_EX_cpd00204_e0	CO-e0 Exchange	0			0			1	gapseq
fallback:EX_cpd00205	unique	0			1	R_EX_cpd00205_e0	K+-e0 Exchange	0			0			1	gapseq
fallback:EX_cpd00208	unique	0			1	R_EX_cpd00208_e0	LACT-e0 Exchange	0			0			1	gapseq
fallback:EX_cpd00209	unique	0			1	R_EX_cpd00209_e0	Nitrate-e0 Exchange	0			0			1	gapseq
fallback:EX_cpd00210	unique	0			1	R_EX_cpd00210_e0	Taurine-e0 Exchange	0			0			1	gapseq
fallback:EX_cpd00211	unique	0			1	R_EX_cpd00211_e0	Butyrate-e0 Exchange	0			0			1	gapseq
fallback:EX_cpd00218	unique	0			1	R_EX_cpd00218_e0	Nicotinic acid (B3) Exchange	0			0			1	gapseq
fallback:EX_cpd00220	unique	0			1	R_EX_cpd00220_e0	ribovlafin Exchange	0			0			1	gapseq
fallback:EX_cpd00222	unique	0			1	R_EX_cpd00222_e0	GLCN-e0 Exchange	0			0			1	gapseq
fallback:EX_cpd00224	unique	0			1	R_EX_cpd00224_e0	L-Arabinose-e0 Exchange	0			0			1	gapseq
fallback:EX_cpd00239	unique	0			1	R_EX_cpd00239_e0	H2S-e0 Exchange	0			0			1	gapseq
fallback:EX_cpd00244	unique	0			1	R_EX_cpd00244_e0	Ni2+-e0 Exchange	0			0			1	gapseq
fallback:EX_cpd00246	unique	0			1	R_EX_cpd00246_e0	Inosine-e0 Exchange	0			0			1	gapseq
fallback:EX_cpd00249	unique	0			1	R_EX_cpd00249_e0	Uridine-e0 Exchange	0			0			1	gapseq
fallback:EX_cpd00254	unique	0			1	R_EX_cpd00254_e0	Mg-e0 Exchange	0			0			1	gapseq
fallback:EX_cpd00264	unique	0			1	R_EX_cpd00264_e0	Spermidine-e0 Exchange	0			0			1	gapseq
fallback:EX_cpd00268	unique	0			1	R_EX_cpd00268_e0	H2S2O3-e0 Exchange	0			0			1	gapseq
fallback:EX_cpd00277	unique	0			1	R_EX_cpd00277_e0	Deoxyguanosine-e0 Exchange	0			0			1	gapseq
fallback:EX_cpd00281	unique	0			1	R_EX_cpd00281_e0	GABA-e0 Exchange	0			0			1	gapseq
fallback:EX_cpd00305	unique	0			1	R_EX_cpd00305_e0	Thiamin-e0 Exchange	0			0			1	gapseq
fallback:EX_cpd00309	unique	0			1	R_EX_cpd00309_e0	XAN-e0 Exchange	0			0			1	gapseq
fallback:EX_cpd00311	unique	0			1	R_EX_cpd00311_e0	Guanosine-e0 Exchange	0			0			1	gapseq
fallback:EX_cpd00314	unique	0			1	R_EX_cpd00314_e0	D-Mannitol-e0 Exchange	0			0			1	gapseq
fallback:EX_cpd00322	unique	0			1	R_EX_cpd00322_e0	L-Isoleucine-e0 Exchange	0			0			1	gapseq
fallback:EX_cpd00324	unique	0			1	R_EX_cpd00324_e0	MTTL-e0 Exchange	0			0			1	gapseq
fallback:EX_cpd00359	unique	0			1	R_EX_cpd00359_e0	indol-e0 Exchange	0			0			1	gapseq
fallback:EX_cpd00363	unique	0			1	R_EX_cpd00363_e0	Ethanol-e0 Exchange	0			0			1	gapseq
fallback:EX_cpd00367	unique	0			1	R_EX_cpd00367_e0	Cytidine-e0 Exchange	0			0			1	gapseq
fallback:EX_cpd00371	unique	0			1	R_EX_cpd00371_e0	Propanal-e0 Exchange	0			0			1	gapseq
fallback:EX_cpd00380	unique	0			1	R_EX_cpd00380_e0	Itaconate-e0 Exchange	0			0			1	gapseq
fallback:EX_cpd00393	unique	0			1	R_EX_cpd00393_e0	Folate-e0 Exchange	0			0			1	gapseq
fallback:EX_cpd00396	unique	0			1	R_EX_cpd00396_e0	L-Rhamnose-e0 Exchange	0			0			1	gapseq
fallback:EX_cpd00418	unique	0			1	R_EX_cpd00418_e0	NO-e0 Exchange	0			0			1	gapseq
fallback:EX_cpd00448	unique	0			1	R_EX_cpd00448_e0	D-Glyceraldehyde-e0 Exchange	0			0			1	gapseq
fallback:EX_cpd00450	unique	0			1	R_EX_cpd00450_e0	Methyl sulfide-e0 Exchange	0			0			1	gapseq
fallback:EX_cpd00453	unique	0			1	R_EX_cpd00453_e0	1,2-Propanediol-e0 Exchange	0			0			1	gapseq
fallback:EX_cpd00526	unique	0			1	R_EX_cpd00526_e0	Cholate-e0 Exchange	0			0			1	gapseq
fallback:EX_cpd00528	unique	0			1	R_EX_cpd00528_e0	N2-e0 Exchange	0			0			1	gapseq
fallback:EX_cpd00531	unique	0			1	R_EX_cpd00531_e0	Hg2+-e0 Exchange	0			0			1	gapseq
fallback:EX_cpd00540	unique	0			1	R_EX_cpd00540_e0	BET-e0 Exchange	0			0			1	gapseq
fallback:EX_cpd00644	unique	0			1	R_EX_cpd00644_e0	Pantothenic acid Exchange	0			0			1	gapseq
fallback:EX_cpd00653	unique	0			1	R_EX_cpd00653_e0	D-Galactonate-e0 Exchange	0			0			1	gapseq
fallback:EX_cpd00659	unique	0			1	R_EX_cpd00659_e0	Nitrous oxide-e0 Exchange	0			0			1	gapseq
fallback:EX_cpd00751	unique	0			1	R_EX_cpd00751_e0	L-Fucose-e0 Exchange	0			0			1	gapseq
fallback:EX_cpd00794	unique	0			1	R_EX_cpd00794_e0	TRHL-e0 Exchange	0			0			1	gapseq
fallback:EX_cpd00811	unique	0			1	R_EX_cpd00811_e0	(CH3)3NO-e0 Exchange	0			0			1	gapseq
fallback:EX_cpd00949	unique	0			1	R_EX_cpd00949_e0	3alpha,7alpha-Dihydroxy-12-oxo-5beta-cholanate-e0 Exchange	0			0			1	gapseq
fallback:EX_cpd00971	unique	0			1	R_EX_cpd00971_e0	Na+-e0 Exchange	0			0			1	gapseq
fallback:EX_cpd01012	unique	0			1	R_EX_cpd01012_e0	Cd2+-e0 Exchange	0			0			1	gapseq
fallback:EX_cpd01015	unique	0			1	R_EX_cpd01015_e0	Cyanate-e0 Exchange	0			0			1	gapseq
fallback:EX_cpd01024	unique	0			1	R_EX_cpd01024_e0	Methane-e0 Exchange	0			0			1	gapseq
fallback:EX_cpd01092	unique	0			1	R_EX_cpd01092_e0	Allantoin-e0 Exchange	0			0			1	gapseq
fallback:EX_cpd01132	unique	0			1	R_EX_cpd01132_e0	Puromycin-e0 Exchange	0			0			1	gapseq
fallback:EX_cpd01133	unique	0			1	R_EX_cpd01133_e0	Stachyose-e0 Exchange	0			0			1	gapseq
fallback:EX_cpd01217	unique	0			1	R_EX_cpd01217_e0	Xanthosine-e0 Exchange	0			0			1	gapseq
fallback:EX_cpd01262	unique	0			1	R_EX_cpd01262_e0	Amylotriose-e0 Exchange	0			0			1	gapseq
fallback:EX_cpd01318	unique	0			1	R_EX_cpd01318_e0	Glycocholate-e0 Exchange	0			0			1	gapseq
fallback:EX_cpd01399	unique	0			1	R_EX_cpd01399_e0	Maltotetraose-e0 Exchange	0			0			1	gapseq
fallback:EX_cpd01618	unique	0			1	R_EX_cpd01618_e0	1,3-Propanediol-e0 Exchange	0			0			1	gapseq
fallback:EX_cpd01861	unique	0			1	R_EX_cpd01861_e0	(R)-1,2-Propanediol-e0 Exchange	0			0			1	gapseq
fallback:EX_cpd01981	unique	0			1	R_EX_cpd01981_e0	5-Methylthio-D-ribose-e0 Exchange	0			0			1	gapseq
fallback:EX_cpd02733	unique	0			1	R_EX_cpd02733_e0	Deoxycholate-e0 Exchange	0			0			1	gapseq
fallback:EX_cpd03047	unique	0			1	R_EX_cpd03047_e0	Taurocholate-e0 Exchange	0			0			1	gapseq
fallback:EX_cpd03091	unique	0			1	R_EX_cpd03091_e0	5'-Deoxyadenosine-e0 Exchange	0			0			1	gapseq
fallback:EX_cpd03247	unique	0			1	R_EX_cpd03247_e0	Glycochenodeoxycholate-e0 Exchange	0			0			1	gapseq
fallback:EX_cpd03587	unique	0			1	R_EX_cpd03587_e0	kdo2-lipid a-e0 Exchange	0			0			1	gapseq
fallback:EX_cpd03662	unique	0			1	R_EX_cpd03662_e0	n-Butanol-e0 Exchange	0			0			1	gapseq
fallback:EX_cpd03808	unique	0			1	R_EX_cpd03808_e0	Lacto-N-biose-e0 Exchange	0			0			1	gapseq
fallback:EX_cpd04097	unique	0			1	R_EX_cpd04097_e0	Pb-e0 Exchange	0			0			1	gapseq
fallback:EX_cpd08021	unique	0			1	R_EX_cpd08021_e0	DMSO-e0 Exchange	0			0			1	gapseq
fallback:EX_cpd10515	unique	0			1	R_EX_cpd10515_e0	Fe2+-e0 Exchange	0			0			1	gapseq
fallback:EX_cpd10516	unique	0			1	R_EX_cpd10516_e0	fe3-e0 Exchange	0			0			1	gapseq
fallback:EX_cpd11416	unique	0			1	R_EX_cpd11416_c0	EX cpd11416 c0	0			0			1	gapseq
fallback:EX_cpd11451	unique	0			1	R_EX_cpd11451_e0	mql7-e0 Exchange	0			0			1	gapseq
fallback:EX_cpd11574	unique	0			1	R_EX_cpd11574_e0	Molybdate-e0 Exchange	0			0			1	gapseq
fallback:EX_cpd11606	unique	0			1	R_EX_cpd11606_e0	Menaquinone 7-e0 Exchange	0			0			1	gapseq
fallback:EX_cpd11632	unique	0			1	R_EX_cpd11632_e0	hn-e0 Exchange	0			0			1	gapseq
fallback:EX_cpd11640	unique	0			1	R_EX_cpd11640_e0	H2-e0 Exchange	0			0			1	gapseq
fallback:EX_cpd11976	unique	0			1	R_EX_cpd11976_e0	Maltodextrin-e0 Exchange	0			0			1	gapseq
fallback:EX_cpd15494	unique	0			1	R_EX_cpd15494_e0	Maltoheptaose-e0 Exchange	0			0			1	gapseq
fallback:EX_cpd17026	unique	0			1	R_EX_cpd17026_e0	methymenaquinol 7-e0 Exchange	0			0			1	gapseq
fallback:EX_cpd17027	unique	0			1	R_EX_cpd17027_e0	methylmenaquinone 7-e0 Exchange	0			0			1	gapseq
fallback:EX_cpd90020	unique	0			1	R_EX_cpd90020_e0	Cellulose-e0 Exchange	0			0			1	gapseq
fallback:EX_crn	unique	1	R_EX_crn_e	EX_crn_e	0			0			0			1	iFP655
fallback:EX_cro4__40__e	unique	0			0			0			1	R_EX_cro4__40__e__41__	Chromate exchange	1	YL31
fallback:EX_csn__40__e	shared_subset	0			0			1	R_EX_csn__40__e__41__	Cytosine exchange	1	R_EX_csn__40__e__41__	Cytosine exchange	2	AGORA_ATCC_29863;YL31
fallback:EX_ctbt__40__e	shared_subset	0			0			1	R_EX_ctbt__40__e__41__	Crotonobetaine exchange	1	R_EX_ctbt__40__e__41__	Crotonobetaine exchange	2	AGORA_ATCC_29863;YL31
fallback:EX_cu2	unique	1	R_EX_cu2_e	EX_cu2_e	0			0			0			1	iFP655
fallback:EX_cu2__40__e	shared_subset	0			0			1	R_EX_cu2__40__e__41__	Cu2+ exchange	1	R_EX_cu2__40__e__41__	Cu2+ exchange	2	AGORA_ATCC_29863;YL31
fallback:EX_cys__L	unique	1	R_EX_cys__L_e	EX_cys__L_e	0			0			0			1	iFP655
fallback:EX_d23hb	unique	1	R_EX_d23hb_e	EX_d23hb_e	0			0			0			1	iFP655
fallback:EX_ddca__40__e	unique	0			0			0			1	R_EX_ddca__40__e__41__	laurate exchange	1	YL31
fallback:EX_dfdcytd__40__e	unique	0			0			1	R_EX_dfdcytd__40__e__41__	Gemcitabine (2 2-difluorodeoxycytidine) exchange	0			1	AGORA_ATCC_29863
fallback:EX_dfduri__40__e	unique	0			0			1	R_EX_dfduri__40__e__41__	2 2-Difluorodeoxyuridine exchange	0			1	AGORA_ATCC_29863
fallback:EX_dha	unique	1	R_EX_dha_e	EX_dha_e	0			0			0			1	iFP655
fallback:EX_drib	unique	1	R_EX_drib_e	EX_drib_e	0			0			0			1	iFP655
fallback:EX_drib__40__e	shared_subset	0			0			1	R_EX_drib__40__e__41__	Deoxyribose exchange	1	R_EX_drib__40__e__41__	Deoxyribose exchange	2	AGORA_ATCC_29863;YL31
fallback:EX_enter	unique	1	R_EX_enter_e	EX_enter_e	0			0			0			1	iFP655
fallback:EX_etha	unique	1	R_EX_etha_e	EX_etha_e	0			0			0			1	iFP655
fallback:EX_etha__40__e	shared_subset	0			0			1	R_EX_etha__40__e__41__	Ethanolamine exchange	1	R_EX_etha__40__e__41__	Ethanolamine exchange	2	AGORA_ATCC_29863;YL31
fallback:EX_ethso3__40__e	shared_subset	0			0			1	R_EX_ethso3__40__e__41__	ethanesulfonate exchange	1	R_EX_ethso3__40__e__41__	ethanesulfonate exchange	2	AGORA_ATCC_29863;YL31
fallback:EX_etoh__40__e	shared_subset	0			0			1	R_EX_etoh__40__e__41__	Ethanol exchange	1	R_EX_etoh__40__e__41__	Ethanol exchange	2	AGORA_ATCC_29863;YL31
fallback:EX_fe2	unique	1	R_EX_fe2_e	EX_fe2_e	0			0			0			1	iFP655
fallback:EX_fe2__40__e	shared_subset	0			0			1	R_EX_fe2__40__e__41__	Exchange of Iron (Fe2+)	1	R_EX_fe2__40__e__41__	Exchange of Iron (Fe2+)	2	AGORA_ATCC_29863;YL31
fallback:EX_fe3	unique	1	R_EX_fe3_e	EX_fe3_e	0			0			0			1	iFP655
fallback:EX_fe3__40__e	shared_subset	0			0			1	R_EX_fe3__40__e__41__	Fe3+ exchange	1	R_EX_fe3__40__e__41__	Fe3+ exchange	2	AGORA_ATCC_29863;YL31
fallback:EX_fe3dcit	unique	1	R_EX_fe3dcit_e	EX_fe3dcit_e	0			0			0			1	iFP655
fallback:EX_fe3pyovd_kt	unique	1	R_EX_fe3pyovd_kt_e	EX_fe3pyovd_kt_e	0			0			0			1	iFP655
fallback:EX_fecrm__40__e	shared_subset	0			0			1	R_EX_fecrm__40__e__41__	Ferrichrome exchange	1	R_EX_fecrm__40__e__41__	Ferrichrome exchange	2	AGORA_ATCC_29863;YL31
fallback:EX_feenter	unique	1	R_EX_feenter_e	EX_feenter_e	0			0			0			1	iFP655
fallback:EX_fol	unique	1	R_EX_fol_e	EX_fol_e	0			0			0			1	iFP655
fallback:EX_fol__40__e	shared_subset	0			0			1	R_EX_fol__40__e__41__	exchange reaction for Folate	1	R_EX_fol__40__e__41__	exchange reaction for Folate	2	AGORA_ATCC_29863;YL31
fallback:EX_for__40__e	shared_subset	0			0			1	R_EX_for__40__e__41__	Formate exchange	1	R_EX_for__40__e__41__	Formate exchange	2	AGORA_ATCC_29863;YL31
fallback:EX_forglu	unique	1	R_EX_forglu_e	EX_forglu_e	0			0			0			1	iFP655
fallback:EX_fru__40__e	shared_subset	0			0			1	R_EX_fru__40__e__41__	exchange reaction for D-Fructose	1	R_EX_fru__40__e__41__	exchange reaction for D-Fructose	2	AGORA_ATCC_29863;YL31
fallback:EX_fum	unique	1	R_EX_fum_e	EX_fum_e	0			0			0			1	iFP655
fallback:EX_fum__40__e	shared_subset	0			0			1	R_EX_fum__40__e__41__	exchange reaction for fumarate	1	R_EX_fum__40__e__41__	exchange reaction for fumarate	2	AGORA_ATCC_29863;YL31
fallback:EX_gal_bD	unique	1	R_EX_gal_bD_e	EX_gal_bD_e	0			0			0			1	iFP655
fallback:EX_galct__D	unique	1	R_EX_galct__D_e	EX_galct__D_e	0			0			0			1	iFP655
fallback:EX_galt	unique	1	R_EX_galt_e	EX_galt_e	0			0			0			1	iFP655
fallback:EX_galur	unique	1	R_EX_galur_e	EX_galur_e	0			0			0			1	iFP655
fallback:EX_gbbtn__40__e	shared_subset	0			0			1	R_EX_gbbtn__40__e__41__	gamma-butyrobetaine exchange	1	R_EX_gbbtn__40__e__41__	gamma-butyrobetaine exchange	2	AGORA_ATCC_29863;YL31
fallback:EX_gcald	unique	1	R_EX_gcald_e	EX_gcald_e	0			0			0			1	iFP655
fallback:EX_glc_D__40__e	shared_subset	0			0			1	R_EX_glc_D__40__e__41__	D-Glucose exchange	1	R_EX_glc_D__40__e__41__	D-Glucose exchange	2	AGORA_ATCC_29863;YL31
fallback:EX_glc__D	unique	1	R_EX_glc__D_e	EX_glc__D_e	0			0			0			1	iFP655
fallback:EX_glc__aD	unique	1	R_EX_glc__aD_e	EX_glc__aD_e	0			0			0			1	iFP655
fallback:EX_glcr	unique	1	R_EX_glcr_e	EX_glcr_e	0			0			0			1	iFP655
fallback:EX_glcur	unique	1	R_EX_glcur_e	EX_glcur_e	0			0			0			1	iFP655
fallback:EX_gln__L	unique	1	R_EX_gln__L_e	EX_gln__L_e	0			0			0			1	iFP655
fallback:EX_glu_L__40__e	shared_subset	0			0			1	R_EX_glu_L__40__e__41__	L-Glutamate exchange	1	R_EX_glu_L__40__e__41__	L-Glutamate exchange	2	AGORA_ATCC_29863;YL31
fallback:EX_glu__L	unique	1	R_EX_glu__L_e	EX_glu__L_e	0			0			0			1	iFP655
fallback:EX_gly	unique	1	R_EX_gly_e	EX_gly_e	0			0			0			1	iFP655
fallback:EX_gly_asn__L	unique	1	R_EX_gly_asn__L_e	EX_gly_asn__L_e	0			0			0			1	iFP655
fallback:EX_gly_asp__L	unique	1	R_EX_gly_asp__L_e	EX_gly_asp__L_e	0			0			0			1	iFP655
fallback:EX_gly_cys	unique	1	R_EX_gly_cys_e	EX_gly_cys_e	0			0			0			1	iFP655
fallback:EX_gly_gln	unique	1	R_EX_gly_gln_e	EX_gly_gln_e	0			0			0			1	iFP655
fallback:EX_gly_glu__L	unique	1	R_EX_gly_glu__L_e	EX_gly_glu__L_e	0			0			0			1	iFP655
fallback:EX_gly_leu	unique	1	R_EX_gly_leu_e	EX_gly_leu_e	0			0			0			1	iFP655
fallback:EX_gly_met	unique	1	R_EX_gly_met_e	EX_gly_met_e	0			0			0			1	iFP655
fallback:EX_gly_phe	unique	1	R_EX_gly_phe_e	EX_gly_phe_e	0			0			0			1	iFP655
fallback:EX_gly_pro__L	unique	1	R_EX_gly_pro__L_e	EX_gly_pro__L_e	0			0			0			1	iFP655
fallback:EX_gly_tyr	unique	1	R_EX_gly_tyr_e	EX_gly_tyr_e	0			0			0			1	iFP655
fallback:EX_glyasn__40__e	shared_subset	0			0			1	R_EX_glyasn__40__e__41__	Glycyl-L-asparagine exchange	1	R_EX_glyasn__40__e__41__	Glycyl-L-asparagine exchange	2	AGORA_ATCC_29863;YL31
fallback:EX_glyasp__40__e	shared_subset	0			0			1	R_EX_glyasp__40__e__41__	Glycyl-L-aspartate exchange	1	R_EX_glyasp__40__e__41__	Glycyl-L-aspartate exchange	2	AGORA_ATCC_29863;YL31
fallback:EX_glyb	unique	1	R_EX_glyb_e	EX_glyb_e	0			0			0			1	iFP655
fallback:EX_glyb__40__e	shared_subset	0			0			1	R_EX_glyb__40__e__41__	Glycine betaine exchange	1	R_EX_glyb__40__e__41__	Glycine betaine exchange	2	AGORA_ATCC_29863;YL31
fallback:EX_glyc3p__40__e	shared_subset	0			0			1	R_EX_glyc3p__40__e__41__	Exchange of Glycerophosphoric Acid	1	R_EX_glyc3p__40__e__41__	Exchange of Glycerophosphoric Acid	2	AGORA_ATCC_29863;YL31
fallback:EX_glyclt	unique	1	R_EX_glyclt_e	EX_glyclt_e	0			0			0			1	iFP655
fallback:EX_glycys__40__e	shared_subset	0			0			1	R_EX_glycys__40__e__41__	Gly-Cys exchange reaction	1	R_EX_glycys__40__e__41__	Gly-Cys exchange reaction	2	AGORA_ATCC_29863;YL31
fallback:EX_glygln__40__e	shared_subset	0			0			1	R_EX_glygln__40__e__41__	Glycyl-L-glutamine exchange	1	R_EX_glygln__40__e__41__	Glycyl-L-glutamine exchange	2	AGORA_ATCC_29863;YL31
fallback:EX_glyglu__40__e	shared_subset	0			0			1	R_EX_glyglu__40__e__41__	Glycyl-L-glutamate exchange	1	R_EX_glyglu__40__e__41__	Glycyl-L-glutamate exchange	2	AGORA_ATCC_29863;YL31
fallback:EX_glyglygln	unique	1	R_EX_glyglygln_e	EX_glyglygln_e	0			0			0			1	iFP655
fallback:EX_glyleu__40__e	shared_subset	0			0			1	R_EX_glyleu__40__e__41__	Glycylleucine exchange	1	R_EX_glyleu__40__e__41__	Glycylleucine exchange	2	AGORA_ATCC_29863;YL31
fallback:EX_glymet__40__e	shared_subset	0			0			1	R_EX_glymet__40__e__41__	Glycyl-L-methionine exchange	1	R_EX_glymet__40__e__41__	Glycyl-L-methionine exchange	2	AGORA_ATCC_29863;YL31
fallback:EX_glyphe__40__e	shared_subset	0			0			1	R_EX_glyphe__40__e__41__	exchange reaction for glycylphenylalaine	1	R_EX_glyphe__40__e__41__	exchange reaction for glycylphenylalaine	2	AGORA_ATCC_29863;YL31
fallback:EX_glypro__40__e	shared_subset	0			0			1	R_EX_glypro__40__e__41__	Glycylproline exchange	1	R_EX_glypro__40__e__41__	Glycylproline exchange	2	AGORA_ATCC_29863;YL31
fallback:EX_glytyr__40__e	shared_subset	0			0			1	R_EX_glytyr__40__e__41__	Glycyl-L-tyrosine exchange	1	R_EX_glytyr__40__e__41__	Glycyl-L-tyrosine exchange	2	AGORA_ATCC_29863;YL31
fallback:EX_gsn	unique	1	R_EX_gsn_e	EX_gsn_e	0			0			0			1	iFP655
fallback:EX_gthrd	unique	1	R_EX_gthrd_e	EX_gthrd_e	0			0			0			1	iFP655
fallback:EX_gua	unique	1	R_EX_gua_e	EX_gua_e	0			0			0			1	iFP655
fallback:EX_gua__40__e	unique	0			0			1	R_EX_gua__40__e__41__	Guanine exchange	0			1	AGORA_ATCC_29863
fallback:EX_h	unique	1	R_EX_h_e	EX_h_e	0			0			0			1	iFP655
fallback:EX_h2o	unique	1	R_EX_h2o_e	EX_h2o_e	0			0			0			1	iFP655
fallback:EX_h2o__40__e	shared_subset	0			0			1	R_EX_h2o__40__e__41__	H2O exchange	1	R_EX_h2o__40__e__41__	H2O exchange	2	AGORA_ATCC_29863;YL31
fallback:EX_h2s	unique	1	R_EX_h2s_e	EX_h2s_e	0			0			0			1	iFP655
fallback:EX_h__40__e	shared_subset	0			0			1	R_EX_h__40__e__41__	exchange reaction for proton	1	R_EX_h__40__e__41__	exchange reaction for proton	2	AGORA_ATCC_29863;YL31
fallback:EX_ham	unique	1	R_EX_ham_e	EX_ham_e	0			0			0			1	iFP655
fallback:EX_hco3	unique	1	R_EX_hco3_e	EX_hco3_e	0			0			0			1	iFP655
fallback:EX_hexs__40__e	shared_subset	0			0			1	R_EX_hexs__40__e__41__	Hexanesulfonate exchange	1	R_EX_hexs__40__e__41__	Hexanesulfonate exchange	2	AGORA_ATCC_29863;YL31
fallback:EX_hg2__40__e	shared_subset	0			0			1	R_EX_hg2__40__e__41__	Hg2+ exchange	1	R_EX_hg2__40__e__41__	Hg2+ exchange	2	AGORA_ATCC_29863;YL31
fallback:EX_his__L	unique	1	R_EX_his__L_e	EX_his__L_e	0			0			0			1	iFP655
fallback:EX_hxa	unique	1	R_EX_hxa_e	EX_hxa_e	0			0			0			1	iFP655
fallback:EX_hxan	unique	1	R_EX_hxan_e	EX_hxan_e	0			0			0			1	iFP655
fallback:EX_hxan__40__e	shared_subset	0			0			1	R_EX_hxan__40__e__41__	Hypoxanthine exchange	1	R_EX_hxan__40__e__41__	Hypoxanthine exchange	2	AGORA_ATCC_29863;YL31
fallback:EX_icit	unique	1	R_EX_icit_e	EX_icit_e	0			0			0			1	iFP655
fallback:EX_ile_L__40__e	shared_subset	0			0			1	R_EX_ile_L__40__e__41__	L-Isoleucine exchange	1	R_EX_ile_L__40__e__41__	L-Isoleucine exchange	2	AGORA_ATCC_29863;YL31
fallback:EX_ile__L	unique	1	R_EX_ile__L_e	EX_ile__L_e	0			0			0			1	iFP655
fallback:EX_inost	unique	1	R_EX_inost_e	EX_inost_e	0			0			0			1	iFP655
fallback:EX_isetac__40__e	shared_subset	0			0			1	R_EX_isetac__40__e__41__	Isethionic acid exchange	1	R_EX_isetac__40__e__41__	Isethionic acid exchange	2	AGORA_ATCC_29863;YL31
fallback:EX_istfrnA	unique	1	R_EX_istfrnA_e	EX_istfrnA_e	0			0			0			1	iFP655
fallback:EX_istfrnB	unique	1	R_EX_istfrnB_e	EX_istfrnB_e	0			0			0			1	iFP655
fallback:EX_k	unique	1	R_EX_k_e	EX_k_e	0			0			0			1	iFP655
fallback:EX_k__40__e	shared_subset	0			0			1	R_EX_k__40__e__41__	K+ exchange	1	R_EX_k__40__e__41__	K+ exchange	2	AGORA_ATCC_29863;YL31
fallback:EX_lac__L	unique	1	R_EX_lac__L_e	EX_lac__L_e	0			0			0			1	iFP655
fallback:EX_lcts	unique	1	R_EX_lcts_e	EX_lcts_e	0			0			0			1	iFP655
fallback:EX_leu_L__40__e	shared_subset	0			0			1	R_EX_leu_L__40__e__41__	L-Leucine exchange	1	R_EX_leu_L__40__e__41__	L-Leucine exchange	2	AGORA_ATCC_29863;YL31
fallback:EX_leu__L	unique	1	R_EX_leu__L_e	EX_leu__L_e	0			0			0			1	iFP655
fallback:EX_lipoate	unique	1	R_EX_lipoate_e	EX_lipoate_e	0			0			0			1	iFP655
fallback:EX_lmn2	unique	1	R_EX_lmn2_e	EX_lmn2_e	0			0			0			1	iFP655
fallback:EX_lys_L__40__e	unique	0			0			0			1	R_EX_lys_L__40__e__41__	L-Lysine exchange	1	YL31
fallback:EX_lys__L	unique	1	R_EX_lys__L_e	EX_lys__L_e	0			0			0			1	iFP655
fallback:EX_lysglugly	unique	1	R_EX_lysglugly_e	EX_lysglugly_e	0			0			0			1	iFP655
fallback:EX_mal__L	unique	1	R_EX_mal__L_e	EX_mal__L_e	0			0			0			1	iFP655
fallback:EX_malt	unique	1	R_EX_malt_e	EX_malt_e	0			0			0			1	iFP655
fallback:EX_malt__40__e	shared_subset	0			0			1	R_EX_malt__40__e__41__	Maltose exchange	1	R_EX_malt__40__e__41__	Maltose exchange	2	AGORA_ATCC_29863;YL31
fallback:EX_malthp	unique	1	R_EX_malthp_e	EX_malthp_e	0			0			0			1	iFP655
fallback:EX_malthx	unique	1	R_EX_malthx_e	EX_malthx_e	0			0			0			1	iFP655
fallback:EX_malthx__40__e	shared_subset	0			0			1	R_EX_malthx__40__e__41__	Maltohexaose exchange	1	R_EX_malthx__40__e__41__	Maltohexaose exchange	2	AGORA_ATCC_29863;YL31
fallback:EX_malttr	unique	1	R_EX_malttr_e	EX_malttr_e	0			0			0			1	iFP655
fallback:EX_malttr__40__e	shared_subset	0			0			1	R_EX_malttr__40__e__41__	Maltotriose exchange	1	R_EX_malttr__40__e__41__	Maltotriose exchange	2	AGORA_ATCC_29863;YL31
fallback:EX_man	unique	1	R_EX_man_e	EX_man_e	0			0			0			1	iFP655
fallback:EX_manb	unique	1	R_EX_manb_e	EX_manb_e	0			0			0			1	iFP655
fallback:EX_mantr	unique	1	R_EX_mantr_e	EX_mantr_e	0			0			0			1	iFP655
fallback:EX_melib	unique	1	R_EX_melib_e	EX_melib_e	0			0			0			1	iFP655
fallback:EX_met_D__40__e	shared_subset	0			0			1	R_EX_met_D__40__e__41__	D-Methionine exchange	1	R_EX_met_D__40__e__41__	D-Methionine exchange	2	AGORA_ATCC_29863;YL31
fallback:EX_met_L__40__e	shared_subset	0			0			1	R_EX_met_L__40__e__41__	L-Methionine exchange	1	R_EX_met_L__40__e__41__	L-Methionine exchange	2	AGORA_ATCC_29863;YL31
fallback:EX_met_L_ala__L	unique	1	R_EX_met_L_ala__L_e	EX_met_L_ala__L_e	0			0			0			1	iFP655
fallback:EX_met__D	unique	1	R_EX_met__D_e	EX_met__D_e	0			0			0			1	iFP655
fallback:EX_met__L	unique	1	R_EX_met__L_e	EX_met__L_e	0			0			0			1	iFP655
fallback:EX_metala__40__e	shared_subset	0			0			1	R_EX_metala__40__e__41__	L-methionyl-L-alanine exchange	1	R_EX_metala__40__e__41__	L-methionyl-L-alanine exchange	2	AGORA_ATCC_29863;YL31
fallback:EX_metox	unique	1	R_EX_metox_e	EX_metox_e	0			0			0			1	iFP655
fallback:EX_metox__R	unique	1	R_EX_metox__R_e	EX_metox__R_e	0			0			0			1	iFP655
fallback:EX_metsox_R_L__40__e	unique	0			0			0			1	R_EX_metsox_R_L__40__e__41__	L-methionine-R-sulfoxide exchange	1	YL31
fallback:EX_metsox_S_L__40__e	shared_subset	0			0			1	R_EX_metsox_S_L__40__e__41__	L-Methionine S-oxide exchange	1	R_EX_metsox_S_L__40__e__41__	L-Methionine S-oxide exchange	2	AGORA_ATCC_29863;YL31
fallback:EX_mg2	unique	1	R_EX_mg2_e	EX_mg2_e	0			0			0			1	iFP655
fallback:EX_mg2__40__e	shared_subset	0			0			1	R_EX_mg2__40__e__41__	Mg exchange	1	R_EX_mg2__40__e__41__	Mg exchange	2	AGORA_ATCC_29863;YL31
fallback:EX_mn2	unique	1	R_EX_mn2_e	EX_mn2_e	0			0			0			1	iFP655
fallback:EX_mn2__40__e	shared_subset	0			0			1	R_EX_mn2__40__e__41__	Mn2+ exchange	1	R_EX_mn2__40__e__41__	Mn2+ exchange	2	AGORA_ATCC_29863;YL31
fallback:EX_mobd	unique	1	R_EX_mobd_e	EX_mobd_e	0			0			0			1	iFP655
fallback:EX_mops__40__e	shared_subset	0			0			1	R_EX_mops__40__e__41__	3-(n-Morpholino)Propanesulfonic Acid exchange	1	R_EX_mops__40__e__41__	3-(n-Morpholino)Propanesulfonic Acid exchange	2	AGORA_ATCC_29863;YL31
fallback:EX_mqn7__40__e	shared_subset	0			0			1	R_EX_mqn7__40__e__41__	Menaquinone 7 exchange	1	R_EX_mqn7__40__e__41__	Menaquinone 7 exchange	2	AGORA_ATCC_29863;YL31
fallback:EX_mso3	unique	1	R_EX_mso3_e	EX_mso3_e	0			0			0			1	iFP655
fallback:EX_mso3__40__e	shared_subset	0			0			1	R_EX_mso3__40__e__41__	methanesulfonate exchange	1	R_EX_mso3__40__e__41__	methanesulfonate exchange	2	AGORA_ATCC_29863;YL31
fallback:EX_n2o	unique	1	R_EX_n2o_e	EX_n2o_e	0			0			0			1	iFP655
fallback:EX_na1	unique	1	R_EX_na1_e	EX_na1_e	0			0			0			1	iFP655
fallback:EX_na1__40__e	shared_subset	0			0			1	R_EX_na1__40__e__41__	exchange reaction for Sodium	1	R_EX_na1__40__e__41__	exchange reaction for Sodium	2	AGORA_ATCC_29863;YL31
fallback:EX_nac	unique	1	R_EX_nac_e	EX_nac_e	0			0			0			1	iFP655
fallback:EX_nac__40__e	unique	0			0			1	R_EX_nac__40__e__41__	Nicotinate exchange	0			1	AGORA_ATCC_29863
fallback:EX_nh4	unique	1	R_EX_nh4_e	EX_nh4_e	0			0			0			1	iFP655
fallback:EX_nh4__40__e	shared_subset	0			0			1	R_EX_nh4__40__e__41__	Ammonia exchange	1	R_EX_nh4__40__e__41__	Ammonia exchange	2	AGORA_ATCC_29863;YL31
fallback:EX_ni2	unique	1	R_EX_ni2_e	EX_ni2_e	0			0			0			1	iFP655
fallback:EX_nmn__40__e	unique	0			0			0			1	R_EX_nmn__40__e__41__	NMN exchange	1	YL31
fallback:EX_no	unique	1	R_EX_no_e	EX_no_e	0			0			0			1	iFP655
fallback:EX_no2	unique	1	R_EX_no2_e	EX_no2_e	0			0			0			1	iFP655
fallback:EX_no3	unique	1	R_EX_no3_e	EX_no3_e	0			0			0			1	iFP655
fallback:EX_no3__40__e	shared_subset	0			0			1	R_EX_no3__40__e__41__	Nitrate exchange	1	R_EX_no3__40__e__41__	Nitrate exchange	2	AGORA_ATCC_29863;YL31
fallback:EX_o2	unique	1	R_EX_o2_e	EX_o2_e	0			0			0			1	iFP655
fallback:EX_o2__40__e	shared_subset	0			0			1	R_EX_o2__40__e__41__	exchange reaction for oxugen	1	R_EX_o2__40__e__41__	exchange reaction for oxugen	2	AGORA_ATCC_29863;YL31
fallback:EX_ocdca__40__e	shared_subset	0			0			1	R_EX_ocdca__40__e__41__	echange reaction for octadecanoate (n-C18:0)	1	R_EX_ocdca__40__e__41__	echange reaction for octadecanoate (n-C18:0)	2	AGORA_ATCC_29863;YL31
fallback:EX_ocdcea	unique	1	R_EX_ocdcea_e	EX_ocdcea_e	0			0			0			1	iFP655
fallback:EX_orn	unique	1	R_EX_orn_e	EX_orn_e	0			0			0			1	iFP655
fallback:EX_orn__40__e	shared_subset	0			0			1	R_EX_orn__40__e__41__	Ornithine exchange	1	R_EX_orn__40__e__41__	Ornithine exchange	2	AGORA_ATCC_29863;YL31
fallback:EX_pacald	unique	1	R_EX_pacald_e	EX_pacald_e	0			0			0			1	iFP655
fallback:EX_pb__40__e	shared_subset	0			0			1	R_EX_pb__40__e__41__	Lead exchange	1	R_EX_pb__40__e__41__	Lead exchange	2	AGORA_ATCC_29863;YL31
fallback:EX_pea	unique	1	R_EX_pea_e	EX_pea_e	0			0			0			1	iFP655
fallback:EX_peamn	unique	1	R_EX_peamn_e	EX_peamn_e	0			0			0			1	iFP655
fallback:EX_phe_L__40__e	shared_subset	0			0			1	R_EX_phe_L__40__e__41__	exchange reaction for L-phenylalanine	1	R_EX_phe_L__40__e__41__	exchange reaction for L-phenylalanine	2	AGORA_ATCC_29863;YL31
fallback:EX_phe__L	unique	1	R_EX_phe__L_e	EX_phe__L_e	0			0			0			1	iFP655
fallback:EX_pheme	unique	1	R_EX_pheme_e	EX_pheme_e	0			0			0			1	iFP655
fallback:EX_pheme__40__e	shared_subset	0			0			1	R_EX_pheme__40__e__41__	exchange reaction for heme	1	R_EX_pheme__40__e__41__	exchange reaction for heme	2	AGORA_ATCC_29863;YL31
fallback:EX_pi	unique	1	R_EX_pi_e	EX_pi_e	0			0			0			1	iFP655
fallback:EX_pi__40__e	shared_subset	0			0			1	R_EX_pi__40__e__41__	Phosphate exchange	1	R_EX_pi__40__e__41__	Phosphate exchange	2	AGORA_ATCC_29863;YL31
fallback:EX_pnto_R__40__e	shared_subset	0			0			1	R_EX_pnto_R__40__e__41__	(R)-Pantothenate exchange	1	R_EX_pnto_R__40__e__41__	(R)-Pantothenate exchange	2	AGORA_ATCC_29863;YL31
fallback:EX_pnto__R	unique	1	R_EX_pnto__R_e	EX_pnto__R_e	0			0			0			1	iFP655
fallback:EX_ppa	unique	1	R_EX_ppa_e	Propionate exchange	0			0			0			1	iFP655
fallback:EX_ppal	unique	1	R_EX_ppal_e	EX_ppal_e	0			0			0			1	iFP655
fallback:EX_ppap	unique	1	R_EX_ppap_e	EX_ppap_e	0			0			0			1	iFP655
fallback:EX_ppi__40__e	shared_subset	0			0			1	R_EX_ppi__40__e__41__	exchange reaction for ppi	1	R_EX_ppi__40__e__41__	exchange reaction for ppi	2	AGORA_ATCC_29863;YL31
fallback:EX_pro_L__40__e	shared_subset	0			0			1	R_EX_pro_L__40__e__41__	L-Proline exchange	1	R_EX_pro_L__40__e__41__	L-Proline exchange	2	AGORA_ATCC_29863;YL31
fallback:EX_pro__L	unique	1	R_EX_pro__L_e	EX_pro__L_e	0			0			0			1	iFP655
fallback:EX_prohisglu	unique	1	R_EX_prohisglu_e	EX_prohisglu_e	0			0			0			1	iFP655
fallback:EX_ptrc	unique	1	R_EX_ptrc_e	EX_ptrc_e	0			0			0			1	iFP655
fallback:EX_ptrc__40__e	shared_subset	0			0			1	R_EX_ptrc__40__e__41__	Exchange of 1,4-butanediammonium	1	R_EX_ptrc__40__e__41__	Exchange of 1,4-butanediammonium	2	AGORA_ATCC_29863;YL31
fallback:EX_pydam__40__e	unique	0			0			1	R_EX_pydam__40__e__41__	exchange reaction for Pyridoxamine	0			1	AGORA_ATCC_29863
fallback:EX_pydx__40__e	unique	0			0			1	R_EX_pydx__40__e__41__	exchange reaction for Pyridoxal	0			1	AGORA_ATCC_29863
fallback:EX_pydxn	unique	1	R_EX_pydxn_e	EX_pydxn_e	0			0			0			1	iFP655
fallback:EX_pydxn__40__e	unique	0			0			1	R_EX_pydxn__40__e__41__	exchange reaction for Pyridoxine	0			1	AGORA_ATCC_29863
fallback:EX_pyovd_kt	unique	1	R_EX_pyovd_kt_e	EX_pyovd_kt_e	0			0			0			1	iFP655
fallback:EX_q8__40__e	unique	0			0			1	R_EX_q8__40__e__41__	Ubiquinone-8 exchange	0			1	AGORA_ATCC_29863
fallback:EX_r406__40__e	unique	0			0			1	R_EX_r406__40__e__41__	R406 exchange	0			1	AGORA_ATCC_29863
fallback:EX_r788__40__e	unique	0			0			1	R_EX_r788__40__e__41__	R788 (Fostamatinib) exchange	0			1	AGORA_ATCC_29863
fallback:EX_rib_D__40__e	shared_subset	0			0			1	R_EX_rib_D__40__e__41__	exchange reaction for ribose	1	R_EX_rib_D__40__e__41__	exchange reaction for ribose	2	AGORA_ATCC_29863;YL31
fallback:EX_rib__D	unique	1	R_EX_rib__D_e	EX_rib__D_e	0			0			0			1	iFP655
fallback:EX_ribflv	unique	1	R_EX_ribflv_e	EX_ribflv_e	0			0			0			1	iFP655
fallback:EX_ribflv__40__e	shared_subset	0			0			1	R_EX_ribflv__40__e__41__	exchange reaction for Riboflavin	1	R_EX_ribflv__40__e__41__	exchange reaction for Riboflavin	2	AGORA_ATCC_29863;YL31
fallback:EX_rmn	unique	1	R_EX_rmn_e	EX_rmn_e	0			0			0			1	iFP655
fallback:EX_s	unique	1	R_EX_s_e	EX_s_e	0			0			0			1	iFP655
fallback:EX_salchs4	unique	1	R_EX_salchs4_e	EX_salchs4_e	0			0			0			1	iFP655
fallback:EX_salchs4fe	unique	1	R_EX_salchs4fe_e	EX_salchs4fe_e	0			0			0			1	iFP655
fallback:EX_sbt__D	unique	1	R_EX_sbt__D_e	EX_sbt__D_e	0			0			0			1	iFP655
fallback:EX_sel	unique	1	R_EX_sel_e	EX_sel_e	0			0			0			1	iFP655
fallback:EX_ser__L	unique	1	R_EX_ser__L_e	EX_ser__L_e	0			0			0			1	iFP655
fallback:EX_serglugly	unique	1	R_EX_serglugly_e	EX_serglugly_e	0			0			0			1	iFP655
fallback:EX_sheme__40__e	unique	0			0			1	R_EX_sheme__40__e__41__	Siroheme exchange	0			1	AGORA_ATCC_29863
fallback:EX_so3	unique	1	R_EX_so3_e	EX_so3_e	0			0			0			1	iFP655
fallback:EX_so4	unique	1	R_EX_so4_e	EX_so4_e	0			0			0			1	iFP655
fallback:EX_so4__40__e	shared_subset	0			0			1	R_EX_so4__40__e__41__	Sulfate exchange	1	R_EX_so4__40__e__41__	Sulfate exchange	2	AGORA_ATCC_29863;YL31
fallback:EX_spmd	unique	1	R_EX_spmd_e	EX_spmd_e	0			0			0			1	iFP655
fallback:EX_spmd__40__e	shared_subset	0			0			1	R_EX_spmd__40__e__41__	Exchange of spermidine(3+)	1	R_EX_spmd__40__e__41__	Exchange of spermidine(3+)	2	AGORA_ATCC_29863;YL31
fallback:EX_stfrnA	unique	1	R_EX_stfrnA_e	EX_stfrnA_e	0			0			0			1	iFP655
fallback:EX_stfrnB	unique	1	R_EX_stfrnB_e	EX_stfrnB_e	0			0			0			1	iFP655
fallback:EX_succ	unique	1	R_EX_succ_e	EX_succ_e	0			0			0			1	iFP655
fallback:EX_succ__40__e	shared_subset	0			0			1	R_EX_succ__40__e__41__	Succinate exchange	1	R_EX_succ__40__e__41__	Succinate exchange	2	AGORA_ATCC_29863;YL31
fallback:EX_sucr	unique	1	R_EX_sucr_e	EX_sucr_e	0			0			0			1	iFP655
fallback:EX_sucr__40__e	shared_subset	0			0			1	R_EX_sucr__40__e__41__	Sucrose exchange	1	R_EX_sucr__40__e__41__	Sucrose exchange	2	AGORA_ATCC_29863;YL31
fallback:EX_sulfac__40__e	shared_subset	0			0			1	R_EX_sulfac__40__e__41__	sulfoacetate exchange	1	R_EX_sulfac__40__e__41__	sulfoacetate exchange	2	AGORA_ATCC_29863;YL31
fallback:EX_tartr__L	unique	1	R_EX_tartr__L_e	EX_tartr__L_e	0			0			0			1	iFP655
fallback:EX_taur	unique	1	R_EX_taur_e	EX_taur_e	0			0			0			1	iFP655
fallback:EX_taur__40__e	shared_subset	0			0			1	R_EX_taur__40__e__41__	Taurine exchange	1	R_EX_taur__40__e__41__	Taurine exchange	2	AGORA_ATCC_29863;YL31
fallback:EX_tet	unique	1	R_EX_tet_e	EX_tet_e	0			0			0			1	iFP655
fallback:EX_thm	unique	1	R_EX_thm_e	EX_thm_e	0			0			0			1	iFP655
fallback:EX_thm__40__e	shared_subset	0			0			1	R_EX_thm__40__e__41__	exchange reaction for Thiamin	1	R_EX_thm__40__e__41__	exchange reaction for Thiamin	2	AGORA_ATCC_29863;YL31
fallback:EX_thr__L	unique	1	R_EX_thr__L_e	EX_thr__L_e	0			0			0			1	iFP655
fallback:EX_thym	unique	1	R_EX_thym_e	EX_thym_e	0			0			0			1	iFP655
fallback:EX_tre	unique	1	R_EX_tre_e	EX_tre_e	0			0			0			1	iFP655
fallback:EX_trp_L__40__e	shared_subset	0			0			1	R_EX_trp_L__40__e__41__	L-Tryptophan exchange	1	R_EX_trp_L__40__e__41__	L-Tryptophan exchange	2	AGORA_ATCC_29863;YL31
fallback:EX_trp__L	unique	1	R_EX_trp__L_e	EX_trp__L_e	0			0			0			1	iFP655
fallback:EX_tsul	unique	1	R_EX_tsul_e	EX_tsul_e	0			0			0			1	iFP655
fallback:EX_ttdca__40__e	unique	0			0			0			1	R_EX_ttdca__40__e__41__	exchange reaction for tetradecanoate (n-C14:0)	1	YL31
fallback:EX_tyr_L__40__e	shared_subset	0			0			1	R_EX_tyr_L__40__e__41__	L-Tyrosine exchange	1	R_EX_tyr_L__40__e__41__	L-Tyrosine exchange	2	AGORA_ATCC_29863;YL31
fallback:EX_tyr__L	unique	1	R_EX_tyr__L_e	EX_tyr__L_e	0			0			0			1	iFP655
fallback:EX_ura	unique	1	R_EX_ura_e	EX_ura_e	0			0			0			1	iFP655
fallback:EX_ura__40__e	shared_subset	0			0			1	R_EX_ura__40__e__41__	Uracil exchange	1	R_EX_ura__40__e__41__	Uracil exchange	2	AGORA_ATCC_29863;YL31
fallback:EX_urea	unique	1	R_EX_urea_e	EX_urea_e	0			0			0			1	iFP655
fallback:EX_val_L__40__e	shared_subset	0			0			1	R_EX_val_L__40__e__41__	L-Valine exchange	1	R_EX_val_L__40__e__41__	L-Valine exchange	2	AGORA_ATCC_29863;YL31
fallback:EX_val__L	unique	1	R_EX_val__L_e	EX_val__L_e	0			0			0			1	iFP655
fallback:EX_xan	unique	1	R_EX_xan_e	EX_xan_e	0			0			0			1	iFP655
fallback:EX_xan__40__e	shared_subset	0			0			1	R_EX_xan__40__e__41__	Xanthine exchange	1	R_EX_xan__40__e__41__	Xanthine exchange	2	AGORA_ATCC_29863;YL31
fallback:EX_xyl3	unique	1	R_EX_xyl3_e	EX_xyl3_e	0			0			0			1	iFP655
fallback:EX_xyl__D	unique	1	R_EX_xyl__D_e	EX_xyl__D_e	0			0			0			1	iFP655
fallback:EX_xylan4	unique	1	R_EX_xylan4_e	EX_xylan4_e	0			0			0			1	iFP655
fallback:EX_xylb	unique	1	R_EX_xylb_e	EX_xylb_e	0			0			0			1	iFP655
fallback:EX_zn2	unique	1	R_EX_zn2_e	EX_zn2_e	0			0			0			1	iFP655
fallback:EX_zn2__40__e	shared_subset	0			0			1	R_EX_zn2__40__e__41__	Zinc exchange	1	R_EX_zn2__40__e__41__	Zinc exchange	2	AGORA_ATCC_29863;YL31
fallback:FACOAL181i	shared_subset	0			0			1	R_FACOAL181i	C181 Fatty Acid Activation	1	R_FACOAL181i	C181 Fatty Acid Activation	2	AGORA_ATCC_29863;YL31
fallback:FDNADOX_H	shared_subset	0			0			1	R_FDNADOX_H	Ferredoxin:NAD oxidoreductase, generating a proton motive force	1	R_FDNADOX_H	Ferredoxin:NAD oxidoreductase, generating a proton motive force	2	AGORA_ATCC_29863;YL31
fallback:FE3DCIT2abcpp	unique	1	R_FE3DCIT2abcpp	Iron transport from ferric dicitrate via ABC system periplasm	0			0			0			1	iFP655
fallback:FE3DCITCH	unique	1	R_FE3DCITCH	Ferric dicitrate chelation	0			0			0			1	iFP655
fallback:FE3PYOVD2tonex	unique	1	R_FE3PYOVD2tonex	Ferrypioverdine Pputida specific Ton dependent transport	0			0			0			1	iFP655
fallback:FE3PYOVDDR2	unique	1	R_FE3PYOVDDR2	Ferrypyoverdine dissociation reduction Pputida specific	0			0			0			1	iFP655
fallback:FE3PYOVDL2	unique	1	R_FE3PYOVDL2	Ferripyoverdine complex formation P putida KT2440 specific	0			0			0			1	iFP655
fallback:FGFT_1	unique	1	R_FGFT_1		0			0			0			1	iFP655
fallback:FNRR3	unique	1	R_FNRR3		0			0			0			1	iFP655
fallback:FOLABCCte	unique	0			0			1	R_FOLABCCte	Folate Transport by ABCa11	0			1	AGORA_ATCC_29863
fallback:FORGLUt	unique	1	R_FORGLUt	Transport of N-Formimidoyl-L-Glutamate	0			0			0			1	iFP655
fallback:FRD7	shared_subset	0			0			1	R_FRD7	fumarate reductase	1	R_FRD7	fumarate reductase	2	AGORA_ATCC_29863;YL31
fallback:GALCT_D_Et	unique	1	R_GALCT_D_Et	D-Galactarate transport (transport mechanism unknown - evidence from biolog data)	0			0			0			1	iFP655
fallback:GALt2_3	unique	1	R_GALt2_3		0			0			0			1	iFP655
fallback:GCCa_1	unique	1	R_GCCa_1	Glycine-cleavage complex	0			0			0			1	iFP655
fallback:GCCb_1	unique	1	R_GCCb_1	Glycine cleavage complex	0			0			0			1	iFP655
fallback:GCCc_1	unique	1	R_GCCc_1	Glycine-cleavage complex	0			0			0			1	iFP655
fallback:GCDH	unique	1	R_GCDH		0			0			0			1	iFP655
fallback:GDOCBIK	unique	1	R_GDOCBIK		0			0			0			1	iFP655
fallback:GDPDPKE	unique	1	R_GDPDPKE		0			0			0			1	iFP655
fallback:GLCAt2	unique	1	R_GLCAt2		0			0			0			1	iFP655
fallback:GLCRt1	unique	1	R_GLCRt1	Transport by Glut-5 Transporter into Extracellular Space	0			0			0			1	iFP655
fallback:GLCURDH	unique	1	R_GLCURDH	Glucoronate dehydrogenase	0			0			0			1	iFP655
fallback:GLUMETr	unique	1	R_GLUMETr	Metabolism (Formation/Degradation) of GluMet	0			0			0			1	iFP655
fallback:GLUTRS_3	unique	1	R_GLUTRS_3	Glutamyl-tRNA synthetase	0			0			0			1	iFP655
fallback:GLYBACT1r	unique	1	R_GLYBACT1r	Glycine betaine CoA C acetyltransferase	0			0			0			1	iFP655
fallback:GLYBCOAT	unique	1	R_GLYBCOAT	Glycine betaine CoA thioesterase	0			0			0			1	iFP655
fallback:GLYBt3pp	unique	1	R_GLYBt3pp	Glycine betaine transport via proton antiport (periplasm)	0			0			0			1	iFP655
fallback:GLYC3Pti	unique	0			0			1	R_GLYC3Pti	glycerol-3-phosphate transport in via proton symport irreversible	0			1	AGORA_ATCC_29863
fallback:GLYCYSAP	unique	1	R_GLYCYSAP	Gly-Cys aminopeptidase	0			0			0			1	iFP655
fallback:GLYCYSabc	unique	1	R_GLYCYSabc	Gly-Cys ABC transporters	0			0			0			1	iFP655
fallback:GLYGLNtr	unique	1	R_GLYGLNtr	Dipeptide transport via ABC system gly-gln	0			0			0			1	iFP655
fallback:GLYGLYGLNtr	unique	1	R_GLYGLYGLNtr	Tripeptide transport	0			0			0			1	iFP655
fallback:GLYLEUAP	unique	1	R_GLYLEUAP	Gly-Leu aminopeptidase	0			0			0			1	iFP655
fallback:GLYLEUtr	unique	1	R_GLYLEUtr	Gly-Leu ABC transporters	0			0			0			1	iFP655
fallback:GLYMETtr	unique	1	R_GLYMETtr	Dipeptide transport via ABC system gly-met	0			0			0			1	iFP655
fallback:GLYPHEAP	unique	1	R_GLYPHEAP	Gly-Phe aminopeptidase	0			0			0			1	iFP655
fallback:GLYPHEtr	unique	1	R_GLYPHEtr	Gly-Phe ABC transporters	0			0			0			1	iFP655
fallback:GLYTYRAP	unique	1	R_GLYTYRAP	Gly-Try aminopeptidase	0			0			0			1	iFP655
fallback:GLYTYRabc	unique	1	R_GLYTYRabc	Gly-Try ABC transporters	0			0			0			1	iFP655
fallback:GTHRDt2_1	unique	1	R_GTHRDt2_1	Glutathione transport	0			0			0			1	iFP655
fallback:GUAt2	unique	0			0			1	R_GUAt2	guanine transport in via proton symport	0			1	AGORA_ATCC_29863
fallback:GalMr_2	unique	1	R_GalMr_2		0			0			0			1	iFP655
fallback:Growth	unique	1	R_Growth	Biomass reaction	0			0			0			1	iFP655
fallback:HAMt	unique	1	R_HAMt		0			0			0			1	iFP655
fallback:HBCH	unique	1	R_HBCH		0			0			0			1	iFP655
fallback:HMPPtr	unique	1	R_HMPPtr	Hydroxymethl pyrimidine phosphate ABC transport	0			0			0			1	iFP655
fallback:HMPyrABC	unique	0			0			1	R_HMPyrABC	Hydroxymethylpyrimidine transport via ABC	0			1	AGORA_ATCC_29863
fallback:HMR_3951	unique	1	R_HMR_3951	HMR 3951	0			0			0			1	iFP655
fallback:HMR_9610	unique	1	R_HMR_9610	Na+/succinate symporter	0			0			0			1	iFP655
fallback:ICDHy	unique	0			0			1	R_ICDHy	Isocitrate Dehydrogenase (NADP)	0			1	AGORA_ATCC_29863
fallback:ICITt4pp	unique	1	R_ICITt4pp	Citrate transport via sodium symport periplasm	0			0			0			1	iFP655
fallback:ID6P	unique	1	R_ID6P		0			0			0			1	iFP655
fallback:INOST_Et	unique	1	R_INOST_Et	Myo-Inositol transport (transport mechanism unknown - evidence from biolog data)	0			0			0			1	iFP655
fallback:KARA4	unique	1	R_KARA4	(R)-2,3-Dihydroxy-3-methylbutanoate:NADP+ oxidoreductase	0			0			0			1	iFP655
fallback:KARI_1	unique	1	R_KARI_1	Ketol-acid reductoisomerase	0			0			0			1	iFP655
fallback:KARI_23dhmp_1	unique	1	R_KARI_23dhmp_1	Ketol-acid reductoisomerase, (R)-2,3-Dihydroxy-3-methylpentanoate forming	0			0			0			1	iFP655
fallback:Kt3	shared_subset	0			0			1	R_Kt3	potassium proton antiporter irreversible	1	R_Kt3	potassium proton antiporter irreversible	2	AGORA_ATCC_29863;YL31
fallback:LEVUACOAL	unique	1	R_LEVUACOAL	Levulinate CoA ligase	0			0			0			1	iFP655
fallback:LIPATPT_2	unique	1	R_LIPATPT_2	Lipoate-ATP adenylate transferase	0			0			0			1	iFP655
fallback:LIPOPBt	unique	1	R_LIPOPBt	Lipoate transport via proton symport	0			0			0			1	iFP655
fallback:LYSGLUGLYtr	unique	1	R_LYSGLUGLYtr	Tripeptide transport	0			0			0			1	iFP655
fallback:L_LACD	shared_subset	0			0			1	R_L_LACD	L-Lactate dehydrogenase, irreversible	1	R_L_LACD	L-Lactate dehydrogenase, irreversible	2	AGORA_ATCC_29863;YL31
fallback:MALt3r	unique	1	R_MALt3r		0			0			0			1	iFP655
fallback:MB2CFO	unique	1	R_MB2CFO		0			0			0			1	iFP655
fallback:MECDPDH4E	unique	1	R_MECDPDH4E		0			0			0			1	iFP655
fallback:MELIB_Et	unique	1	R_MELIB_Et	Melibiose transport (transport mechanism unknown - evidence from biolog data)	0			0			0			1	iFP655
fallback:METRR	unique	1	R_METRR		0			0			0			1	iFP655
fallback:METTRANSc	unique	1	R_METTRANSc	Methionine Transaminase	0			0			0			1	iFP655
fallback:METte	unique	1	R_METte	Methionine antiporter	0			0			0			1	iFP655
fallback:MLG	unique	1	R_MLG		0			0			0			1	iFP655
fallback:MN2tipp	unique	1	R_MN2tipp	Manganese transport in via permease (no H+)	0			0			0			1	iFP655
fallback:MS_1	unique	1	R_MS_1		0			0			0			1	iFP655
fallback:MTAM_1	unique	1	R_MTAM_1		0			0			0			1	iFP655
fallback:NADDPp_1	unique	1	R_NADDPp_1	NAD diphosphatase, peroxisomal	0			0			0			1	iFP655
fallback:NADHHR	unique	1	R_NADHHR	NADH hydratase	0			0			0			1	iFP655
fallback:NADHHS	unique	1	R_NADHHS	NADH hydratase	0			0			0			1	iFP655
fallback:NADHXD	unique	1	R_NADHXD	NADHX dehydratase	0			0			0			1	iFP655
fallback:NADHXE	unique	1	R_NADHXE	NADHX epimerase	0			0			0			1	iFP655
fallback:NADPHHR	unique	1	R_NADPHHR	NADPH hydratase	0			0			0			1	iFP655
fallback:NADPHHS	unique	1	R_NADPHHS	NADPH hydratase	0			0			0			1	iFP655
fallback:NADPHXD	unique	1	R_NADPHXD	NADPHX dehydratase	0			0			0			1	iFP655
fallback:NADPHXE	unique	1	R_NADPHXE	NADPHX epimerase	0			0			0			1	iFP655
fallback:NAabc	unique	1	R_NAabc		0			0			0			1	iFP655
fallback:NAt6	unique	1	R_NAt6		0			0			0			1	iFP655
fallback:NO3abc	unique	1	R_NO3abc		0			0			0			1	iFP655
fallback:NP1_1	unique	1	R_NP1_1	Nucleotide phosphatase	0			0			0			1	iFP655
fallback:O45AM	unique	1	R_O45AM		0			0			0			1	iFP655
fallback:OAACLi	unique	0			0			1	R_OAACLi	ITP oxaloacetate carboxy lyase adding ITP phosphoenolpyruvate forming, irreversible	0			1	AGORA_ATCC_29863
fallback:OCOAT1	shared_subset	0			0			1	R_OCOAT1	3-oxoacid CoA-transferase (Succinyl-CoA: acetoacetate)	1	R_OCOAT1	3-oxoacid CoA-transferase (Succinyl-CoA: acetoacetate)	2	AGORA_ATCC_29863;YL31
fallback:OCOAT4	unique	1	R_OCOAT4	3 oxoacid CoA transferase Succinyl CoA dehydrocarnitine	0			0			0			1	iFP655
fallback:OIVD2E	unique	1	R_OIVD2E		0			0			0			1	iFP655
fallback:OOR2	shared_subset	0			0			1	R_OOR2	2-oxoglutarate synthase (irreversible)	1	R_OOR2	2-oxoglutarate synthase (irreversible)	2	AGORA_ATCC_29863;YL31
fallback:OPP	unique	1	R_OPP	R05611	0			0			0			1	iFP655
fallback:ORNR	unique	1	R_ORNR		0			0			0			1	iFP655
fallback:P52O	unique	1	R_P52O		0			0			0			1	iFP655
fallback:PANO	unique	1	R_PANO		0			0			0			1	iFP655
fallback:PC2DHG	unique	1	R_PC2DHG		0			0			0			1	iFP655
fallback:PEALtabc	unique	1	R_PEALtabc	Phenylethanol extrusiont via ABC system	0			0			0			1	iFP655
fallback:PEAMNO2pp	unique	1	R_PEAMNO2pp	Phenethylamine pqq oxidoreductase deaminating	0			0			0			1	iFP655
fallback:PEAt	unique	1	R_PEAt	Phenylethylalcohol transport	0			0			0			1	iFP655
fallback:PGI1c	unique	1	R_PGI1c	Glucose-6-phosphateisomerase,glycosome	0			0			0			1	iFP655
fallback:PGMT_2	unique	1	R_PGMT_2		0			0			0			1	iFP655
fallback:PHEME2abcpp	unique	1	R_PHEME2abcpp	Protoheme transport via ABC system periplasm to cytosol	0			0			0			1	iFP655
fallback:PHEabc	unique	1	R_PHEabc		0			0			0			1	iFP655
fallback:PHHL	unique	1	R_PHHL		0			0			0			1	iFP655
fallback:PHHL2	unique	1	R_PHHL2		0			0			0			1	iFP655
fallback:PHPB2i	shared_subset	0			0			1	R_PHPB2i	acetoacetyl-CoA reductase reversible	1	R_PHPB2i	acetoacetyl-CoA reductase reversible	2	AGORA_ATCC_29863;YL31
fallback:PIt6bi	shared_subset	0			0			1	R_PIt6bi	PIt6b irreversible	1	R_PIt6bi	PIt6b irreversible	2	AGORA_ATCC_29863;YL31
fallback:PIt7ir	shared_subset	0			0			1	R_PIt7ir	PIt7ir	1	R_PIt7ir	PIt7ir	2	AGORA_ATCC_29863;YL31
fallback:PKETF	unique	1	R_PKETF	Phosphoketolase (fructose-6-phosphate utilizing)	0			0			0			1	iFP655
fallback:PKETX	unique	1	R_PKETX	Phosphoketolase (xylulose-5-phosphate utilizing)	0			0			0			1	iFP655
fallback:PNTOabc	unique	0			0			1	R_PNTOabc	Pantothenate transport via ECF transporter	0			1	AGORA_ATCC_29863
fallback:POR4i	unique	0			0			0			1	R_POR4i	Pyruvate-flavodoxin oxidoreductase, irreversible	1	YL31
fallback:PPAP_Et	unique	1	R_PPAP_Et	Propanoyl phosphate transport (transport mechanism unknown - evidence from biolog data)	0			0			0			1	iFP655
fallback:PPAt2pp	unique	1	R_PPAt2pp	H+/Propionate symporter (periplasm)	0			0			0			1	iFP655
fallback:PPGPPDPE	unique	1	R_PPGPPDPE		0			0			0			1	iFP655
fallback:PROHISGLUtr	unique	1	R_PROHISGLUtr	Tripeptide Opp3 transport	0			0			0			1	iFP655
fallback:PROR	unique	1	R_PROR		0			0			0			1	iFP655
fallback:PTAILE	unique	1	R_PTAILE	2 oxobutanoyl coa phosphotransacetylation	0			0			0			1	iFP655
fallback:PTAVAL	unique	1	R_PTAVAL	Isobutyryl phosphotransacetylase	0			0			0			1	iFP655
fallback:PTHRP	unique	1	R_PTHRP	Phospho-threonine phosphatase	0			0			0			1	iFP655
fallback:PUNP3_1	unique	1	R_PUNP3_1	Purine-nucleoside phosphorylase (Guanosine)	0			0			0			1	iFP655
fallback:PYDAMabc	unique	0			0			1	R_PYDAMabc	Pyridoxamine transport via ECF transporter	0			1	AGORA_ATCC_29863
fallback:PYDXNabc	unique	0			0			1	R_PYDXNabc	Pyridoxine transport via ECF transporter	0			1	AGORA_ATCC_29863
fallback:PYDXabc	unique	0			0			1	R_PYDXabc	Pyridoxal transport via ECF transporter	0			1	AGORA_ATCC_29863
fallback:PYNP1_1	unique	1	R_PYNP1_1	Pyrimidine-nucleoside phosphorylase (cytosine)	0			0			0			1	iFP655
fallback:PYOVD2tex	unique	1	R_PYOVD2tex	Pyoverdine export system	0			0			0			1	iFP655
fallback:Q8abc	unique	0			0			1	R_Q8abc	Ubiquinone-8 uptake via ABC transporter	0			1	AGORA_ATCC_29863
fallback:RECOAH10	unique	1	R_RECOAH10	3 hydroxyacyl Coa dehydratase 3R 3 hydroxynonanoyl CoA	0			0			0			1	iFP655
fallback:RECOAH12	unique	1	R_RECOAH12	3 hydroxyacyl Coa dehydratase 3R 3 hydroxyphenylnonanoyl CoA	0			0			0			1	iFP655
fallback:RECOAH13	unique	1	R_RECOAH13	3 hydroxyacyl Coa dehydratase 3R 3 hydroxyphenyloctanoyl CoA	0			0			0			1	iFP655
fallback:RECOAH14	unique	1	R_RECOAH14	3 hydroxyacyl Coa dehydratase 3R 3 hydroxyphenylheptanoyl CoA	0			0			0			1	iFP655
fallback:RECOAH15	unique	1	R_RECOAH15	3 hydroxyacyl Coa dehydratase 3R 3 hydroxyphenylhexanoyl CoA	0			0			0			1	iFP655
fallback:RECOAH16	unique	1	R_RECOAH16	3 hydroxyacyl Coa dehydratase 3R 3 hydroxyphenylpentanoyl CoA	0			0			0			1	iFP655
fallback:RECOAH19	unique	1	R_RECOAH19	3 hydroxyacyl Coa dehydratase 3R 3 hydroxy 6 acetylthiohexanoyl CoA	0			0			0			1	iFP655
fallback:RECOAH2	unique	1	R_RECOAH2	3 hydroxyacyl Coa dehydratase 3R 3 hydroxyhexanoyl CoA	0			0			0			1	iFP655
fallback:RECOAH26	unique	1	R_RECOAH26	3 hydroxyacyl Coa dehydratase R 3 hydroxy 4Z decenyl CoA	0			0			0			1	iFP655
fallback:RECOAH3	unique	1	R_RECOAH3	3 hydroxyacyl Coa dehydratase 3R 3 hydroxyoctanoyl CoA	0			0			0			1	iFP655
fallback:RECOAH8	unique	1	R_RECOAH8	3 hydroxyacyl Coa dehydratase 3R 3 hydroxypentanoyl CoA	0			0			0			1	iFP655
fallback:RECOAH9	unique	1	R_RECOAH9	3 hydroxyacyl Coa dehydratase 3R 3 hydroxyheptanoyl CoA	0			0			0			1	iFP655
fallback:RHA101tex	unique	1	R_RHA101tex	R 3 Hydroxy acid transport diffusion C101 extracellular to periplasm	0			0			0			1	iFP655
fallback:RHA101tpp	unique	1	R_RHA101tpp	R 3 Hydroxy acid transport diffusion C101 periplasm	0			0			0			1	iFP655
fallback:RHA40tpp	unique	1	R_RHA40tpp	R 3 Hydroxy acid transport diffusion C40 periplasm	0			0			0			1	iFP655
fallback:RMN_Et	unique	1	R_RMN_Et	L-Rhamnose transport (transport mechanism unknown - evidence from biolog data)	0			0			0			1	iFP655
fallback:RNTR2_2	unique	1	R_RNTR2_2		0			0			0			1	iFP655
fallback:RNTR3_2	unique	1	R_RNTR3_2		0			0			0			1	iFP655
fallback:RNTR4_2	unique	1	R_RNTR4_2		0			0			0			1	iFP655
fallback:SAMU3	unique	1	R_SAMU3		0			0			0			1	iFP655
fallback:SAOR	unique	1	R_SAOR		0			0			0			1	iFP655
fallback:SELabcpp	unique	1	R_SELabcpp	Selenatenate transport via ABC system (periplasm)	0			0			0			1	iFP655
fallback:SELt	unique	1	R_SELt		0			0			0			1	iFP655
fallback:SERGLUGLNtr	unique	1	R_SERGLUGLNtr	Tripeptide transport	0			0			0			1	iFP655
fallback:SHEMEabc	unique	0			0			1	R_SHEMEabc	Siroheme transport via ABC system	0			1	AGORA_ATCC_29863
fallback:SLGH	unique	1	R_SLGH		0			0			0			1	iFP655
fallback:SMIA1	unique	1	R_SMIA1	Staphyloferrin A Mediated Iron Acquisition	0			0			0			1	iFP655
fallback:SMIA1Eabc	unique	1	R_SMIA1Eabc	Siderophore Mediated Iron Acquisition: Staphyloferrin A export	0			0			0			1	iFP655
fallback:SMIA1abc	unique	1	R_SMIA1abc	Siderophore Mediated Iron Acquisition: Staphyloferrin A transport via ABC	0			0			0			1	iFP655
fallback:SMIA2abc	unique	1	R_SMIA2abc	Siderophore Mediated Iron Acquisition: Staphyloferrin B transport via ABC	0			0			0			1	iFP655
fallback:SMIB1	unique	1	R_SMIB1	Staphyloferrin B Mediated Iron Acquisition	0			0			0			1	iFP655
fallback:SSAH	unique	1	R_SSAH		0			0			0			1	iFP655
fallback:STAS	unique	1	R_STAS	Staphyloferrin A synthase	0			0			0			1	iFP655
fallback:STFRNBt	unique	1	R_STFRNBt		0			0			0			1	iFP655
fallback:T2ECR	unique	1	R_T2ECR		0			0			0			1	iFP655
fallback:THII	unique	0			0			1	R_THII	tRNA uracil 4-sulfurtransferase	0			1	AGORA_ATCC_29863
fallback:THPPP	unique	1	R_THPPP	Thiamine Pyrophosphate Phosphatase	0			0			0			1	iFP655
fallback:THRA2	unique	1	R_THRA2	L-allo-Threonine Aldolase	0			0			0			1	iFP655
fallback:THRAi	shared_subset	0			0			1	R_THRAi	Threonine aldolase	1	R_THRAi	Threonine aldolase	2	AGORA_ATCC_29863;YL31
fallback:TMDK2	unique	0			0			1	R_TMDK2	thymidine kinase GTPThymidine	0			1	AGORA_ATCC_29863
fallback:TPHAP	unique	1	R_TPHAP		0			0			0			1	iFP655
fallback:TREP	unique	1	R_TREP		0			0			0			1	iFP655
fallback:TRNFE	unique	1	R_TRNFE	Transferrin: NAD+ oxidoreductase	0			0			0			1	iFP655
fallback:TRPS2	unique	0			0			1	R_TRPS2	tryptophan synthase (indole)	0			1	AGORA_ATCC_29863
fallback:TRPabc	unique	1	R_TRPabc		0			0			0			1	iFP655
fallback:TRSAR	shared_subset	0			0			1	R_TRSAR	tartronate semialdehyde reductase irreversible	1	R_TRSAR	tartronate semialdehyde reductase irreversible	2	AGORA_ATCC_29863;YL31
fallback:TYRabc	unique	1	R_TYRabc		0			0			0			1	iFP655
fallback:UACGAMDH2	unique	1	R_UACGAMDH2	UDP D GlcNAc 4 6 dehydratase	0			0			0			1	iFP655
fallback:UCPP	unique	1	R_UCPP	UTP cytidine 5'-phosphotransferase	0			0			0			1	iFP655
fallback:UDCTPP	unique	1	R_UDCTPP	DCTP uridine 5'-phosphotransferase	0			0			0			1	iFP655
fallback:UDPACGLUDH	unique	1	R_UDPACGLUDH	UDP-N-acetylglucosamine 4,6-dehydratase (configuration-inverting)	0			0			0			1	iFP655
fallback:UDUPP	unique	1	R_UDUPP	UTP uridine 5'-phosphotransferase	0			0			0			1	iFP655
fallback:URAt2	shared_subset	0			0			1	R_URAt2	uracil transport in via proton symport	1	R_URAt2	uracil transport in via proton symport	2	AGORA_ATCC_29863;YL31
fallback:UREA_1	unique	1	R_UREA_1	Urease	0			0			0			1	iFP655
fallback:UT6PT	unique	1	R_UT6PT		0			0			0			1	iFP655
fallback:VACOAI_2	unique	1	R_VACOAI_2		0			0			0			1	iFP655
fallback:VALt3pp	unique	1	R_VALt3pp	L-valine transport out via proton antiport (periplasm)	0			0			0			1	iFP655
fallback:VOR2bE	unique	1	R_VOR2bE		0			0			0			1	iFP655
fallback:XANt2	shared_subset	0			0			1	R_XANt2	xanthine transport in via proton symport	1	R_XANt2	xanthine transport in via proton symport	2	AGORA_ATCC_29863;YL31
fallback:XANt3	unique	1	R_XANt3		0			0			0			1	iFP655
fallback:bio1	shared_subset	0			1	R_bio1	Bacterial Gram-positive biomass reaction	0			1	R_bio1	bio1	2	gapseq;YL31
fallback:biomass229	unique	0			0			1	R_biomass229	biomass229	0			1	AGORA_ATCC_29863
fallback:r0220_1	unique	1	R_r0220_1	Propinol Adenylate:Coa Ligase (AMP-Forming) Ec:6.2.1.17 Ec:6.2.1.1	0			0			0			1	iFP655
fallback:r1144	shared_subset	0			0			1	R_r1144	Major Facilitator (Mfs) Tcdb:2.A.18.6.3	1	R_r1144	Major Facilitator (Mfs) Tcdb:2.A.18.6.3	2	AGORA_ATCC_29863;YL31
fallback:r2465_1	unique	1	R_r2465_1	Cation Diffusion Facilitator (Cdf) Tcdb:2.A.4.2.3	0			0			0			1	iFP655
fallback:rxn90001	unique	0			1	R_rxn90001_c0	Butyryl-CoA dehydrogenase (Etf complex)	0			0			1	gapseq
fallback:rxn90009	unique	0			1	R_rxn90009_c0	Lacto-N-biose ABC transporter	0			0			1	gapseq
fallback:rxn90013	unique	0			1	R_rxn90013_c0	Anaerobic Adenosine desoxribonucleotide-triphosphate reductase	0			0			1	gapseq
fallback:rxn90014	unique	0			1	R_rxn90014_c0	Anaerobic Cytosine desoxribonucleotide-triphosphate reductase	0			0			1	gapseq
fallback:rxn90015	unique	0			1	R_rxn90015_c0	Anaerobic Guanine desoxribonucleotide-triphosphate reductase	0			0			1	gapseq
fallback:rxn90016	unique	0			1	R_rxn90016_c0	Anaerobic Uridine desoxribonucleotide-triphosphate reductase	0			0			1	gapseq
fallback:rxn90017	unique	0			1	R_rxn90017_c0	2-iminoacetate synthase	0			0			1	gapseq
fallback:rxn90018	unique	0			1	R_rxn90018_c0	Coupled NADP reduction via ferredoxin and NADH (Nfn)	0			0			1	gapseq
fallback:rxn90019	unique	0			1	R_rxn90019_c0	folate ABC transporter	0			0			1	gapseq
fallback:rxn90022	unique	0			1	R_rxn90022_c0	Acetone diffusion	0			0			1	gapseq
fallback:rxn90023	unique	0			1	R_rxn90023_c0		0			0			1	gapseq
fallback:rxn90024	unique	0			1	R_rxn90024_c0	maltodextrin glucosidase	0			0			1	gapseq
fallback:rxn90029	unique	0			1	R_rxn90029_c0	acryloyl-CoA reductase	0			0			1	gapseq
fallback:rxn90051	unique	0			1	R_rxn90051_c0		0			0			1	gapseq
fallback:rxn90053	unique	0			1	R_rxn90053_c0	Na(+)-translocating ferredoxin:NAD(+) oxidoreductase complex	0			0			1	gapseq
fallback:rxn90073	unique	0			1	R_rxn90073_c0	12-alpha hydroxysteroid dehydrogenase, NAD+ dependent	0			0			1	gapseq
fallback:rxn90081	unique	0			1	R_rxn90081_c0	3-dehydro-bile acid Δ4,6-reductase	0			0			1	gapseq
fallback:rxn90086	unique	0			1	R_rxn90086_c0	Taxofolin isomerase	0			0			1	gapseq
fallback:rxn90112	unique	0			1	R_rxn90112_c0	Extracellular cellulose degradation	0			0			1	gapseq
fallback:rxn90115	unique	0			1	R_rxn90115_c0	asparaginyl-tRNA synthase (glutamine-hydrolysing)	0			0			1	gapseq
fallback:sink_4hba	unique	1	R_sink_4hba_c	R_sink_4hba_c	0			0			0			1	iFP655
fallback:sink_PGPm1	shared_subset	0			0			1	R_sink_PGPm1__91__c__93__	Sink reaction for peptidoglycan polymer (n-1) subunits	1	R_sink_PGPm1__91__c__93__	Sink reaction for peptidoglycan polymer (n-1) subunits	2	AGORA_ATCC_29863;YL31
fallback:sink_aacald	unique	1	R_sink_aacald_c	R_sink_aacald_c	0			0			0			1	iFP655
fallback:sink_lipopb	unique	1	R_sink_lipopb_c	R_sink_lipopb_c	0			0			0			1	iFP655
fallback:sink_mobd	unique	1	R_sink_mobd_c	R_sink_mobd_c	0			0			0			1	iFP655
fallback:sink_sheme	unique	1	R_sink_sheme_c	R_sink_sheme_c	0			0			0			1	iFP655
metanetx.reaction:MNXR100010	shared_subset	0			1	R_rxn02596_c0	R03634	1	R_STYSGH	a-galactosidase (stachyose)	1	R_STYSGH	a-galactosidase (stachyose)	3	gapseq;AGORA_ATCC_29863;YL31
metanetx.reaction:MNXR100018	unique	1	R_GALTpts	Galactitol transport via PEP:Pyr PTS	0			0			0			1	iFP655
metanetx.reaction:MNXR100020	unique	1	R_GALURt2rpp	D-galacturonate transport via proton symport, reversible (periplasm)	0			0			0			1	iFP655
metanetx.reaction:MNXR100021	unique	1	R_GALURtex	D-galacturonate transport via diffusion (extracellular to periplasm)	0			0			0			1	iFP655
metanetx.reaction:MNXR100022	unique	0			1	R_rxn00213_c0	UTP:alpha-D-glucose-1-phosphate uridylyltransferase	0			0			1	gapseq
metanetx.reaction:MNXR100023	shared_subset	1	R_GALabcpp	D-galactose transport via ABC system (periplasm)	1	R_rxn05162_c0	D-galactose transport via ABC system	0			0			2	iFP655;gapseq
metanetx.reaction:MNXR100024	shared_all	1	R_GLNS	Glutamine synthetase	1	R_rxn00187_c0	L-Glutamate:ammonia ligase (ADP-forming)	1	R_GLNS	Glutamine Synthetase	1	R_GLNS	Glutamine Synthetase	4	iFP655;gapseq;AGORA_ATCC_29863;YL31
metanetx.reaction:MNXR100030	shared_subset	1	R_GLUN	Glutaminase	1	R_rxn00189_c0	L-Glutamine amidohydrolase	0			1	R_GLUN	glutaminase	3	iFP655;gapseq;YL31
metanetx.reaction:MNXR100040	shared_all	1	R_GAPD	Glyceraldehyde-3-phosphate dehydrogenase	1	R_rxn00781_c0	D-glyceraldehyde-3-phosphate:NAD+ oxidoreductase (phosphorylating)	1	R_GAPD	Glyceraldehyde-3-Phosphate Dehydrogenase	1	R_GAPD	Glyceraldehyde-3-Phosphate Dehydrogenase	4	iFP655;gapseq;AGORA_ATCC_29863;YL31
metanetx.reaction:MNXR100041	unique	0			1	R_rxn00782_c0	D-glyceraldehyde-3-phosphate:NADP+ oxidoreductase (phosphorylating)	0			0			1	gapseq
metanetx.reaction:MNXR100042	unique	1	R_GART	GAR transformylase-T	0			0			0			1	iFP655
metanetx.reaction:MNXR100060	shared_subset	1	R_GCALDD	Glycolaldehyde dehydrogenase	1	R_rxn00979_c0	glycolaldehyde:NAD+ oxidoreductase	0			0			2	iFP655;gapseq
metanetx.reaction:MNXR100061	unique	1	R_GCALDt	Glycoaldehydye reversible transport	0			0			0			1	iFP655
metanetx.reaction:MNXR100066	shared_subset	1	R_PDHcr	Pyruvate dehydrogenase (dihydrolipoamide dehydrogenase) reversible	1	R_rxn01241_c0	Dihydrolipoamide:NAD+ oxidoreductase	0			0			2	iFP655;gapseq
metanetx.reaction:MNXR100067	shared_all	1	R_GCCa	Glycine-cleavage complex	1	R_rxn06377_c0	glycine:lipoylprotein oxidoreductase (decarboxylating and acceptor-aminomethylating)	1	R_GCCa	glycine-cleavage complex	1	R_GCCa	glycine-cleavage complex	4	iFP655;gapseq;AGORA_ATCC_29863;YL31
metanetx.reaction:MNXR100068	shared_all	1	R_GCCb	Glycine cleavage complex	1	R_rxn06600_c0	S-aminomethyldihydrolipoylprotein:(6S)-tetrahydrofolate aminomethyltransferase (ammonia-forming)	1	R_GCCb	glycine cleavage complex	1	R_GCCb	glycine cleavage complex	4	iFP655;gapseq;AGORA_ATCC_29863;YL31
metanetx.reaction:MNXR100069	shared_all	1	R_GCCc	Glycine-cleavage complex	1	R_rxn06493_c0	dihydrolipoylprotein:NAD+ oxidoreductase	1	R_GCCc	glycine-cleavage complex	1	R_GCCc	glycine-cleavage complex	4	iFP655;gapseq;AGORA_ATCC_29863;YL31
metanetx.reaction:MNXR100074	unique	0			1	R_rxn00646_c0	L-glutamate:L-cysteine gamma-ligase (ADP-forming)	0			0			1	gapseq
metanetx.reaction:MNXR100083	unique	1	R_GDBTALDH	4 Guanidinobutanoate	0			0			0			1	iFP655
metanetx.reaction:MNXR100085	unique	0			1	R_rxn00182_c0	L-glutamate:NAD+ oxidoreductase (deaminating)	0			0			1	gapseq
metanetx.reaction:MNXR100086	shared_subset	1	R_GLUDy	Glutamate dehydrogenase (NADP)	1	R_rxn00184_c0	L-Glutamate:NADP+ oxidoreductase (deaminating)	0			0			2	iFP655;gapseq
metanetx.reaction:MNXR100088	shared_subset	1	R_GDPDPK	GDP diphosphokinase	1	R_rxn08598_c0	GDPPYPHOSKIN-RXN.c	0			0			2	iFP655;gapseq
metanetx.reaction:MNXR100094	unique	1	R_GDPTPDP	Guanosine 3'-diphosphate 5'-triphosphate 3'-diphosphatase	0			0			0			1	iFP655
metanetx.reaction:MNXR100097	unique	0			1	R_rxn00070_c0	glutathione:NAD+ oxidoreductase	0			0			1	gapseq
metanetx.reaction:MNXR100098	shared_subset	1	R_GTHOr	Glutathione oxidoreductase	1	R_rxn00086_c0	glutathione:NADP+ oxidoreductase	0			0			2	iFP655;gapseq
metanetx.reaction:MNXR100099	unique	0			1	R_rxn02449_c0	guanosine 3'-diphosphate 5'-triphosphate 5'-phosphohydrolase	0			0			1	gapseq
metanetx.reaction:MNXR100107	shared_subset	1	R_GF6PTA	Glutamine-fructose-6-phosphate transaminase	0			1	R_GF6PTA	Glutamine-Fructose-6-Phosphate Transaminase	1	R_GF6PTA	Glutamine-Fructose-6-Phosphate Transaminase	3	iFP655;AGORA_ATCC_29863;YL31
metanetx.reaction:MNXR100115	unique	0			1	R_rxn00819_c0	Galactosylglycerol galactohydrolase	0			0			1	gapseq
metanetx.reaction:MNXR100136	unique	1	R_GTHRDHpp	Glutathione hydralase (periplasmic)	0			0			0			1	iFP655
metanetx.reaction:MNXR100137	unique	1	R_GGTT	Geranylgeranyltranstransferase	0			0			0			1	iFP655
metanetx.reaction:MNXR100140	unique	0			1	R_rxn01201_c0	4-Hydroxybutanoate:NAD+ oxidoreductase	0			0			1	gapseq
metanetx.reaction:MNXR100142	shared_all	1	R_GHMT2r	Glycine hydroxymethyltransferase, reversible	1	R_rxn00692_c0	5,10-Methylenetetrahydrofolate:glycine hydroxymethyltransferase	1	R_GHMT2r	Glycine Hydroxymethyltransferase, Reversible	1	R_GHMT2r	Glycine Hydroxymethyltransferase, Reversible	4	iFP655;gapseq;AGORA_ATCC_29863;YL31
metanetx.reaction:MNXR100144	shared_all	1	R_GK1	Guanylate kinase (GMP:ATP)	1	R_rxn00239_c0	ATP:GMP phosphotransferase	1	R_GK1	Guanylate Kinase (GMP:ATP)	1	R_GK1	Guanylate Kinase (GMP:ATP)	4	iFP655;gapseq;AGORA_ATCC_29863;YL31
metanetx.reaction:MNXR100145	shared_subset	1	R_GK2	Guanylate kinase GMPdATP	0			1	R_GK2	guanylate kinase (GMPdATP)	1	R_GK2	guanylate kinase (GMPdATP)	3	iFP655;AGORA_ATCC_29863;YL31
metanetx.reaction:MNXR100155	unique	0			1	R_rxn08605_c0	1,4-alpha-glucan branching enzyme (glycogen -> bglycogen)	0			0			1	gapseq
metanetx.reaction:MNXR100209	unique	0			1	R_rxn05571_c0	D-gluconate transport via proton symport, reversible	0			0			1	gapseq
metanetx.reaction:MNXR100212	unique	1	R_GLCOAS	Glutaryl-CoA synthetase	0			0			0			1	iFP655
metanetx.reaction:MNXR100219	unique	1	R_GLCRAL	5-dehydro-4-deoxyglucarate aldolase	0			0			0			1	iFP655
metanetx.reaction:MNXR100220	shared_subset	1	R_GLCRD	Glucarate dehydratase	1	R_rxn01989_c0	D-Glucarate hydro-lyase	0			0			2	iFP655;gapseq
metanetx.reaction:MNXR100232	unique	1	R_GLCURS1	Alpha-glucuronidase, de-branching xylan	0			0			0			1	iFP655
metanetx.reaction:MNXR100234	unique	1	R_GLCURt2rpp	D-glucuronate transport via proton symport, reversible (periplasm)	0			0			0			1	iFP655
metanetx.reaction:MNXR100235	unique	1	R_GLCURtex	D-glucuronat transport via diffusion (extracellular to periplasm)	0			0			0			1	iFP655
metanetx.reaction:MNXR100236	shared_all	1	R_GLCabc;R_GLCabcpp	D-glucose transport via ABC system	1	R_rxn05147_c0	D-Glucose-ABC transport	1	R_GLCabc	D-glucose transport via ABC system	1	R_GLCabc	D-glucose transport via ABC system	4	iFP655;gapseq;AGORA_ATCC_29863;YL31
metanetx.reaction:MNXR100243	shared_subset	1	R_GLGC	Glucose-1-phosphate adenylyltransferase	1	R_rxn00695_c0	ATP:alpha-D-glucose-1-phosphate adenylyltransferase	0			0			2	iFP655;gapseq
metanetx.reaction:MNXR100250	unique	0			1	R_rxn02100_c0	L-Gulono-1,4-lactone lactonohydrolase	0			0			1	gapseq
metanetx.reaction:MNXR100252	shared_subset	0			0			1	R_GLNSP1	glutamine synthetase (uaaAgld)	1	R_GLNSP1	glutamine synthetase (uaaAgld)	2	AGORA_ATCC_29863;YL31
metanetx.reaction:MNXR100253	shared_subset	0			0			1	R_GLNSP2	glutamine synthetase (uaaGgla)	1	R_GLNSP2	glutamine synthetase (uaaGgla)	2	AGORA_ATCC_29863;YL31
metanetx.reaction:MNXR100254	shared_subset	0			0			1	R_GLNSP3	glutamine synthetase (uaagmda)	1	R_GLNSP3	glutamine synthetase (uaagmda)	2	AGORA_ATCC_29863;YL31
metanetx.reaction:MNXR100257	unique	0			1	R_rxn06437_c0	L-Glutamine:tRNA(Gln) ligase (AMP-forming)	0			0			1	gapseq
metanetx.reaction:MNXR100258	shared_subset	1	R_GLNabc;R_GLNabcpp	L-glutamine transport via ABC system	1	R_rxn05155_c0	ATP phosphohydrolase (polar-amino-acid-importing)	0			0			2	iFP655;gapseq
metanetx.reaction:MNXR100259	unique	1	R_GLNtex	L-glutamine transport via diffusion (extracellular to periplasm)	0			0			0			1	iFP655
metanetx.reaction:MNXR100260	unique	0			1	R_rxn09678_c0	TRANS-RXNBWI-115637.ce.maizeexp.GLN_GLN	0			0			1	gapseq
metanetx.reaction:MNXR100261	unique	0			1	R_rxn05216_c0	Na+ Glutamine symporter	0			0			1	gapseq
metanetx.reaction:MNXR100262	unique	0			1	R_rxn13301_c0	L-glutamine transport in via proton antiport (vacuolar)	0			0			1	gapseq
metanetx.reaction:MNXR100275	unique	1	R_GLTPD	Galactitol-1-phosphate dehydrogenase	0			0			0			1	iFP655
metanetx.reaction:MNXR100276	unique	1	R_GLUABUTt7;R_GLUABUTt7pp	4-aminobutyrate/glutamate antiport	0			0			0			1	iFP655
metanetx.reaction:MNXR100277	shared_subset	1	R_GLU5K	Glutamate 5-kinase	1	R_rxn00179_c0	ATP:L-glutamate 5-phosphotransferase	0			0			2	iFP655;gapseq
metanetx.reaction:MNXR100281	unique	1	R_GluForTx	Formimidoyltransferase cyclodeaminase	0			0			0			1	iFP655
metanetx.reaction:MNXR100285	unique	1	R_GLUt4;R_GLUt4pp	Na+/glutamate symport	0			0			0			1	iFP655
metanetx.reaction:MNXR100287	shared_subset	1	R_GLUPRT	Glutamine phosphoribosyldiphosphate amidotransferase	0			1	R_GLUPRT	Glutamine Phosphoribosyldiphosphate Amidotransferase	1	R_GLUPRT	Glutamine Phosphoribosyldiphosphate Amidotransferase	3	iFP655;AGORA_ATCC_29863;YL31
metanetx.reaction:MNXR100288	shared_subset	1	R_GLUR	Glutamate racemase	1	R_rxn00193_c0	glutamate racemase	0			0			2	iFP655;gapseq
metanetx.reaction:MNXR100289	shared_subset	1	R_GLUSx	Glutamate synthase NADH2	1	R_rxn00069_c0	L-glutamate:NAD+ oxidoreductase (transaminating)	0			0			2	iFP655;gapseq
metanetx.reaction:MNXR100291	shared_subset	1	R_GLUSy	Glutamate synthase (NADPH)	1	R_rxn00085_c0	L-Glutamate:NADP+ oxidoreductase (transaminating)	0			0			2	iFP655;gapseq
metanetx.reaction:MNXR100293	unique	0			1	R_rxn01802_c0	Glutaryl-CoA:(acceptor) 2,3-oxidoreductase (decarboxylating)	0			0			1	gapseq
metanetx.reaction:MNXR100294	shared_all	1	R_GLUTRR	Glutamyl-tRNA reductase	1	R_rxn06591_c0	L-glutamate-semialdehyde: NADP+ oxidoreductase(L-glutamyl-tRNA(Glu)-forming)	1	R_GLUTRR	glutamyl-tRNA reductase	1	R_GLUTRR	glutamyl-tRNA reductase	4	iFP655;gapseq;AGORA_ATCC_29863;YL31
metanetx.reaction:MNXR100295	shared_all	1	R_GLUTRS	Glutamyl-tRNA synthetase	1	R_rxn06937_c0	L-glutamate:tRNA(Glu) ligase (AMP-forming)	1	R_GLUTRS	Glutamyl-tRNA synthetase	1	R_GLUTRS	Glutamyl-tRNA synthetase	4	iFP655;gapseq;AGORA_ATCC_29863;YL31
metanetx.reaction:MNXR100299	shared_subset	1	R_GLUabc;R_GLUabcpp	L-glutamate transport via ABC system	1	R_rxn05146_c0	ATP phosphohydrolase (polar-amino-acid-importing)	0			0			2	iFP655;gapseq
metanetx.reaction:MNXR100300	shared_all	1	R_GLUt2r;R_GLUt2rpp	L glutamate transport via proton symport reversible	1	R_rxn05297_c0	TRANS-RXNBWI-115637.ce.maizeexp.GLT_GLT	1	R_GLUt2r	L-glutamate transport via proton symport, reversible	1	R_GLUt2r	L-glutamate transport via proton symport, reversible	4	iFP655;gapseq;AGORA_ATCC_29863;YL31
metanetx.reaction:MNXR100301	unique	1	R_GLUtex	L-glutamate transport via diffusion (extracellular to periplasm)	0			0			0			1	iFP655
metanetx.reaction:MNXR100303	shared_subset	1	R_GLXCL	Glyoxalate carboligase	1	R_rxn00010_c0	glyoxylate carboxy-lyase (dimerizing; tartronate-semialdehyde-forming)	0			0			2	iFP655;gapseq
metanetx.reaction:MNXR100304	shared_subset	0			0			1	R_GLXO1	Glyoxylate Oxidase	1	R_GLXO1	Glyoxylate Oxidase	2	AGORA_ATCC_29863;YL31
metanetx.reaction:MNXR100309	unique	0			0			0			1	R_GLYC3Pt	glycerol-3-phosphate transport in via proton symport	1	YL31
metanetx.reaction:MNXR100310	shared_subset	1	R_GLYALDDr	D-Glyceraldehyde dehydrogenase	1	R_rxn01286_c0	D-Glyceraldehyde:NAD+ oxidoreductase	0			0			2	iFP655;gapseq
metanetx.reaction:MNXR100311	unique	0			1	R_rxn08635_c0	Glyceraldehyde transport via diffusion (extracellular to periplasm)	0			0			1	gapseq
metanetx.reaction:MNXR100313	unique	1	R_GLYAT	Glycine C-acetyltransferase	0			0			0			1	iFP655
metanetx.reaction:MNXR100314	shared_subset	1	R_GLYBabc	Glycine betaine transport via ABC system	1	R_rxn05181_c0	Glycine betaine transport via ABC system	0			0			2	iFP655;gapseq
metanetx.reaction:MNXR100317	unique	1	R_GLYBtex	Glycine betaine transport via diffusion (extracellular to periplasm)	0			0			0			1	iFP655
metanetx.reaction:MNXR100324	shared_subset	1	R_GLYCDH	Glycerol dehydratase	1	R_rxn00768_c0	glycerol hydro-lyase (3-hydroxypropanal-forming)	0			0			2	iFP655;gapseq
metanetx.reaction:MNXR100326	shared_subset	1	R_GLYCDx	Glycerol dehydrogenase	1	R_rxn00762_c0	glycerol:NAD+ 2-oxidoreductase	0			0			2	iFP655;gapseq
metanetx.reaction:MNXR100329	shared_subset	1	R_GLYCK2	Glycerate kinase	1	R_rxn08647_c0	ATP:(R)-glycerate 2-phosphotransferase	1	R_GLYCK2	Glycerate Kinase	0			3	iFP655;gapseq;AGORA_ATCC_29863
metanetx.reaction:MNXR100330	shared_subset	1	R_GLYCL;R_GLYCL_2	Glycine Cleavage System	1	R_rxn00908_c0	glycine synthase	0			0			2	iFP655;gapseq
metanetx.reaction:MNXR100333	unique	1	R_GLYCLTt	Glycolate transport via diffusion	0			0			0			1	iFP655
metanetx.reaction:MNXR100339	unique	0			1	R_rxn08655_c0	Glycolate oxidase	0			0			1	gapseq
metanetx.reaction:MNXR100343	unique	1	R_GLYCtpp	Glycerol transport via channel (periplasm)	0			0			0			1	iFP655
metanetx.reaction:MNXR100348	shared_subset	0			0			1	R_GLYK	Glycerol Kinase	1	R_GLYK	Glycerol Kinase	2	AGORA_ATCC_29863;YL31
metanetx.reaction:MNXR100349	shared_subset	0			0			1	R_GLYLEUHYDROc	Hydrolysis of Glycylleucine	1	R_GLYLEUHYDROc	Hydrolysis of Glycylleucine	2	AGORA_ATCC_29863;YL31
metanetx.reaction:MNXR100351	shared_subset	1	R_GLYt4	Glycine transport via sodium symport	1	R_rxn08661_c0	glycine transport in via sodium symport (periplasm)	0			0			2	iFP655;gapseq
metanetx.reaction:MNXR100353	shared_subset	0			0			1	R_GLYOX	Hydroxyacylglutathione Hydrolase	1	R_GLYOX	Hydroxyacylglutathione Hydrolase	2	AGORA_ATCC_29863;YL31
metanetx.reaction:MNXR100355	shared_subset	1	R_GLYOX_1	Glyoxalase I; Ni-dependent	0			1	R_LGTHL	Lactoylglutathione Lyase	1	R_LGTHL	Lactoylglutathione Lyase	3	iFP655;AGORA_ATCC_29863;YL31
metanetx.reaction:MNXR100357	shared_subset	0			0			1	R_GLYPHEHYc	Hydrolysis of Glycylphenylalanine	1	R_GLYPHEHYc	Hydrolysis of Glycylphenylalanine	2	AGORA_ATCC_29863;YL31
metanetx.reaction:MNXR100364	unique	1	R_GLYTA	Glycine transaminase	0			0			0			1	iFP655
metanetx.reaction:MNXR100365	unique	0			1	R_rxn06438_c0	glycine:tRNA(Gly) ligase (AMP-forming)	0			0			1	gapseq
metanetx.reaction:MNXR100367	shared_subset	1	R_GLYabc	Glycine transport via ABC system	1	R_rxn10862_c0	ATP phosphohydrolase (polar-amino-acid-importing)	0			0			2	iFP655;gapseq
metanetx.reaction:MNXR100368	unique	0			1	R_rxn05582_c0	TRANS-RXNBWI-115637.ce.maizeexp.GLY_GLY	0			0			1	gapseq
metanetx.reaction:MNXR100381	shared_all	1	R_NTD9	5'-nucleotidase (GMP)	1	R_rxn00913_c0	Guanosine 5'-monophosphate phosphohydrolase	1	R_NTD9	5-Nucleotidase (GMP)	1	R_NTD9	5-Nucleotidase (GMP)	4	iFP655;gapseq;AGORA_ATCC_29863;YL31
metanetx.reaction:MNXR100383	shared_subset	1	R_GMPS	GMP synthase	1	R_rxn00916_c0	Xanthosine-5'-phosphate:ammonia ligase (AMP-forming)	0			0			2	iFP655;gapseq
metanetx.reaction:MNXR100384	shared_all	1	R_GMPS2	GMP synthase	1	R_rxn00917_c0	Xanthosine-5'-phosphate:L-glutamine amido-ligase (AMP-forming)	1	R_GMPS2	GMP Synthase	1	R_GMPS2	GMP Synthase	4	iFP655;gapseq;AGORA_ATCC_29863;YL31
metanetx.reaction:MNXR100390	unique	0			1	R_rxn01275_c0	ATP:D-Gluconate 6-phosphotransferase	0			0			1	gapseq
metanetx.reaction:MNXR100409	shared_all	1	R_GUAPRT	Guanine phosphoribosyltransferase	1	R_rxn00915_c0	GMP:diphosphate 5-phospho-alpha-D-ribosyltransferase	1	R_GUAPRT	Guanine Phosphoribosyltransferase	1	R_GUAPRT	Guanine Phosphoribosyltransferase	4	iFP655;gapseq;AGORA_ATCC_29863;YL31
metanetx.reaction:MNXR100433	unique	1	R_GSNtex	Guanosine transport via diffusion (extracellular to periplasm)	0			0			0			1	iFP655
metanetx.reaction:MNXR100445	unique	0			1	R_rxn06527_c0	glutathione:protein-disulfide oxidoreductase	0			0			1	gapseq
metanetx.reaction:MNXR100446	unique	1	R_GTHPi	Glutathione peridoxase	0			0			0			1	iFP655
metanetx.reaction:MNXR100447	unique	1	R_GTHRDabc2pp	Glutathione export via ABC system (cytoplasm to periplasm)	0			0			0			1	iFP655
metanetx.reaction:MNXR100448	unique	1	R_GTHRDabcpp	Reduced glutathione via ABC system (periplasm)	0			0			0			1	iFP655
metanetx.reaction:MNXR100450	unique	0			1	R_rxn00351_c0	gamma-L-glutamyl-L-cysteine:glycine ligase (ADP-forming)	0			0			1	gapseq
metanetx.reaction:MNXR100453	shared_subset	1	R_GTPCI	GTP cyclohydrolase I	1	R_rxn00299_c0	GTP 7,8-8,9-dihydrolase	0			0			2	iFP655;gapseq
metanetx.reaction:MNXR100457	shared_subset	1	R_GTPDPK	GTP diphosphokinase	1	R_rxn00303_c0	ATP:GTP 3'-diphosphotransferase	0			0			2	iFP655;gapseq
metanetx.reaction:MNXR100459	unique	1	R_GTPHs	GTP amine hydrolysis (spontaneous)	0			0			0			1	iFP655
metanetx.reaction:MNXR100460	shared_subset	1	R_PYK3	Pyruvate kinase(3)	1	R_rxn00304_c0	GTP:pyruvate 2-O-phosphotransferase	0			0			2	iFP655;gapseq
metanetx.reaction:MNXR100464	shared_all	1	R_GUAD	Guanine deaminase	1	R_rxn01225_c0	Guanine aminohydrolase	1	R_GUAD	Guanine Deaminase	1	R_GUAD	Guanine Deaminase	4	iFP655;gapseq;AGORA_ATCC_29863;YL31
metanetx.reaction:MNXR100465	unique	1	R_GUAt;R_GUAtpp	Guanine transport	0			0			0			1	iFP655
metanetx.reaction:MNXR100466	unique	1	R_GUAt2pp	Guanine transport in via proton symport (periplasm)	0			0			0			1	iFP655
metanetx.reaction:MNXR100467	shared_subset	1	R_GUDBUTNAH	4-Guanidinobutanoate amidinohydrolase	1	R_rxn01462_c0	4-Guanidinobutanoate amidinohydrolase	0			0			2	iFP655;gapseq
metanetx.reaction:MNXR100468	shared_subset	1	R_GUI1	Glucuronate isomerase (D-glucuronate)	1	R_rxn01080_c0	D-glucuronate aldose-ketose-isomerase	0			0			2	iFP655;gapseq
metanetx.reaction:MNXR100469	shared_subset	1	R_GUI2	Glucuronate isomerase (D-galacturonate)	1	R_rxn01457_c0	D-Galacturonate aldose-ketose-isomerase	0			0			2	iFP655;gapseq
metanetx.reaction:MNXR100481	unique	1	R_H2ASE_syn	Bidirectional [NiFe] Hydrogenase	0			0			0			1	iFP655
metanetx.reaction:MNXR100482	unique	1	R_HCO3E	HCO3 equilibration reaction	0			0			0			1	iFP655
metanetx.reaction:MNXR100484	unique	1	R_HCO3tex	Bicarbonate transport via diffusion (extracellular to periplasm)	0			0			0			1	iFP655
metanetx.reaction:MNXR100493	unique	1	R_H2SO	Hydrogen sulfide oxidation	0			0			0			1	iFP655
metanetx.reaction:MNXR100494	shared_subset	1	R_H2St1	H2s transport (diffusion)	1	R_rxn08689_c0	h2s transport (periplasm)	0			0			2	iFP655;gapseq
metanetx.reaction:MNXR100541	shared_subset	1	R_HACD1;R_HACD1i	3-hydroxyacyl-CoA dehydrogenase (acetoacetyl-CoA)	1	R_rxn01451_c0	(S)-3-Hydroxybutanoyl-CoA:NAD+ oxidoreductase	0			0			2	iFP655;gapseq
metanetx.reaction:MNXR100543	shared_subset	1	R_HACD2	3-hydroxyacyl-CoA dehydrogenase (3-oxohexanoyl-CoA)	1	R_rxn03249_c0	(S)-hydroxyhexanoyl-CoA:NAD+ oxidoreductase	0			0			2	iFP655;gapseq
metanetx.reaction:MNXR100544	shared_subset	1	R_HACD3	3-hydroxyacyl-CoA dehydrogenase (3-oxooctanoyl-CoA)	1	R_rxn03246_c0	(S)-hydroxyoctanoyl-CoA:NAD+ oxidoreductase	0			0			2	iFP655;gapseq
metanetx.reaction:MNXR100545	shared_subset	1	R_HACD4	3-hydroxyacyl-CoA dehydrogenase (3-oxodecanoyl-CoA)	1	R_rxn03244_c0	(S)-hydroxydecanoyl-CoA:NAD+ oxidoreductase	0			0			2	iFP655;gapseq
metanetx.reaction:MNXR100546	shared_subset	1	R_HACD5	3-hydroxyacyl-CoA dehydrogenase (3-oxododecanoyl-CoA)	1	R_rxn03242_c0	(S)-3-hydroxydodecanoyl-CoA:NAD+ oxidoreductase	0			0			2	iFP655;gapseq
metanetx.reaction:MNXR100547	shared_subset	1	R_HACD6	3-hydroxyacyl-CoA dehydrogenase (3-oxotetradecanoyl-CoA)	1	R_rxn06777_c0	(S)-3-Hydroxytetradecanoyl-CoA:NAD+ oxidoreductase	0			0			2	iFP655;gapseq
metanetx.reaction:MNXR100548	shared_subset	1	R_HACD7	3-hydroxyacyl-CoA dehydrogenase (3-oxohexadecanoyl-CoA)	1	R_rxn03239_c0	(S)-3-Hydroxyhexadecanoyl-CoA:NAD+ oxidoreductase	0			0			2	iFP655;gapseq
metanetx.reaction:MNXR100549	unique	1	R_HACD8	3-hydroxyacyl-CoA dehydrogenase (3-oxooctadecanoyl-CoA), peroxisomal	0			0			0			1	iFP655
metanetx.reaction:MNXR100550	shared_subset	1	R_HACD9	3 hydroxyacyl CoA dehydrogenase 2 Methylacetoacetyl CoA	1	R_rxn02933_c0	(2S,3S)-3-hydroxy-2-methylbutanoyl-CoA:NAD+ oxidoreductase	0			0			2	iFP655;gapseq
metanetx.reaction:MNXR100551	unique	0			1	R_rxn06037_c0	(3S)-3-Hydroxyacyl-CoA:NAD+ oxidoreductase	0			0			1	gapseq
metanetx.reaction:MNXR100555	unique	0			1	R_rxn04750_c0	(S)-3-hydroxyacyl-CoA:NAD+ oxidoreductase	0			0			1	gapseq
metanetx.reaction:MNXR100556	unique	1	R_HAMR	Hydroxylamine reductase	0			0			0			1	iFP655
metanetx.reaction:MNXR100565	shared_subset	1	R_HBCO_nadp	3-Hydroxybutanoyl-CoA:NADP+ oxidoreductase	1	R_rxn01452_c0	(S)-3-Hydroxybutanoyl-CoA:NADP+ oxidoreductase	0			0			2	iFP655;gapseq
metanetx.reaction:MNXR100577	shared_subset	1	R_HCYSMT	Homocysteine S-methyltransferase	1	R_rxn00452_c0	S-Adenosyl-L-methionine:L-homocysteine S-methyltransferase	0			0			2	iFP655;gapseq
metanetx.reaction:MNXR100578	unique	0			1	R_rxn08703_c0	S-methylmethionine homocysteine transmethylase	0			0			1	gapseq
metanetx.reaction:MNXR100583	unique	1	R_HDCAt2pp	Hexadecanoate transport via proton symport	0			0			0			1	iFP655
metanetx.reaction:MNXR100587	shared_subset	1	R_HISTD	Histidinol dehydrogenase	1	R_rxn00859_c0	L-Histidinol:NAD+ oxidoreductase	0			0			2	iFP655;gapseq
metanetx.reaction:MNXR100612	shared_all	1	R_HEX1	Hexokinase (D-glucose:ATP)	1	R_rxn00216_c0	ATP:D-glucose 6-phosphotransferase	1	R_HEX1	Hexokinase (D-Glucose:ATP)	1	R_HEX1	Hexokinase (D-Glucose:ATP)	4	iFP655;gapseq;AGORA_ATCC_29863;YL31
metanetx.reaction:MNXR100613	unique	0			0			1	R_HEX10	Hexokinase (D-Glucosamine:ATP)	0			1	AGORA_ATCC_29863
metanetx.reaction:MNXR100614	shared_subset	1	R_HEX7	Hexokinase (D-fructose:ATP)	0			1	R_HEX7	Hexokinase (D-Fructose:ATP)	1	R_HEX7	Hexokinase (D-Fructose:ATP)	3	iFP655;AGORA_ATCC_29863;YL31
metanetx.reaction:MNXR100621	unique	1	R_HEXTT	Trans-hexaprenyltranstransferase	0			0			0			1	iFP655
metanetx.reaction:MNXR100622	unique	1	R_HEXt2rpp	Hexanoate transport via proton symport, reversible (periplasm)	0			0			0			1	iFP655
metanetx.reaction:MNXR100642	shared_subset	1	R_HISTP	Histidinol-phosphatase	1	R_rxn02160_c0	L-Histidinol-phosphate phosphohydrolase	0			0			2	iFP655;gapseq
metanetx.reaction:MNXR100643	unique	0			1	R_rxn06439_c0	L-Histidine:tRNA(His) ligase (AMP-forming)	0			0			1	gapseq
metanetx.reaction:MNXR100644	shared_subset	1	R_HISabc;R_HISabcpp	L-histidine transport via ABC system	1	R_rxn05164_c0	ATP phosphohydrolase (polar-amino-acid-importing)	0			0			2	iFP655;gapseq
metanetx.reaction:MNXR100649	unique	1	R_HIStex	L-histidine transport via diffusion (extracellular to periplasm)	0			0			0			1	iFP655
metanetx.reaction:MNXR100657	shared_all	1	R_Kabc;R_Kabcpp	Potassium ABC transporter	1	R_rxn08762_c0;R_rxn10558_c0	H+/K+ gastric/non-gastric P-ATPase and ABC ATPase	1	R_HKt	H+/K+ Gastric/Non-Gastric P-ATPase And ABC ATPase	1	R_HKt	H+/K+ Gastric/Non-Gastric P-ATPase And ABC ATPase	4	iFP655;gapseq;AGORA_ATCC_29863;YL31
metanetx.reaction:MNXR100658	shared_all	1	R_HMBS	Hydroxymethylbilane synthase	1	R_rxn00060_c0	porphobilinogen:(4-[2-carboxyethyl]-3-[carboxymethyl]pyrrol-2-yl)methyltransferase (hydrolysing)	1	R_HMBS	Hydroxymethylbilane Synthase	1	R_HMBS	Hydroxymethylbilane Synthase	4	iFP655;gapseq;AGORA_ATCC_29863;YL31
metanetx.reaction:MNXR100660	unique	1	R_HMGCOAS	Hydroxymethylglutaryl CoA synthase	0			0			0			1	iFP655
metanetx.reaction:MNXR100662	unique	1	R_HMGL	Hydroxymethylglutaryl-CoA lyase	0			0			0			1	iFP655
metanetx.reaction:MNXR100682	shared_subset	1	R_TRSARr	Tartronate semialdehyde reductase	1	R_rxn01280_c0	(R)-Glycerate:NAD+ oxidoreductase	0			0			2	iFP655;gapseq
metanetx.reaction:MNXR100691	unique	0			1	R_rxn02181_c0	3-Hydroxypropionyl-CoA hydro-lyase	0			0			1	gapseq
metanetx.reaction:MNXR100698	shared_subset	1	R_HPROa	L hydroxyproline reductase NAD	1	R_rxn02356_c0	trans-4-Hydroxy-L-proline:NAD+ 5-oxidoreductase	0			0			2	iFP655;gapseq
metanetx.reaction:MNXR100699	shared_subset	1	R_HPROb	L hydroxyproline reductase NADP	1	R_rxn02358_c0	trans-4-Hydroxy-L-proline:NADP+ 5-oxidoreductase	0			0			2	iFP655;gapseq
metanetx.reaction:MNXR100734	shared_subset	1	R_HSDy	Homoserine dehydrogenase (NADPH)	1	R_rxn01302_c0	L-homoserine:NADP+ oxidoreductase	0			0			2	iFP655;gapseq
metanetx.reaction:MNXR100735	shared_subset	1	R_HSDxi	Homoserine dehydrogenase NADH irreversible	1	R_rxn01301_c0	L-Homoserine:NAD+ oxidoreductase	0			0			2	iFP655;gapseq
metanetx.reaction:MNXR100736	unique	1	R_HSERTA	Homoserine O trans acetylase	0			0			0			1	iFP655
metanetx.reaction:MNXR100737	shared_subset	0			1	R_rxn01300_c0	ATP:L-homoserine O-phosphotransferase	1	R_HSK	homoserine kinase	1	R_HSK	homoserine kinase	3	gapseq;AGORA_ATCC_29863;YL31
metanetx.reaction:MNXR100741	shared_subset	1	R_HSST	Homoserine O-succinyltransferase	1	R_rxn01304_c0	Succinyl-CoA:L-homoserine O-succinyltransferase	0			0			2	iFP655;gapseq
metanetx.reaction:MNXR100745	unique	1	R_HVCD	3-hydroxyacyl-CoA dehydrogenase (3-hydroxyacyl-CoA dehydrogenase (3-oxovaleryl-CoA))	0			0			0			1	iFP655
metanetx.reaction:MNXR100747	shared_all	1	R_HXAND	Hypoxanthine dehydrogenase	1	R_rxn01297_c0	hypoxanthine:NAD+ oxidoreductase	1	R_HXAND	hypoxanthine dehydrogenase	1	R_HXAND	hypoxanthine dehydrogenase	4	iFP655;gapseq;AGORA_ATCC_29863;YL31
metanetx.reaction:MNXR100748	unique	1	R_HXANt2pp	Hypoxanthine transport in via proton symport (periplasm)	0			0			0			1	iFP655
metanetx.reaction:MNXR100749	shared_subset	1	R_HYXNtex	Hypoxanthine transport via diffusion (extracellular to periplasm)	0			1	R_HYXNt	Hypoxanthine Transport	1	R_HYXNt	Hypoxanthine Transport	3	iFP655;AGORA_ATCC_29863;YL31
metanetx.reaction:MNXR100750	unique	1	R_HXAtex	Hexanoate transport via diffusion (extracellular to periplasm)	0			0			0			1	iFP655
metanetx.reaction:MNXR100751	unique	1	R_HXCT	Acetyl-CoA:hexanoate-CoA transferase	0			0			0			1	iFP655
metanetx.reaction:MNXR100752	shared_all	1	R_HXPRT	Hypoxanthine phosphoribosyltransferase (Hypoxanthine)	1	R_rxn00836_c0	IMP:diphosphate phospho-D-ribosyltransferase	1	R_HXPRT	Hypoxanthine Phosphoribosyltransferase (Hypoxanthine)	1	R_HXPRT	Hypoxanthine Phosphoribosyltransferase (Hypoxanthine)	4	iFP655;gapseq;AGORA_ATCC_29863;YL31
metanetx.reaction:MNXR100763	unique	1	R_HYPOE	Hypothetical enyme	0			0			0			1	iFP655
metanetx.reaction:MNXR100777	unique	1	R_IBTMr	Isobutyryl-CoA mutase	0			0			0			1	iFP655
metanetx.reaction:MNXR100781	shared_subset	1	R_ICDHyr	Isocitrate dehydrogenase (NADP)	1	R_rxn00198_c0	Isocitrate:NADP+ oxidoreductase (decarboxylating)	0			0			2	iFP655;gapseq
metanetx.reaction:MNXR100782	unique	0			1	R_rxn00505_c0	Isocitrate:NAD+ oxidoreductase (decarboxylating)	0			0			1	gapseq
metanetx.reaction:MNXR100783	shared_subset	1	R_IMPC	IMP cyclohydrolase	0			1	R_IMPC	IMP Cyclohydrolase	1	R_IMPC	IMP Cyclohydrolase	3	iFP655;AGORA_ATCC_29863;YL31
metanetx.reaction:MNXR100784	unique	1	R_ICHORS	Isochorismate synthase	0			0			0			1	iFP655
metanetx.reaction:MNXR100785	unique	1	R_ICHORT	Isochorismatase	0			0			0			1	iFP655
metanetx.reaction:MNXR100786	unique	1	R_ICITt10	Isocitrate transport in via Mg complex	0			0			0			1	iFP655
metanetx.reaction:MNXR100787	unique	1	R_ICITt2;R_ICITt_kt	Isocitrate transport in via proton symport	0			0			0			1	iFP655
metanetx.reaction:MNXR100788	unique	1	R_ICITtex;R_ICITtupp	Citrate transport via diffusion extracellular to periplasm	0			0			0			1	iFP655
metanetx.reaction:MNXR100796	shared_subset	0			1	R_rxn00830_c0	Isopentenyl-diphosphate delta3-delta2-isomerase	0			1	R_IPDDI	Isopentenyl-Diphosphate D-Isomerase	2	gapseq;YL31
metanetx.reaction:MNXR100808	shared_subset	1	R_PPA;R_PPA_1pp	Inorganic diphosphatase	0			1	R_PPA	Inorganic Diphosphatase	1	R_PPA	Inorganic Diphosphatase	3	iFP655;AGORA_ATCC_29863;YL31
metanetx.reaction:MNXR100810	unique	0			1	R_rxn04113_c0	isopentenyl-diphosphate:NAD(P)+ oxidoreductase	0			0			1	gapseq
metanetx.reaction:MNXR100811	shared_subset	1	R_IG3PS	Imidazole-glycerol-3-phosphate synthase	1	R_rxn03135_c0	R04558	0			0			2	iFP655;gapseq
metanetx.reaction:MNXR100813	shared_subset	1	R_IGPDH	Imidazoleglycerol-phosphate dehydratase	1	R_rxn02473_c0	D-erythro-1-(Imidazol-4-yl)glycerol 3-phosphate hydro-lyase	0			0			2	iFP655;gapseq
metanetx.reaction:MNXR100814	unique	1	R_IGPS	Indole-3-glycerol-phosphate synthase	0			0			0			1	iFP655
metanetx.reaction:MNXR100820	unique	0			1	R_rxn06440_c0	L-Isoleucine:tRNA(Ile) ligase (AMP-forming)	0			0			1	gapseq
metanetx.reaction:MNXR100821	shared_subset	1	R_ILEabc;R_ILEabcpp	L-isoleucine transport via ABC system	1	R_rxn05179_c0	nonpolar-amino-acid-transporting ATPase	0			0			2	iFP655;gapseq
metanetx.reaction:MNXR100822	shared_all	1	R_ILEt2r	L isoleucine reversible transport via proton symport	1	R_rxn05244_c0	TRANS-RXNBWI-115637.ce.maizeexp.ILE_ILE	1	R_ILEt2r	L-isoleucine reversible transport via proton symport	1	R_ILEt2r	L-isoleucine reversible transport via proton symport	4	iFP655;gapseq;AGORA_ATCC_29863;YL31
metanetx.reaction:MNXR100823	unique	0			0			1	R_ILEt4	Transport of L-Isoleucine via Sodium Symport	0			1	AGORA_ATCC_29863
metanetx.reaction:MNXR100824	unique	1	R_ILEtex	L-isoleucine transport via diffusion (extracellular to periplasm)	0			0			0			1	iFP655
metanetx.reaction:MNXR100826	shared_subset	1	R_IPPMIb	2-isopropylmalate hydratase	1	R_rxn02789_c0	2-Isopropylmalate hydro-lyase	0			0			2	iFP655;gapseq
metanetx.reaction:MNXR100827	shared_subset	1	R_IPPMIa	3-isopropylmalate dehydratase	1	R_rxn02811_c0	3-Isopropylmalate hydro-lyase	0			0			2	iFP655;gapseq
metanetx.reaction:MNXR100830	shared_subset	0			1	R_rxn00834_c0	IMP:NAD+ oxidoreductase	1	R_IMPD	IMP Dehydrogenase	1	R_IMPD	IMP Dehydrogenase	3	gapseq;AGORA_ATCC_29863;YL31
metanetx.reaction:MNXR100836	unique	0			1	R_rxn08751_c0	Indole transport via diffusion (extracellular to periplasm)	0			0			1	gapseq
metanetx.reaction:MNXR100838	unique	1	R_INOSR	Ketoinositol reductase	0			0			0			1	iFP655
metanetx.reaction:MNXR100840	unique	0			1	R_rxn08752_c0	Na+/myo-inositol symporter (periplasm)	0			0			1	gapseq
metanetx.reaction:MNXR100841	unique	0			1	R_rxn05593_c0	Myo-inositol transporter 1	0			0			1	gapseq
metanetx.reaction:MNXR100842	unique	1	R_INS2D	Inositol 2-dehydrogenase	0			0			0			1	iFP655
metanetx.reaction:MNXR100846	unique	1	R_INSTabc	Inositol transport in via ABC transport	0			0			0			1	iFP655
metanetx.reaction:MNXR100850	unique	0			1	R_rxn05316_c0	TRANS-RXNBWI-115572.ce.maizeexp.INOSINE_INOSINE	0			0			1	gapseq
metanetx.reaction:MNXR100874	shared_subset	1	R_IPDPS	1-hydroxy-2-methyl-2-(E)-butenyl 4-diphosphate reductase (ipdp)	1	R_rxn08756_c0	isopentenyl-diphosphate:NAD+ oxidoreductase	1	R_IPDPS	1-hydroxy-2-methyl-2-(E)-butenyl 4-diphosphate reductase (ipdp)	0			3	iFP655;gapseq;AGORA_ATCC_29863
metanetx.reaction:MNXR100878	shared_subset	1	R_IPMD	3-isopropylmalate dehydrogenase	1	R_rxn03062_c0	3-Isopropylmalate:NAD+ oxidoreductase	0			0			2	iFP655;gapseq
metanetx.reaction:MNXR100879	shared_subset	1	R_IPPS	2-isopropylmalate synthase	1	R_rxn00902_c0	acetyl-CoA:3-methyl-2-oxobutanoate C-acetyltransferase (thioester-hydrolysing, carboxymethyl-forming)	0			0			2	iFP655;gapseq
metanetx.reaction:MNXR100880	shared_subset	0			0			1	R_ISETACabc	isethionate transport via ABC system	1	R_ISETACabc	isethionate transport via ABC system	2	AGORA_ATCC_29863;YL31
metanetx.reaction:MNXR100884	unique	0			1	R_rxn01731_c0	Itaconate:CoA ligase (ADP-forming)	0			0			1	gapseq
metanetx.reaction:MNXR100885	shared_all	1	R_ITCY	ITP:cytidine 5'-phosphotransferase	1	R_rxn00707_c0	ITP:cytidine 5'-phosphotransferase	1	R_CYTDK3	ITPcytidine 5-phosphotransferase	1	R_CYTDK3	ITPcytidine 5-phosphotransferase	4	iFP655;gapseq;AGORA_ATCC_29863;YL31
metanetx.reaction:MNXR100892	shared_subset	1	R_NTP10	Nucleoside-triphosphatase (ITP)	1	R_rxn00513_c0	ITP phosphohydrolase	0			0			2	iFP655;gapseq
metanetx.reaction:MNXR100896	unique	0			0			1	R_IZPN	Imidazolonepropionase	0			1	AGORA_ATCC_29863
metanetx.reaction:MNXR100902	unique	1	R_KARA2	Ketol-acid reductoisomerase (2-Acetolactate)	0			0			0			1	iFP655
metanetx.reaction:MNXR100911	unique	1	R_KAS13	B-ketoacyl synthetase (octadecanoate)	0			0			0			1	iFP655
metanetx.reaction:MNXR100912	shared_subset	0			1	R_rxn05347_c0	Acyl-[acyl-carrier-protein]:malonyl-[acyl-carrier-protein] C-acyltransferase (decarboxylating)	1	R_KAS14	beta-ketoacyl-ACP synthase	1	R_KAS14	beta-ketoacyl-ACP synthase	3	gapseq;AGORA_ATCC_29863;YL31
metanetx.reaction:MNXR100913	unique	0			1	R_rxn08766_c0	Beta-ketoacyl-ACP synthase	0			0			1	gapseq
metanetx.reaction:MNXR100915	unique	1	R_KAS17	B-ketoacyl synthetase (n-C18:1)	0			0			0			1	iFP655
metanetx.reaction:MNXR100917	unique	1	R_KAS2	B-ketoacyl synthetase (n-C14:0)	0			0			0			1	iFP655
metanetx.reaction:MNXR100923	unique	1	R_KAS7	B-ketoacyl synthetase (n-C16:1)	0			0			0			1	iFP655
metanetx.reaction:MNXR100924	unique	1	R_KAS8	B-ketoacyl synthetase (palmitate, n-C16:0)	0			0			0			1	iFP655
metanetx.reaction:MNXR100928	unique	0			1	R_rxn05831_c0	Acyl-CoA:acetyl-CoA C-acyltransferase	0			0			1	gapseq
metanetx.reaction:MNXR100936	unique	0			1	R_rxn00627_c0	ATP:D-fructose 1-phosphotransferase	0			0			1	gapseq
metanetx.reaction:MNXR100950	unique	1	R_Kt1;R_Ktex	Potassium transport via diffusion (extracellular to periplasm)	0			0			0			1	iFP655
metanetx.reaction:MNXR100951	shared_subset	1	R_Kt2pp;R_Kt2r	Potassium reversible transport via proton symport	1	R_rxn05595_c0	TRANS-RXN-3.ce	0			0			2	iFP655;gapseq
metanetx.reaction:MNXR101000	unique	1	R_LACZpp	B-galactosidase	0			0			0			1	iFP655
metanetx.reaction:MNXR101005	unique	1	R_LALALGLUtex	L-alanyl-L-glutamate transport via diffusion (extracellular to periplasm)	0			0			0			1	iFP655
metanetx.reaction:MNXR101008	unique	1	R_LALDO2x	D-Lactaldehyde:NAD+ 1-oxidoreductase	0			0			0			1	iFP655
metanetx.reaction:MNXR101009	unique	1	R_LALDO	D-Lactaldehyde NAD+ oxidoreductase (glutathione-formylating)	0			0			0			1	iFP655
metanetx.reaction:MNXR101011	unique	1	R_LALGP	L-alanyl-gamma-L-glutamate peptidase	0			0			0			1	iFP655
metanetx.reaction:MNXR101018	unique	1	R_LCADi	Lactaldehyde dehydrogenase	0			0			0			1	iFP655
metanetx.reaction:MNXR101024	unique	1	R_LCTSabc	Lactose transport via ABC system (import)	0			0			0			1	iFP655
metanetx.reaction:MNXR101026	unique	1	R_LCTSt3ipp	Lactose transport via proton aniport (periplasm)	0			0			0			1	iFP655
metanetx.reaction:MNXR101032	shared_subset	1	R_SALADC2	Sulfinoalanine decarboxylase	1	R_rxn01231_c0	3-Sulfo-L-alanine carboxy-lyase (taurine-forming)	1	R_LCYSTCBOXL	3-Sulfoalanine Carboxy-Lyase	0			3	iFP655;gapseq;AGORA_ATCC_29863
metanetx.reaction:MNXR101033	unique	1	R_LCYSTabc	Cysteate transport via ABC system	0			0			0			1	iFP655
metanetx.reaction:MNXR101037	unique	1	R_LDH_D	D-lactate dehydrogenase	0			0			0			1	iFP655
metanetx.reaction:MNXR101040	shared_subset	0			1	R_rxn00499_c0	(S)-Lactate:NAD+ oxidoreductase	1	R_LDH_L	L-Lactate Dehydrogenase	1	R_LDH_L	L-Lactate Dehydrogenase	3	gapseq;AGORA_ATCC_29863;YL31
metanetx.reaction:MNXR101053	unique	0			1	R_rxn06441_c0	L-Leucine:tRNA(Leu) ligase (AMP-forming)	0			0			1	gapseq
metanetx.reaction:MNXR101054	shared_subset	1	R_LEUabc;R_LEUabcpp	L-leucine transport via ABC system	1	R_rxn05161_c0	nonpolar-amino-acid-transporting ATPase	0			0			2	iFP655;gapseq
metanetx.reaction:MNXR101055	unique	1	R_LEUt2r	L leucine reversible transport via proton symport	0			0			0			1	iFP655
metanetx.reaction:MNXR101056	shared_subset	1	R_LEUt4rpp	L-leucine transport in via sodium symport	0			1	R_LEUt4	Transport of L-Leucine via Sodium Symport	0			2	iFP655;AGORA_ATCC_29863
metanetx.reaction:MNXR101080	unique	1	R_LIPAMPL	Lipoyl-adenylate protein ligase	0			0			0			1	iFP655
metanetx.reaction:MNXR101081	unique	0			1	R_rxn07584_c0	ATP:lipoate adenylyltransferase	0			0			1	gapseq
metanetx.reaction:MNXR101098	unique	1	R_LMN2	Laminaribiase	0			0			0			1	iFP655
metanetx.reaction:MNXR101099	unique	1	R_LMN2abc	Laminoribiose transport via ABC-transporter	0			0			0			1	iFP655
metanetx.reaction:MNXR101251	unique	1	R_LTHRK	L threonine kinase	0			0			0			1	iFP655
metanetx.reaction:MNXR101254	shared_subset	1	R_LYSAM	Lysine 2,3-aminomutase	1	R_rxn00321_c0	L-Lysine 2,3-aminomutase	0			0			2	iFP655;gapseq
metanetx.reaction:MNXR101256	unique	1	R_LYSDC	Lysine decarboxylase	0			0			0			1	iFP655
metanetx.reaction:MNXR101263	unique	0			1	R_rxn00320_c0	lysine racemase	0			0			1	gapseq
metanetx.reaction:MNXR101264	unique	0			1	R_rxn08857_c0	Lysyl-tRNA synthetase	0			0			1	gapseq
metanetx.reaction:MNXR101265	shared_subset	1	R_LYSabc;R_LYSabcpp	L-lysine transport via ABC system	1	R_rxn05151_c0	ATP phosphohydrolase (polar-amino-acid-importing)	0			0			2	iFP655;gapseq
metanetx.reaction:MNXR101266	unique	0			1	R_rxn08854_c0	Lysine transporter	0			0			1	gapseq
metanetx.reaction:MNXR101267	unique	0			1	R_rxn05305_c0	L-lysine transport out via proton antiport reversible	0			0			1	gapseq
metanetx.reaction:MNXR101269	unique	1	R_LYStex	L-lysine transport via diffusion (extracellular to periplasm)	0			0			0			1	iFP655
metanetx.reaction:MNXR101273	shared_subset	0			0			1	R_L_LACD2	L-Lactate dehydrogenase (ubiquinone)	1	R_L_LACD2	L-Lactate dehydrogenase (ubiquinone)	2	AGORA_ATCC_29863;YL31
metanetx.reaction:MNXR101275	shared_subset	0			0			1	R_L_LACD3	L-Lactate dehydrogenase (menaquinone)	1	R_L_LACD3	L-Lactate dehydrogenase (menaquinone)	2	AGORA_ATCC_29863;YL31
metanetx.reaction:MNXR101350	shared_all	1	R_MALT	Alpha glucosidase	1	R_rxn00022_c0	maltose glucohydrolase	1	R_MALT	Alpha-Glucosidase	1	R_MALT	Alpha-Glucosidase	4	iFP655;gapseq;AGORA_ATCC_29863;YL31
metanetx.reaction:MNXR101352	unique	1	R_MALTHPabc	MALTHPabc	0			0			0			1	iFP655
metanetx.reaction:MNXR101353	unique	1	R_MALTHXabc	Maltohexaose transport via ABC system	0			0			0			1	iFP655
metanetx.reaction:MNXR101358	shared_subset	1	R_MALTTRabc	Maltotriose transport via ABC system	1	R_rxn05608_c0	ATP phosphohydrolase (disaccharide-importing)	0			0			2	iFP655;gapseq
metanetx.reaction:MNXR101360	unique	0			1	R_rxn08877_c0	TRANS-RXN0-504.cp	0			0			1	gapseq
metanetx.reaction:MNXR101362	shared_subset	1	R_MALTabc	Maltose transport via ABC system	1	R_rxn05170_c0	TRANS-RXNAVI-26732.ce.brachyexp.CPD-3609_CPD-3609	0			0			2	iFP655;gapseq
metanetx.reaction:MNXR101365	shared_subset	1	R_MALTt2	Maltose transport in via proton symport	1	R_rxn09673_c0	TRANS-RXNAVI-26524.ce.brachyexp.CPD-3609_CPD-3609	0			0			2	iFP655;gapseq
metanetx.reaction:MNXR101368	shared_subset	1	R_MALt5	Na+/malate symporter	1	R_rxn05207_c0	Na+/malate symporter	0			0			2	iFP655;gapseq
metanetx.reaction:MNXR101369	unique	1	R_MALt10	Malate HNa lactate antiporter	0			0			0			1	iFP655
metanetx.reaction:MNXR101370	unique	1	R_MALt2_2;R_MALt2_2pp	Malate transport via proton symport (2 H)	0			0			0			1	iFP655
metanetx.reaction:MNXR101372	shared_subset	1	R_MALt2r	L malate reversible transport via proton symport	1	R_rxn05605_c0	Maltose permease MAL31	0			0			2	iFP655;gapseq
metanetx.reaction:MNXR101382	shared_subset	0			0			1	R_MAN6PI	Mannose-6-Phosphate Isomerase	1	R_MAN6PI	Mannose-6-Phosphate Isomerase	2	AGORA_ATCC_29863;YL31
metanetx.reaction:MNXR101386	unique	1	R_MANA1	Mannase	0			0			0			1	iFP655
metanetx.reaction:MNXR101387	unique	1	R_MANA2	Mannase	0			0			0			1	iFP655
metanetx.reaction:MNXR101389	unique	1	R_MANAO	Mannonate oxidoreductase	0			0			0			1	iFP655
metanetx.reaction:MNXR101393	unique	1	R_MANBabc	Mannobiose transport via ABC transporter	0			0			0			1	iFP655
metanetx.reaction:MNXR101398	unique	1	R_MANTRabc	Mannotriose transport via ABC transporter	0			0			0			1	iFP655
metanetx.reaction:MNXR101400	unique	0			1	R_rxn13849_c0	D-mannose transport via ABC system	0			0			1	gapseq
metanetx.reaction:MNXR101403	unique	1	R_MANt2	D mannose transport in via proton symport	0			0			0			1	iFP655
metanetx.reaction:MNXR101407	shared_all	1	R_METAT	Methionine adenosyltransferase	1	R_rxn00126_c0	ATP:L-methionine S-adenosyltransferase	1	R_METAT	Methionine Adenosyltransferase	1	R_METAT	Methionine Adenosyltransferase	4	iFP655;gapseq;AGORA_ATCC_29863;YL31
metanetx.reaction:MNXR101411	unique	0			1	R_rxn02889_c0	3-Methylcrotonoyl-CoA:carbon-dioxide ligase (ADP-forming)	0			0			1	gapseq
metanetx.reaction:MNXR101412	unique	1	R_MCDC	Malonyl-CoA decarboxylase	0			0			0			1	iFP655
metanetx.reaction:MNXR101415	unique	1	R_MCITL2	Methylisocitrate lyase	0			0			0			1	iFP655
metanetx.reaction:MNXR101421	shared_all	1	R_MCOATA	Malonyl-CoA-ACP transacylase	1	R_rxn05465_c0	Malonyl-CoA:[acyl-carrier-protein] S-malonyltransferase	1	R_MCOATA	Malonyl Coenzyme A-Acp Transacylase	1	R_MCOATA	Malonyl Coenzyme A-Acp Transacylase	4	iFP655;gapseq;AGORA_ATCC_29863;YL31
metanetx.reaction:MNXR101424	shared_subset	1	R_MECDPS	2-C-methyl-D-erythritol 2,4-cyclodiphosphate synthase	1	R_rxn03910_c0	2-Phospho-4-(cytidine 5'-diphospho)-2-C-methyl-D-erythritol CMP-lyase (cyclizing)	0			0			2	iFP655;gapseq
metanetx.reaction:MNXR101425	unique	1	R_MCSNAH	5-Methylcytosine aminohydrolase	0			0			0			1	iFP655
metanetx.reaction:MNXR101426	unique	1	R_MCTP1App	Murein crosslinking transpeptidase 1A:(A2pm->D-ala) (periplasm)	0			0			0			1	iFP655
metanetx.reaction:MNXR101427	unique	1	R_MCTP1Bpp	Murein crosslinking transpeptidase 1B:(A2pm->A2pm) (periplasm)	0			0			0			1	iFP655
metanetx.reaction:MNXR101428	unique	1	R_MCTP2App	Murein crosslinking transpeptidase 1A:(A2pm->D-ala) (periplasm)	0			0			0			1	iFP655
metanetx.reaction:MNXR101429	shared_subset	1	R_MDDCP1pp	Murein D,D-carboxypeptidase (murein5px4p) (periplasm)	1	R_rxn08890_c0	murein D,D-carboxypeptidase (murein5px4p) (periplasm)	0			0			2	iFP655;gapseq
metanetx.reaction:MNXR101430	shared_subset	1	R_MDDCP2pp	Murein D,D-carboxypeptidase (murein5px4px4p) (periplasm)	1	R_rxn08891_c0	murein D,D-carboxypeptidase (murein5px4px4p) (periplasm)	0			0			2	iFP655;gapseq
metanetx.reaction:MNXR101431	shared_subset	1	R_MDDCP3pp	Murein D,D-carboxypeptidase (murein5p5p) (periplasm)	1	R_rxn08892_c0	murein D,D-carboxypeptidase (murein5p5p) (periplasm)	0			0			2	iFP655;gapseq
metanetx.reaction:MNXR101432	shared_subset	1	R_MDDCP4pp	Murein D,D-carboxypeptidase (murein5p4p) (periplasm)	1	R_rxn08893_c0	murein D,D-carboxypeptidase (murein5p4p) (periplasm)	0			0			2	iFP655;gapseq
metanetx.reaction:MNXR101433	shared_subset	1	R_MDDCP5pp	Murein D,D-carboxypeptidase (murein5p3p) (periplasm)	1	R_rxn08894_c0	murein D,D-carboxypeptidase (murein5p3p) (periplasm)	0			0			2	iFP655;gapseq
metanetx.reaction:MNXR101434	unique	1	R_MDDEP1pp	Murein D,D-endopeptidase (murein4px4p) (periplasm)	0			0			0			1	iFP655
metanetx.reaction:MNXR101436	unique	1	R_MDDEP3pp	Murein D,D-endopeptidase (murein5px4p) (periplasm)	0			0			0			1	iFP655
metanetx.reaction:MNXR101437	unique	1	R_MDDEP4pp	Murein D,D-endopeptidase (murein4px4px4p) (periplasm)	0			0			0			1	iFP655
metanetx.reaction:MNXR101442	unique	0			1	R_rxn10985_c0	MDH4	0			0			1	gapseq
metanetx.reaction:MNXR101443	shared_subset	1	R_ME2	Malic enzyme (NADP)	1	R_rxn00161_c0	(S)-Malate:NADP+ oxidoreductase(oxaloacetate-decarboxylating)	0			1	R_ME2	Malic Enzyme (NADP)	3	iFP655;gapseq;YL31
metanetx.reaction:MNXR101446	shared_subset	1	R_ME1	Malic enzyme (NAD)	1	R_rxn00159_c0	(S)-malate:NAD+ oxidoreductase (decarboxylating)	0			0			2	iFP655;gapseq
metanetx.reaction:MNXR101448	shared_all	1	R_MECDPDH2	2C-methyl-D-erythritol 2,4 cyclodiphosphate dehydratase	1	R_rxn05293_c0	2C-methyl-D-erythritol 2,4 cyclodiphosphate dehydratase	1	R_MECDPDH2	2C-methyl-D-erythritol 2,4 cyclodiphosphate dehydratase	1	R_MECDPDH2	2C-methyl-D-erythritol 2,4 cyclodiphosphate dehydratase	4	iFP655;gapseq;AGORA_ATCC_29863;YL31
metanetx.reaction:MNXR101463	unique	0			1	R_rxn02093_c0	Melibiitol galactohydrolase	0			0			1	gapseq
metanetx.reaction:MNXR101464	unique	0			1	R_rxn10570_c0	Methanol diffusion	0			0			1	gapseq
metanetx.reaction:MNXR101472	unique	1	R_METDabc	D-methionine transport via ABC system	0			0			0			1	iFP655
metanetx.reaction:MNXR101474	shared_subset	1	R_METGL	Methionine g lyase	1	R_rxn00456_c0	L-methionine methanethiol-lyase (deaminating;2-oxobutanoate-forming)	0			0			2	iFP655;gapseq
metanetx.reaction:MNXR101479	unique	1	R_METOX1s	Methionine oxidation (spontaneous)	0			0			0			1	iFP655
metanetx.reaction:MNXR101481	shared_subset	1	R_METS	Methionine synthase	1	R_rxn00693_c0	5-Methyltetrahydrofolate:L-homocysteine S-methyltransferase	0			0			2	iFP655;gapseq
metanetx.reaction:MNXR101482	shared_subset	1	R_METSabc	L methionine S oxide transport via ABC system	0			1	R_METSOX1abc	L-methionine S-oxide transport via ABC system	1	R_METSOX1abc	L-methionine S-oxide transport via ABC system	3	iFP655;AGORA_ATCC_29863;YL31
metanetx.reaction:MNXR101484	unique	1	R_METSOXR1;R_METSR_S1	L methionine S oxide reductase trdrd	0			0			0			1	iFP655
metanetx.reaction:MNXR101485	unique	1	R_METSR_R1	L methionine R oxide reductase trdrd	0			0			0			1	iFP655
metanetx.reaction:MNXR101487	shared_subset	1	R_METSRabc	L methionine R oxide transport via ABC system	0			1	R_METSOX2abc	L-methionine R-oxide transport via ABC system	1	R_METSOX2abc	L-methionine R-oxide transport via ABC system	3	iFP655;AGORA_ATCC_29863;YL31
metanetx.reaction:MNXR101488	unique	0			1	R_rxn06443_c0	L-Methionine:tRNAMet ligase (AMP-forming)	0			0			1	gapseq
metanetx.reaction:MNXR101489	shared_subset	1	R_METabc;R_METabcpp	L-methionine transport via ABC system	1	R_rxn05219_c0	nonpolar-amino-acid-transporting ATPase	0			0			2	iFP655;gapseq
metanetx.reaction:MNXR101493	unique	1	R_METtex	L-methionine transport via diffusion (extracellular to periplasm)	0			0			0			1	iFP655
metanetx.reaction:MNXR101505	unique	0			1	R_rxn08924_c0	Mg2+-importing ATPase	0			0			1	gapseq
metanetx.reaction:MNXR101507	unique	1	R_MGt5	Magnesium transport in/out via permease (no H+)	0			0			0			1	iFP655
metanetx.reaction:MNXR101508	unique	0			1	R_rxn08921_c0	magnesium (Mg+2) transport in/out via proton antiport (periplasm)	0			0			1	gapseq
metanetx.reaction:MNXR101551	shared_subset	1	R_MGSA	Methylglyoxal synthase	0			1	R_MGSA	Methylglyoxal Synthase	1	R_MGSA	Methylglyoxal Synthase	3	iFP655;AGORA_ATCC_29863;YL31
metanetx.reaction:MNXR101555	unique	0			1	R_rxn03052_c0	5-Methyltetrahydropteroyltri-L-glutamate:L-homocysteine S-methyltransferase	0			0			1	gapseq
metanetx.reaction:MNXR101581	unique	0			1	R_rxn02418_c0	myo-inositol-hexakisphosphate 4-phosphohydrolase	0			0			1	gapseq
metanetx.reaction:MNXR101617	unique	1	R_MLDEP2pp	Murein L,D-endopeptidase (murein5px3p) (periplasm)	0			0			0			1	iFP655
metanetx.reaction:MNXR101619	shared_subset	1	R_MLTG1	Maltodextrin glucosidase (maltotriose)	1	R_rxn05746_c0	Maltodextrin glucosidase (maltotriose)	0			0			2	iFP655;gapseq
metanetx.reaction:MNXR101620	unique	1	R_MLTG2	Maltodextrin glucosidase (maltotetraose)	0			0			0			1	iFP655
metanetx.reaction:MNXR101621	unique	1	R_MLTG3	Maltodextrin glucosidase (maltopentaose)	0			0			0			1	iFP655
metanetx.reaction:MNXR101622	unique	1	R_MLTG4	Maltodextrin glucosidase (maltohexaose)	0			0			0			1	iFP655
metanetx.reaction:MNXR101623	unique	1	R_MLTG5	Maltodextrin glucosidase (maltoheptaose)	0			0			0			1	iFP655
metanetx.reaction:MNXR101626	unique	1	R_MLTGY1pp	Murein lytic transglycosylase (murein4p4p) (periplasm)	0			0			0			1	iFP655
metanetx.reaction:MNXR101627	unique	1	R_MLTGY2pp	Murein lytic transglycosylase (murein4p3p) (periplasm)	0			0			0			1	iFP655
metanetx.reaction:MNXR101629	unique	1	R_MLTGY4pp	Murein lytic transglycosylase (murein4px4p4p) (periplasm)	0			0			0			1	iFP655
metanetx.reaction:MNXR101632	unique	1	R_MLTP1	Maltodextrin phosphorylase (maltopentaose)	0			0			0			1	iFP655
metanetx.reaction:MNXR101633	unique	1	R_MLTP2	Maltodextrin phosphorylase (maltohexaose)	0			0			0			1	iFP655
metanetx.reaction:MNXR101634	unique	1	R_MLTP3	Maltodextrin phosphorylase (maltoheptaose)	0			0			0			1	iFP655
metanetx.reaction:MNXR101656	unique	1	R_MMCD	Methylmalonyl-CoA decarboxylase	0			0			0			1	iFP655
metanetx.reaction:MNXR101657	shared_subset	1	R_MME	Methylmalonyl-CoA epimerase	1	R_rxn01996_c0	Methylmalonyl-CoA epimerase	0			0			2	iFP655;gapseq
metanetx.reaction:MNXR101661	shared_subset	1	R_MMM2	Methylmalonyl-CoA mutase	1	R_rxn00602_c0	(R)-Methylmalonyl-CoA CoA-carbonylmutase	0			0			2	iFP655;gapseq
metanetx.reaction:MNXR101664	unique	0			1	R_rxn09944_c0	propanal:NAD+ oxidoreductase (CoA-acylating)	0			0			1	gapseq
metanetx.reaction:MNXR101675	unique	1	R_MNLDH2	Mannitol dehydrogenase (fructose)	0			0			0			1	iFP655
metanetx.reaction:MNXR101676	unique	1	R_MNLDHr	Mannitol dehydrogenase	0			0			0			1	iFP655
metanetx.reaction:MNXR101679	unique	0			1	R_rxn03885_c0	D-mannonate hydro-lyase	0			0			1	gapseq
metanetx.reaction:MNXR101680	unique	1	R_MNabc_1	Manganese Mn2 transport via ABC system periplasm	0			0			0			1	iFP655
metanetx.reaction:MNXR101689	shared_subset	1	R_MOBDabc	Molybdate transport via ABC system	1	R_rxn05619_c0	ATP phosphohydrolase (molybdate-importing)	0			0			2	iFP655;gapseq
metanetx.reaction:MNXR101702	unique	1	R_MOHMT	3-methyl-2-oxobutanoate hydroxymethyltransferase	0			0			0			1	iFP655
metanetx.reaction:MNXR101715	unique	0			1	R_rxn00264_c0	(S)-Malate:oxygen oxidoreductase	0			0			1	gapseq
metanetx.reaction:MNXR101717	unique	1	R_MPL	Maltose phosphorylase	0			0			0			1	iFP655
metanetx.reaction:MNXR101721	unique	0			1	R_rxn02733_c0	Magnesium-protoporphyrin IX chelatase	0			0			1	gapseq
metanetx.reaction:MNXR101741	unique	1	R_MSO3abc	Methanesulfonate transport via ABC system	0			0			0			1	iFP655
metanetx.reaction:MNXR101744	unique	0			1	R_rxn01021_c0	Methylthioadenosine methylthioribohydrolase	0			0			1	gapseq
metanetx.reaction:MNXR101747	unique	0			1	R_rxn03838_c0	R05549	0			0			1	gapseq
metanetx.reaction:MNXR101748	shared_all	1	R_MTHFC	Methenyltetrahydrofolate cyclohydrolase	1	R_rxn01211_c0	5,10-Methenyltetrahydrofolate 5-hydrolase (decyclizing)	1	R_MTHFC	Methenyltetrahydrofolate Cyclohydrolase	1	R_MTHFC	Methenyltetrahydrofolate Cyclohydrolase	4	iFP655;gapseq;AGORA_ATCC_29863;YL31
metanetx.reaction:MNXR101749	shared_all	1	R_MTHFD	Methylenetetrahydrofolate dehydrogenase (NADP)	1	R_rxn00907_c0	5,10-methylenetetrahydrofolate:NADP+ oxidoreductase	1	R_MTHFD	Methylenetetrahydrofolate Dehydrogenase (NADP)	1	R_MTHFD	Methylenetetrahydrofolate Dehydrogenase (NADP)	4	iFP655;gapseq;AGORA_ATCC_29863;YL31
metanetx.reaction:MNXR101750	unique	1	R_MTHFD2i	Methylenetetrahydrofolate dehydrogenase NAD	0			0			0			1	iFP655
metanetx.reaction:MNXR101751	unique	0			1	R_rxn04954_c0	5-methyltetrahydrofolate:NAD+ oxidoreductase	0			0			1	gapseq
metanetx.reaction:MNXR101752	shared_subset	1	R_MTHFR3	5 10 methylenetetrahydrofolatereductase NADPH	1	R_rxn00910_c0	5-methyltetrahydrofolate:NADP+ oxidoreductase	0			0			2	iFP655;gapseq
metanetx.reaction:MNXR101753	unique	1	R_MTHFR	5,10-methylenetetrahydrofolate reductase (FADH2)	0			0			0			1	iFP655
metanetx.reaction:MNXR101759	shared_all	1	R_MTRI	5-methylthioribose-1-phosphate isomerase	1	R_rxn03057_c0	5-Methylthio-5-deoxy-D-ribose-1-phosphate ketol-isomerase	1	R_MTRI	5-Methylthioribose-1-Phosphate Isomerase	1	R_MTRI	5-Methylthioribose-1-Phosphate Isomerase	4	iFP655;gapseq;AGORA_ATCC_29863;YL31
metanetx.reaction:MNXR101760	unique	1	R_MTRK	5-methylthioribose kinase	0			0			0			1	iFP655
metanetx.reaction:MNXR101765	unique	1	R_MUCCY_kt	3 carboxy cis cis muconate cycloisomerase	0			0			0			1	iFP655
metanetx.reaction:MNXR101797	unique	1	R_N2Otex;R_N2Otpp	Nitrious oxide transport (diffusion)	0			0			0			1	iFP655
metanetx.reaction:MNXR101802	shared_subset	1	R_NAabcO	Sodium transport out via ABC system	1	R_rxn05622_c0	Na(+)-transporting ATPase	0			0			2	iFP655;gapseq
metanetx.reaction:MNXR101803	shared_subset	1	R_NAt3_1	Sodium proton antiporter HNA is 11	0			1	R_NAt3_1	Sodium Proton Antiporter (H:Na Is 1:1)	1	R_NAt3_1	Sodium Proton Antiporter (H:Na Is 1:1)	3	iFP655;AGORA_ATCC_29863;YL31
metanetx.reaction:MNXR101805	unique	0			1	R_rxn03423_c0	N4-Acetylaminobutanal:NAD+ oxidoreductase	0			0			1	gapseq
metanetx.reaction:MNXR101808	unique	1	R_NACt	Nicotinic acid transport	0			0			0			1	iFP655
metanetx.reaction:MNXR101861	shared_subset	1	R_NADDP	NAD diphosphatase	1	R_rxn00076_c0	NAD+ phosphohydrolase	0			0			2	iFP655;gapseq
metanetx.reaction:MNXR101873	unique	1	R_NADH6	NADH dehydrogenase (ubiquinone-8 & 3.5 protons)	0			0			0			1	iFP655
metanetx.reaction:MNXR101879	unique	1	R_NADHPO	NADH peroxidase	0			0			0			1	iFP655
metanetx.reaction:MNXR101882	shared_all	1	R_NADK	NAD kinase	1	R_rxn00077_c0	ATP:NAD+ 2'-phosphotransferase	1	R_NADK	NAD Kinase	1	R_NADK	NAD Kinase	4	iFP655;gapseq;AGORA_ATCC_29863;YL31
metanetx.reaction:MNXR101888	unique	1	R_NADN	NAD nucleosidase	0			0			0			1	iFP655
metanetx.reaction:MNXR101897	shared_all	1	R_NADS1	NAD synthase (nh3)	1	R_rxn00138_c0	deamido-NAD+:ammonia ligase (AMP-forming)	1	R_NADS1	NAD synthase (nh3)	1	R_NADS1	NAD synthase (nh3)	4	iFP655;gapseq;AGORA_ATCC_29863;YL31
metanetx.reaction:MNXR101899	unique	0			1	R_rxn05887_c0	Hydrogen:NAD+ oxidoreductase	0			0			1	gapseq
metanetx.reaction:MNXR101907	unique	0			1	R_rxn10820_c0	TRANS-RXN-188.ce	0			0			1	gapseq
metanetx.reaction:MNXR101909	unique	0			1	R_rxn08981_c0	nicotinic acid mononucleotide pyrophosphorylase	0			0			1	gapseq
metanetx.reaction:MNXR101910	shared_subset	1	R_NAPRT	NAPRTase (rev)	0			1	R_NAPRT	NAPRTase	1	R_NAPRT	NAPRTase	3	iFP655;AGORA_ATCC_29863;YL31
metanetx.reaction:MNXR101912	unique	1	R_NARK	Nitrite transport, extracellular	0			0			0			1	iFP655
metanetx.reaction:MNXR101915	unique	1	R_NAt3_2	Sodium proton antiporter (H:NA is 2)	0			0			0			1	iFP655
metanetx.reaction:MNXR101933	unique	0			1	R_rxn00120_c0	UTP phosphohydrolase	0			0			1	gapseq
metanetx.reaction:MNXR101934	unique	0			1	R_rxn02517_c0	ATP:dIDP phosphotransferase	0			0			1	gapseq
metanetx.reaction:MNXR101935	shared_subset	1	R_NDPK2	Nucleoside-diphosphate kinase (ATP:UDP)	1	R_rxn00117_c0	ATP:UDP phosphotransferase	0			1	R_NDPK2	Nucleoside-Diphosphate Kinase (ATP:UDP)	3	iFP655;gapseq;YL31
metanetx.reaction:MNXR101936	shared_subset	1	R_NDPK3	Nucleoside-diphosphate kinase (ATP:CDP)	1	R_rxn00409_c0	ATP:CDP phosphotransferase	0			0			2	iFP655;gapseq
metanetx.reaction:MNXR101937	shared_subset	1	R_NDPK4	Nucleoside-diphosphate kinase (ATP:dTDP)	1	R_rxn01512_c0	ATP:dTDP phosphotransferase	0			1	R_NDPK4	Nucleoside-Diphosphate Kinase (ATP:dTDP)	3	iFP655;gapseq;YL31
metanetx.reaction:MNXR101938	shared_subset	1	R_NDPK6	Nucleoside-diphosphate kinase (ATP:dUDP)	1	R_rxn01678_c0	ATP:dUDP phosphotransferase	0			0			2	iFP655;gapseq
metanetx.reaction:MNXR101939	shared_subset	1	R_NDPK7	Nucleoside-diphosphate kinase (ATP:dCDP)	1	R_rxn01673_c0	ATP:dCDP phosphotransferase	0			0			2	iFP655;gapseq
metanetx.reaction:MNXR101940	shared_subset	1	R_NDPK8	Nucleoside-diphosphate kinase (ATP:dADP)	1	R_rxn00839_c0	ATP:dADP phosphotransferase	0			0			2	iFP655;gapseq
metanetx.reaction:MNXR101941	unique	0			1	R_rxn00515_c0	ATP:IDP phosphotransferase	0			0			1	gapseq
metanetx.reaction:MNXR101948	unique	1	R_NH3c	Ammomnium proton dissociation	0			0			0			1	iFP655
metanetx.reaction:MNXR101950	shared_subset	1	R_NH4tex;R_NH4tpp	Ammonia reversible transport (periplasm)	1	R_rxn05466_c0	TRANS-RXN-173.ce	0			0			2	iFP655;gapseq
metanetx.reaction:MNXR101954	unique	1	R_NHFRBO	NADH:flavorubredoxin oxidoreductase	0			0			0			1	iFP655
metanetx.reaction:MNXR101955	unique	1	R_NI2abcpp	Nickle (Ni+2) ABC transporter (periplasm)	0			0			0			1	iFP655
metanetx.reaction:MNXR101958	unique	1	R_NIt5	Nickel transport in/out via permease(noH+)	0			0			0			1	iFP655
metanetx.reaction:MNXR101959	unique	1	R_NI2uabcpp;R_NIabc	Nickel transport via ABC system	0			0			0			1	iFP655
metanetx.reaction:MNXR101969	shared_subset	1	R_NMNDA	Nicotinamide-nucleotide amidase	1	R_rxn01669_c0	Nicotinamide-D-ribonucleotide amidohydrolase	0			0			2	iFP655;gapseq
metanetx.reaction:MNXR101976	unique	0			1	R_rxn10582_c0	Nicotinate-nucleotide 5-hydroxybenzimidazole phosphoribosyltransferase	0			0			1	gapseq
metanetx.reaction:MNXR101977	unique	1	R_NNAM	Nicotinamidase	0			0			0			1	iFP655
metanetx.reaction:MNXR101978	shared_all	1	R_NNATr	Nicotinate-nucleotide adenylyltransferase	1	R_rxn02155_c0	ATP:nicotinamide-nucleotide adenylyltransferase	1	R_NNATr	Nicotinate-Nucleotide Adenylyltransferase	1	R_NNATr	Nicotinate-Nucleotide Adenylyltransferase	4	iFP655;gapseq;AGORA_ATCC_29863;YL31
metanetx.reaction:MNXR101979	unique	0			1	R_rxn02897_c0	Nicotinate-nucleotide:dimethylbenzimidazole phospho-D-ribosyltransferase	0			0			1	gapseq
metanetx.reaction:MNXR101980	shared_subset	0			0			1	R_NNDPR	Nicotinate-Nucleotide Diphosphorylase (Carboxylating)	1	R_NNDPR	Nicotinate-Nucleotide Diphosphorylase (Carboxylating)	2	AGORA_ATCC_29863;YL31
metanetx.reaction:MNXR101985	unique	0			1	R_rxn05626_c0	nitrite transport out via proton antiport	0			0			1	gapseq
metanetx.reaction:MNXR101986	unique	1	R_NO3R1pp	Nitrate reductase (Ubiquinol-8) (periplasm)	0			0			0			1	iFP655
metanetx.reaction:MNXR101988	unique	1	R_NO3R2pp	Nitrate reductase (Menaquinol-8) (periplasm)	0			0			0			1	iFP655
metanetx.reaction:MNXR101991	shared_subset	1	R_NO3abcpp	Nitrate transport via ABC system (periplasm)	1	R_rxn05171_c0	nitrate-transporting ATPase	0			0			2	iFP655;gapseq
metanetx.reaction:MNXR101992	unique	1	R_NO3tex	Nitrate transport via diffusion (extracellular to periplasm)	0			0			0			1	iFP655
metanetx.reaction:MNXR101998	unique	1	R_NOt	NO transport (diffusion)	0			0			0			1	iFP655
metanetx.reaction:MNXR102010	unique	1	R_NOX	NADH oxidase	0			0			0			1	iFP655
metanetx.reaction:MNXR102011	shared_subset	1	R_NP1	Nucleotide phosphatase	1	R_rxn01647_c0	Nicotinate D-ribonucleoside:orthophosphate ribosyltransferase	0			0			2	iFP655;gapseq
metanetx.reaction:MNXR102012	unique	1	R_NPHS	Naphthoate synthase	0			0			0			1	iFP655
metanetx.reaction:MNXR102027	shared_subset	0			1	R_rxn02400_c0	Nicotinate D-ribonucleotide phosphohydrolase	1	R_NT5C	Nicotinate D-Ribonucleotide Phosphohydrolase	1	R_NT5C	Nicotinate D-Ribonucleotide Phosphohydrolase	3	gapseq;AGORA_ATCC_29863;YL31
metanetx.reaction:MNXR102028	shared_subset	1	R_NTD1	5'-nucleotidase (dUMP)	0			1	R_NTD1	5-Nucleotidase (dUMP)	1	R_NTD1	5-Nucleotidase (dUMP)	3	iFP655;AGORA_ATCC_29863;YL31
metanetx.reaction:MNXR102029	shared_all	1	R_NTD10	5'-nucleotidase (XMP)	1	R_rxn01961_c0	Xanthosine 5'-phosphate phosphohydrolase	1	R_NTD10	5-Nucleotidase (XMP)	1	R_NTD10	5-Nucleotidase (XMP)	4	iFP655;gapseq;AGORA_ATCC_29863;YL31
metanetx.reaction:MNXR102030	shared_subset	0			0			1	R_NTD11	5-Nucleotidase (IMP)	1	R_NTD11	5-Nucleotidase (IMP)	2	AGORA_ATCC_29863;YL31
metanetx.reaction:MNXR102031	unique	1	R_NTD12	5'-nucleotidase (dIMP)	0			0			0			1	iFP655
metanetx.reaction:MNXR102032	shared_all	1	R_NTD2	5'-nucleotidase (UMP)	1	R_rxn00708_c0	Uridine 5'-monophosphate phosphohydrolase	1	R_NTD2	5-Nucleotidase (UMP)	1	R_NTD2	5-Nucleotidase (UMP)	4	iFP655;gapseq;AGORA_ATCC_29863;YL31
metanetx.reaction:MNXR102033	shared_subset	1	R_NTD3	5'-nucleotidase (dCMP)	0			1	R_NTD3	5-Nucleotidase (dCMP)	1	R_NTD3	5-Nucleotidase (dCMP)	3	iFP655;AGORA_ATCC_29863;YL31
metanetx.reaction:MNXR102034	shared_all	1	R_NTD4	5'-nucleotidase (CMP)	1	R_rxn00363_c0	Cytidine-5'-monophosphate phosphohydrolase	1	R_NTD4	5-Nucleotidase (CMP)	1	R_NTD4	5-Nucleotidase (CMP)	4	iFP655;gapseq;AGORA_ATCC_29863;YL31
metanetx.reaction:MNXR102035	shared_subset	1	R_NTD5	5'-nucleotidase (dTMP)	0			1	R_NTD5	5-Nucleotidase (dTMP)	1	R_NTD5	5-Nucleotidase (dTMP)	3	iFP655;AGORA_ATCC_29863;YL31
metanetx.reaction:MNXR102036	shared_subset	1	R_NTD6	5'-nucleotidase (dAMP)	0			1	R_NTD6	5-Nucleotidase (dAMP)	1	R_NTD6	5-Nucleotidase (dAMP)	3	iFP655;AGORA_ATCC_29863;YL31
metanetx.reaction:MNXR102037	shared_all	1	R_NTD7	5'-nucleotidase (AMP)	1	R_rxn00132_c0	Adenosine 5'-monophosphate phosphohydrolase	1	R_NTD7	5-Nucleotidase (AMP)	1	R_NTD7	5-Nucleotidase (AMP)	4	iFP655;gapseq;AGORA_ATCC_29863;YL31
metanetx.reaction:MNXR102038	shared_all	1	R_NTD8	5'-nucleotidase (dGMP)	1	R_rxn01445_c0	2'-Deoxyguanosine 5'-monophosphate phosphohydrolase	1	R_NTD8	5-Nucleotidase (dGMP)	1	R_NTD8	5-Nucleotidase (dGMP)	4	iFP655;gapseq;AGORA_ATCC_29863;YL31
metanetx.reaction:MNXR102041	unique	0			1	R_rxn09012_c0	RXN0-5074.c	0			0			1	gapseq
metanetx.reaction:MNXR102042	unique	0			1	R_rxn10583_c0	nucleoside triphosphate phosphohydrolase	0			0			1	gapseq
metanetx.reaction:MNXR102043	shared_subset	1	R_NTP3	Nucleoside-triphosphatase (GTP)	1	R_rxn00241_c0	GTP phosphohydrolase	0			0			2	iFP655;gapseq
metanetx.reaction:MNXR102044	unique	0			1	R_rxn09516_c0	nucleoside triphosphate phosphohydrolase	0			0			1	gapseq
metanetx.reaction:MNXR102045	shared_subset	1	R_NTP5	Nucleoside-triphosphatase (CTP)	1	R_rxn00408_c0	CTP phosphohydrolase	0			0			2	iFP655;gapseq
metanetx.reaction:MNXR102046	unique	0			1	R_rxn10584_c0	nucleoside triphosphate phosphohydrolase	0			0			1	gapseq
metanetx.reaction:MNXR102047	unique	0			1	R_rxn01677_c0	dUTP nucleotidohydrolase	0			0			1	gapseq
metanetx.reaction:MNXR102049	shared_subset	1	R_NTPP1	Nucleoside triphosphate pyrophosphorylase (dgtp)	1	R_rxn01351_c0	2'-Deoxyguanosine 5'-triphosphate diphosphohydrolase	0			0			2	iFP655;gapseq
metanetx.reaction:MNXR102050	shared_subset	1	R_NTPP10	Nucleoside triphosphate pyrophosphorylase (ditp)	1	R_rxn02518_c0	2'-Deoxyinosine-5'-triphosphate pyrophosphohydrolase	0			0			2	iFP655;gapseq
metanetx.reaction:MNXR102051	shared_subset	1	R_NTPP11	Nucleoside triphosphate pyrophosphorylase (xtp)	1	R_rxn01962_c0	XTP pyrophosphohydrolase	0			0			2	iFP655;gapseq
metanetx.reaction:MNXR102052	shared_subset	1	R_NTPP2	Nucleoside triphosphate pyrophosphorylase (gtp)	1	R_rxn00301_c0	GTP diphosphohydrolase (diphosphate-forming)	0			0			2	iFP655;gapseq
metanetx.reaction:MNXR102053	unique	1	R_NTPP4	Nucleoside triphosphate pyrophosphorylase (ctp)	0			0			0			1	iFP655
metanetx.reaction:MNXR102054	unique	1	R_NTPP6	Nucleoside triphosphate pyrophosphorylase (atp)	0			0			0			1	iFP655
metanetx.reaction:MNXR102055	shared_subset	1	R_NTPP8	Nucleoside triphosphate pyrophosphorylase (utp)	1	R_rxn00463_c0	Uridine triphosphate pyrophosphohydrolase	0			0			2	iFP655;gapseq
metanetx.reaction:MNXR102056	shared_subset	1	R_NTPP9	Nucleoside triphosphate pyrophosphorylase (itp)	1	R_rxn00514_c0	Inosine 5'-triphosphate pyrophosphohydrolase	0			0			2	iFP655;gapseq
metanetx.reaction:MNXR102057	unique	1	R_NTPTP1	Nucleoside triphosphate tripolyhydrolase	0			0			0			1	iFP655
metanetx.reaction:MNXR102058	unique	1	R_NTPTP2	Nucleoside triphosphate tripolyhydrolase	0			0			0			1	iFP655
metanetx.reaction:MNXR102090	shared_all	1	R_O2tex;R_O2tpp	O2 transport via diffusion (periplasm)	1	R_rxn05468_c0	TRANS-RXNAVI-26568.ce	1	R_O2t	O2 Transport (Diffusion)	1	R_O2t5i	O2 transport in via diffusion	4	iFP655;gapseq;AGORA_ATCC_29863;YL31
metanetx.reaction:MNXR102097	shared_all	1	R_OAADC	Oxaloacetate decarboxylase	1	R_rxn00162_c0	oxaloacetate carboxy-lyase (pyruvate-forming)	1	R_OAADC	Oxaloacetate Decarboxylase	1	R_OAADC	Oxaloacetate Decarboxylase	4	iFP655;gapseq;AGORA_ATCC_29863;YL31
metanetx.reaction:MNXR102098	unique	1	R_OAADCS	Oxaloacetate decarboxylase sodium pump	0			0			0			1	iFP655
metanetx.reaction:MNXR102132	unique	1	R_OARGDC	Oxoarginine decarboxylase	0			0			0			1	iFP655
metanetx.reaction:MNXR102133	unique	1	R_OBDHc	2-Oxobutanoate dehydrogenase, cytosolic	0			0			0			1	iFP655
metanetx.reaction:MNXR102135	shared_subset	1	R_OBTFL	2-Oxobutanoate formate lyase	1	R_rxn04794_c0	propanoyl-CoA:formate C-propanoyltransferase	0			0			2	iFP655;gapseq
metanetx.reaction:MNXR102137	shared_subset	1	R_OCBT	Ornithine carbamoyltransferase	1	R_rxn01019_c0	Carbamoyl-phosphate:L-ornithine carbamoyltransferase	0			0			2	iFP655;gapseq
metanetx.reaction:MNXR102142	shared_subset	1	R_OCDCAt2pp	Octadecanoate transport via proton symport	0			1	R_OCDCAt2	Octadecanoate transport via proton symport	1	R_OCDCAt2	Octadecanoate transport via proton symport	3	iFP655;AGORA_ATCC_29863;YL31
metanetx.reaction:MNXR102143	unique	1	R_OCDCEAt2pp	Octadecenoate transport via proton symport	0			0			0			1	iFP655
metanetx.reaction:MNXR102148	unique	1	R_OCOAT1	3-oxoacid CoA-transferase (Succinyl-CoA: acetoacetate)	0			0			0			1	iFP655
metanetx.reaction:MNXR102149	unique	1	R_OCOAT2r	3-oxoacid CoA-transferase (Succinyl-CoA: 3-methylbutanoate)	0			0			0			1	iFP655
metanetx.reaction:MNXR102169	shared_subset	1	R_OHPBAT	O-Phospho-4-hydroxy-L-threonine:2-oxoglutarate aminotransferase	1	R_rxn03445_c0	O-Phospho-4-hydroxy-L-threonine:2-oxoglutarate aminotransferase	0			0			2	iFP655;gapseq
metanetx.reaction:MNXR102172	shared_subset	1	R_OIVD1r	2-oxoisovalerate dehydrogenase (acylating; 4-methyl-2-oxopentaoate)	1	R_rxn01207_c0	4-methyl-2-oxopentanoate:NAD+ oxidoreductase (CoA-mehtylpropanoylating)	0			0			2	iFP655;gapseq
metanetx.reaction:MNXR102173	shared_subset	1	R_OIVD2	2-oxoisovalerate dehydrogenase (acylating; 3-methyl-2-oxobutanoate)	1	R_rxn00899_c0	3-methyl-2-oxobutanoate:NAD+ oxidoreductase (CoA-mehtylpropanoylating)	0			0			2	iFP655;gapseq
metanetx.reaction:MNXR102174	shared_subset	1	R_OIVD3	2-oxoisovalerate dehydrogenase (acylating; 3-methyl-2-oxopentanoate)	1	R_rxn02269_c0	(S)-3-methyl-2-oxopentanoate:NAD+ 2-oxidoreductase (CoA-methylbutanoylating)	0			0			2	iFP655;gapseq
metanetx.reaction:MNXR102178	unique	0			0			0			1	R_OMBZLM	2-Octaprenyl-6-methoxy-benzoquinol methylase	1	YL31
metanetx.reaction:MNXR102180	unique	1	R_OMCDC	2-Oxo-4-methyl-3-carboxypentanoate decarboxylation	0			0			0			1	iFP655
metanetx.reaction:MNXR102188	unique	0			0			0			1	R_OMMBLHX3	2-Octaprenyl-3-methyl-6-methoxy-1,4-benzoquinol hydroxylase (anaerobic)	1	YL31
metanetx.reaction:MNXR102190	shared_all	1	R_OMPDC	Orotidine-5'-phosphate decarboxylase	1	R_rxn00710_c0	orotidine-5'-phosphate carboxy-lyase (UMP-forming)	1	R_OMPDC	Orotidine-5-Phosphate Decarboxylase	1	R_OMPDC	Orotidine-5-Phosphate Decarboxylase	4	iFP655;gapseq;AGORA_ATCC_29863;YL31
metanetx.reaction:MNXR102209	shared_subset	0			1	R_rxn00470_c0	L-ornithine carboxy-lyase (putrescine-forming)	1	R_ORNDC	Ornithine Decarboxylase	0			2	gapseq;AGORA_ATCC_29863
metanetx.reaction:MNXR102220	unique	1	R_ORNTA	Ornithine transaminase	0			0			0			1	iFP655
metanetx.reaction:MNXR102221	shared_subset	1	R_ORNTAC	Ornithine transacetylase	1	R_rxn01636_c0	N2-Acetyl-L-ornithine:L-glutamate N-acetyltransferase	0			0			2	iFP655;gapseq
metanetx.reaction:MNXR102222	shared_subset	1	R_ORNabcpp	Ornithine transport via ABC system (periplasm)	1	R_rxn05156_c0	ornithine transport via ABC system	0			0			2	iFP655;gapseq
metanetx.reaction:MNXR102231	shared_subset	1	R_ORPT	Orotate phosphoribosyltransferase	1	R_rxn01362_c0	Orotidine-5'-phosphate:diphosphate phospho-alpha-D-ribosyl-transferase	0			0			2	iFP655;gapseq
metanetx.reaction:MNXR102243	unique	0			1	R_rxn00203_c0	2-Oxoglutarate carboxy-lyase	0			0			1	gapseq
metanetx.reaction:MNXR102244	unique	0			1	R_rxn00442_c0	alpha-ketoglutarate decarboxylase	0			0			1	gapseq
metanetx.reaction:MNXR102247	unique	1	R_OXOAEL	3-oxoadipate enol-lactone hydrolase	0			0			0			1	iFP655
metanetx.reaction:MNXR102248	unique	1	R_OXPTNDH	Glutarate-semialdehyde:NAD+ oxidoreductase	0			0			0			1	iFP655
metanetx.reaction:MNXR102302	shared_subset	1	R_P5CR	Pyrroline-5-carboxylate reductase	1	R_rxn00931_c0	L-Proline:NADP+ 5-oxidoreductase	0			0			2	iFP655;gapseq
metanetx.reaction:MNXR102303	shared_all	1	R_P5CRx	Pyrroline-5-carboxylate reductase(nadh)	1	R_rxn00929_c0	L-Proline:NAD+ 5-oxidoreductase	1	R_PRO1x	L-ProlineNAD+ 5-Oxidoreductase	1	R_PRO1x	L-ProlineNAD+ 5-Oxidoreductase	4	iFP655;gapseq;AGORA_ATCC_29863;YL31
metanetx.reaction:MNXR102304	unique	1	R_PA120abcpp	Phosphatidate transport via ABC system (n-C12:0, periplasm)	0			0			0			1	iFP655
metanetx.reaction:MNXR102305	unique	1	R_PA140abcpp	Phosphatidate transport via ABC system (n-C14:0, periplasm)	0			0			0			1	iFP655
metanetx.reaction:MNXR102306	unique	1	R_PA141abcpp	Phosphatidate transport via ABC system (n-C14:1, periplasm)	0			0			0			1	iFP655
metanetx.reaction:MNXR102307	unique	1	R_PA160abcpp	Phosphatidate transport via ABC system (n-C16:0, periplasm)	0			0			0			1	iFP655
metanetx.reaction:MNXR102308	unique	1	R_PA161abcpp	Phosphatidate transport via ABC system (n-C16:1, periplasm)	0			0			0			1	iFP655
metanetx.reaction:MNXR102309	unique	1	R_PA180abcpp	Phosphatidate transport via ABC system (n-C18:0, periplasm)	0			0			0			1	iFP655
metanetx.reaction:MNXR102310	unique	1	R_PA181abcpp	Phosphatidate transport via ABC system (n-C18:1, periplasm)	0			0			0			1	iFP655
metanetx.reaction:MNXR102311	unique	1	R_PABB	PABB	0			0			0			1	iFP655
metanetx.reaction:MNXR102312	unique	1	R_PACALDtex	Phenethylacetaldehyde transport via diffusion (extracellular to periplasm)	0			0			0			1	iFP655
metanetx.reaction:MNXR102345	unique	1	R_PANTS	Pantothenate synthase	0			0			0			1	iFP655
metanetx.reaction:MNXR102347	unique	1	R_PAPA120pp	Phosphatidate phosphatase (periplasmic, n-C12:0)	0			0			0			1	iFP655
metanetx.reaction:MNXR102348	unique	1	R_PAPA140pp	Phosphatidate phosphatase (periplasmic, n-C14:0)	0			0			0			1	iFP655
metanetx.reaction:MNXR102349	unique	1	R_PAPA141pp	Phosphatidate phosphatase (periplasmic, n-C14:1)	0			0			0			1	iFP655
metanetx.reaction:MNXR102350	unique	1	R_PAPA160pp	Phosphatidate phosphatase (periplasmic, n-C16:0)	0			0			0			1	iFP655
metanetx.reaction:MNXR102353	unique	1	R_PAPA161pp	Phosphatidate phosphatase (periplasmic, n-C16:1)	0			0			0			1	iFP655
metanetx.reaction:MNXR102354	unique	1	R_PAPA180pp	Phosphatidate phosphatase (periplasmic, n-C18:0)	0			0			0			1	iFP655
metanetx.reaction:MNXR102356	unique	1	R_PAPA181pp	Phosphatidate phosphatase (periplasmic, n-C18:1)	0			0			0			1	iFP655
metanetx.reaction:MNXR102373	unique	1	R_PAPPT3	Phospho-N-acetylmuramoyl-pentapeptide-transferase (meso-2,6-diaminopimelate)	0			0			0			1	iFP655
metanetx.reaction:MNXR102376	unique	1	R_PAPSR	Phosphoadenylyl-sulfate reductase (thioredoxin)	0			0			0			1	iFP655
metanetx.reaction:MNXR102378	shared_subset	1	R_PAPSSH	PAPSSH	1	R_rxn00359_c0	3'-phosphoadenylyl-sulfate sulfohydrolase	0			0			2	iFP655;gapseq
metanetx.reaction:MNXR102390	shared_subset	1	R_PBUTT	Phosphate butyryltransferase	1	R_rxn00871_c0	butanoyl-CoA:phosphate butanoyltransferase	0			0			2	iFP655;gapseq
metanetx.reaction:MNXR102391	shared_subset	1	R_PC	Pyruvate carboxylase	1	R_rxn00250_c0	Pyruvate:carbon-dioxide ligase (ADP-forming)	0			0			2	iFP655;gapseq
metanetx.reaction:MNXR102397	unique	0			0			1	R_PC6YM	precorrin-6Y C5,15-methyltransferase (decarboxylating)	0			1	AGORA_ATCC_29863
metanetx.reaction:MNXR102398	shared_subset	0			1	R_rxn03512_c0	Precorrin 8X 11,12-methylmutase	1	R_PC8XM	precorrin-8X methylmutase	1	R_PC8XM	precorrin-8X methylmutase	3	gapseq;AGORA_ATCC_29863;YL31
metanetx.reaction:MNXR102399	unique	1	R_PCADYOX	Protocatechuate 3 4 dioxygenase	0			0			0			1	iFP655
metanetx.reaction:MNXR102416	shared_subset	1	R_PTA2	Phosphate acetyltransferase	1	R_rxn00670_c0	propanoyl-CoA:phosphate propanoyltransferase	0			0			2	iFP655;gapseq
metanetx.reaction:MNXR102425	shared_subset	1	R_PDH	Pyruvate dehydrogenase	1	R_rxn00154_c0	pyruvate:NAD+ 2-oxidoreductase (CoA-acetylating)	0			0			2	iFP655;gapseq
metanetx.reaction:MNXR102427	shared_subset	1	R_PDHa	Pyruvate dehydrogenase (lipoamide)	1	R_rxn01242_c0	pyruvate:[dihydrolipoyllysine-residue acetyltransferase]-lipoyllysine 2-oxidoreductase (decarboxylating, acceptor-acetylating)	0			0			2	iFP655;gapseq
metanetx.reaction:MNXR102428	shared_subset	0			1	R_rxn00011_c0	pyruvate:thiamin diphosphate acetaldehydetransferase (decarboxylating)	1	R_ACLS_a	pyruvatethiamin diphosphate acetaldehydetransferase	1	R_ACLS_a	pyruvatethiamin diphosphate acetaldehydetransferase	3	gapseq;AGORA_ATCC_29863;YL31
metanetx.reaction:MNXR102429	shared_subset	0			1	R_rxn02342_c0	R03270	0			1	R_LPAMS	Lipoamide synthase	2	gapseq;YL31
metanetx.reaction:MNXR102430	shared_all	1	R_PDHbr	Pyruvate dehydrogenase (dihydrolipoamide) reversible	1	R_rxn01871_c0	acetyl-CoA:enzyme N6-(dihydrolipoyl)lysine S-acetyltransferase	1	R_PDHbr	pyruvate dehydrogenase (dihydrolipoamide) reversible	1	R_PDHbr	pyruvate dehydrogenase (dihydrolipoamide) reversible	4	iFP655;gapseq;AGORA_ATCC_29863;YL31
metanetx.reaction:MNXR102438	unique	1	R_PDX5POi	Pyridoxine 5'-phosphate oxidase	0			0			0			1	iFP655
metanetx.reaction:MNXR102440	unique	1	R_PGPP160pp	Phosphatidylglycerol phosphate phosphatase (periplasm, n-C16:0)	0			0			0			1	iFP655
metanetx.reaction:MNXR102441	unique	1	R_PE120abcpp	Phosphatidylethanolamine transport via ABC system (n-C12:0, periplasm)	0			0			0			1	iFP655
metanetx.reaction:MNXR102443	unique	1	R_PE141abcpp	Phosphatidylethanolamine transport via ABC system (n-C14:1, periplasm)	0			0			0			1	iFP655
metanetx.reaction:MNXR102445	unique	1	R_PE161abcpp	Phosphatidylethanolamine transport via ABC system (n-C16:1, periplasm)	0			0			0			1	iFP655
metanetx.reaction:MNXR102462	unique	1	R_PEAMNtex	Phenethylamine transport via diffusion (extracellular to periplasm)	0			0			0			1	iFP655
metanetx.reaction:MNXR102487	shared_subset	1	R_PEPCK_re	Phosphoenolpyruvate carboxykinase (GTP)	1	R_rxn00305_c0	GTP:oxaloacetate carboxy-lyase (adding GTP;phosphoenolpyruvate-forming)	0			0			2	iFP655;gapseq
metanetx.reaction:MNXR102507	shared_subset	1	R_PFK	Phosphofructokinase	0			1	R_PFK	Phosphofructokinase	1	R_PFK	Phosphofructokinase	3	iFP655;AGORA_ATCC_29863;YL31
metanetx.reaction:MNXR102509	shared_subset	1	R_PFK_2	Phosphofructokinase	1	R_rxn02314_c0	ATP:D-tagatose-6-phosphate 1-phosphotransferase	0			0			2	iFP655;gapseq
metanetx.reaction:MNXR102510	shared_subset	1	R_PFK_3	Phosphofructokinase (s7p)	1	R_rxn01343_c0	ATP:Sedoheptulose 7-phosphate 1-phosphotransferase	0			0			2	iFP655;gapseq
metanetx.reaction:MNXR102514	shared_subset	1	R_PFL	Pyruvate formate lyase	1	R_rxn00157_c0	Acetyl-CoA:formate C-acetyltransferase	0			0			2	iFP655;gapseq
metanetx.reaction:MNXR102515	unique	1	R_PFOR	Pyruvate flavodoxin oxidoreductase	0			0			0			1	iFP655
metanetx.reaction:MNXR102516	unique	1	R_PG120abcpp	Phosphatidylglycerol transport via ABC system (n-C12:0, periplasm)	0			0			0			1	iFP655
metanetx.reaction:MNXR102517	unique	1	R_PG140abcpp	Phosphatidylglycerol transport via ABC system (n-C14:0, periplasm)	0			0			0			1	iFP655
metanetx.reaction:MNXR102518	unique	1	R_PG141abcpp	Phosphatidylglycerol transport via ABC system (n-C14:1, periplasm)	0			0			0			1	iFP655
metanetx.reaction:MNXR102519	unique	1	R_PG160abcpp	Phosphatidylglycerol transport via ABC system (n-C16:0, periplasm)	0			0			0			1	iFP655
metanetx.reaction:MNXR102520	unique	1	R_PG161abcpp	Phosphatidylglycerol transport via ABC system (n-C16:1, periplasm)	0			0			0			1	iFP655
metanetx.reaction:MNXR102521	unique	1	R_PG180abcpp	Phosphatidylglycerol transport via ABC system (n-C18:0, periplasm)	0			0			0			1	iFP655
metanetx.reaction:MNXR102524	unique	1	R_PG181abcpp	Phosphatidylglycerol transport via ABC system (n-C18:1, periplasm)	0			0			0			1	iFP655
metanetx.reaction:MNXR102526	shared_subset	1	R_PGAMT	Phosphoglucosamine mutase	1	R_rxn01485_c0	D-Glucosamine 1-phosphate 1,6-phosphomutase	0			0			2	iFP655;gapseq
metanetx.reaction:MNXR102527	unique	1	R_PGCD	Phosphoglycerate dehydrogenase	0			0			0			1	iFP655
metanetx.reaction:MNXR102535	shared_subset	1	R_PGI	Glucose-6-phosphate isomerase	0			1	R_PGI	Glucose-6-Phosphate Isomerase	1	R_PGI	Glucose-6-Phosphate Isomerase	3	iFP655;AGORA_ATCC_29863;YL31
metanetx.reaction:MNXR102538	shared_all	1	R_PGK	Phosphoglycerate kinase	1	R_rxn01100_c0	ATP:3-phospho-D-glycerate 1-phosphotransferase	1	R_PGK	Phosphoglycerate Kinase	1	R_PGK	Phosphoglycerate Kinase	4	iFP655;gapseq;AGORA_ATCC_29863;YL31
metanetx.reaction:MNXR102539	unique	1	R_PGL	6-phosphogluconolactonase	0			0			0			1	iFP655
metanetx.reaction:MNXR102540	unique	1	R_PGLCNDH	Phosphogluconate 2 dehydrogenase	0			0			0			1	iFP655
metanetx.reaction:MNXR102543	unique	1	R_PGLYCP	Phosphoglycolate phosphatase	0			0			0			1	iFP655
metanetx.reaction:MNXR102547	shared_all	1	R_PGM	Phosphoglycerate mutase	1	R_rxn01106_c0	2-Phospho-D-glycerate 2,3-phosphomutase	1	R_PGM	Phosphoglycerate Mutase	1	R_PGM	Phosphoglycerate Mutase	4	iFP655;gapseq;AGORA_ATCC_29863;YL31
metanetx.reaction:MNXR102548	shared_subset	1	R_PGMT	Phosphoglucomutase	1	R_rxn00704_c0	alpha-D-Glucose 1-phosphate 1,6-phosphomutase	1	R_PGMT	Phosphoglucomutase	0			3	iFP655;gapseq;AGORA_ATCC_29863
metanetx.reaction:MNXR102549	unique	1	R_PGMT_B	B phosphoglucomutase	0			0			0			1	iFP655
metanetx.reaction:MNXR102550	unique	1	R_PGP120abcpp	Phosphatidylglycerophosphate transport via ABC system (n-C12:0, periplasm)	0			0			0			1	iFP655
metanetx.reaction:MNXR102551	unique	1	R_PGP140abcpp	Phosphatidylglycerophosphate transport via ABC system (n-C14:0, periplasm)	0			0			0			1	iFP655
metanetx.reaction:MNXR102552	unique	1	R_PGP141abcpp	Phosphatidylglycerophosphate transport via ABC system (n-C14:1, periplasm)	0			0			0			1	iFP655
metanetx.reaction:MNXR102553	unique	1	R_PGP160abcpp	Phosphatidylglycerophosphate transport via ABC system (n-C16:0, periplasm)	0			0			0			1	iFP655
metanetx.reaction:MNXR102554	unique	1	R_PGP161abcpp	Phosphatidylglycerophosphate transport via ABC system (n-C16:1, periplasm)	0			0			0			1	iFP655
metanetx.reaction:MNXR102555	unique	1	R_PGP180abcpp	Phosphatidylglycerophosphate transport via ABC system (n-C18:0, periplasm)	0			0			0			1	iFP655
metanetx.reaction:MNXR102558	unique	1	R_PGP181abcpp	Phosphatidylglycerophosphate transport via ABC system (n-C18:1, periplasm)	0			0			0			1	iFP655
metanetx.reaction:MNXR102560	unique	1	R_PGPP120pp	Phosphatidylglycerol phosphate phosphatase (periplasm, n-C14:0)	0			0			0			1	iFP655
metanetx.reaction:MNXR102561	unique	1	R_PGPP140pp	Phosphatidylglycerol phosphate phosphatase (periplasm, n-C14:0)	0			0			0			1	iFP655
metanetx.reaction:MNXR102562	unique	1	R_PGPP141pp	Phosphatidylglycerol phosphate phosphatase (periplasm, n-C14:1)	0			0			0			1	iFP655
metanetx.reaction:MNXR102565	unique	1	R_PGPP161;R_PGPP161pp	Phosphatidylglycerol phosphate phosphatase (n-C16:1)	0			0			0			1	iFP655
metanetx.reaction:MNXR102566	shared_all	1	R_PGPP180pp	Phosphatidylglycerol phosphate phosphatase (periplasm, n-C18:0)	1	R_rxn09106_c0	phosphatidylglycerol phosphate phosphatase (periplasm, n-C18:0)	1	R_PGPP180	phosphatidylglycerol phosphate phosphatase (n-C18:0)	1	R_PGPP180	phosphatidylglycerol phosphate phosphatase (n-C18:0)	4	iFP655;gapseq;AGORA_ATCC_29863;YL31
metanetx.reaction:MNXR102567	unique	1	R_PGPP181pp	Phosphatidylglycerol phosphate phosphatase (periplasm, n-C18:1)	0			0			0			1	iFP655
metanetx.reaction:MNXR102589	unique	1	R_PGSA120	Phosphatidylglycerol synthase (n-C12:0)	0			0			0			1	iFP655
metanetx.reaction:MNXR102590	unique	1	R_PGSA140	Phosphatidylglycerol synthase (n-C14:0)	0			0			0			1	iFP655
metanetx.reaction:MNXR102591	unique	1	R_PGSA141	Phosphatidylglycerol synthase (n-C14:1)	0			0			0			1	iFP655
metanetx.reaction:MNXR102592	shared_subset	1	R_PGSA160	Phosphatidylglycerol synthase (n-C16:0)	0			1	R_PGSA160	Phosphatidylglycerol synthase (n-C16:0)	1	R_PGSA160	Phosphatidylglycerol synthase (n-C16:0)	3	iFP655;AGORA_ATCC_29863;YL31
metanetx.reaction:MNXR102594	shared_all	1	R_PGSA161;R_PGSA180	Phosphatidylglycerol synthase (n-C16:1)	1	R_rxn09113_c0	Phosphatidylglycerol synthase (n-C18:0)	1	R_PGSA180	Phosphatidylglycerol synthase (n-C18:0)	1	R_PGSA180	Phosphatidylglycerol synthase (n-C18:0)	4	iFP655;gapseq;AGORA_ATCC_29863;YL31
metanetx.reaction:MNXR102596	unique	1	R_PGSA181	Phosphatidylglycerol synthase (n-C18:1)	0			0			0			1	iFP655
metanetx.reaction:MNXR102624	unique	1	R_PHEMEabcpp	Protoheme transport via ABC system (periplasm)	0			0			0			1	iFP655
metanetx.reaction:MNXR102625	unique	1	R_PHEMEt	Heme transport	0			0			0			1	iFP655
metanetx.reaction:MNXR102631	shared_subset	0			1	R_rxn00493_c0	L-Phenylalanine:2-oxoglutarate aminotransferase	1	R_PHETA1	Phenylalanine Transaminase	1	R_PHETA1	Phenylalanine Transaminase	3	gapseq;AGORA_ATCC_29863;YL31
metanetx.reaction:MNXR102634	unique	0			1	R_rxn06444_c0	L-Phenylalanine:tRNA(Ala) ligase (AMP-forming)	0			0			1	gapseq
metanetx.reaction:MNXR102635	unique	0			1	R_rxn05306_c0	TRANS-RXNBWI-115637.ce.maizeexp.PHE_PHE	0			0			1	gapseq
metanetx.reaction:MNXR102849	unique	1	R_r2136	Major Facilitator(MFS) TCDB:2.A.1.14.6	0			0			0			1	iFP655
metanetx.reaction:MNXR102870	shared_subset	1	R_PIabc;R_PIuabcpp	Phosphate transport via ABC system	1	R_rxn05145_c0	phosphate-transporting ATPase	0			0			2	iFP655;gapseq
metanetx.reaction:MNXR102872	shared_subset	1	R_PIt2r;R_PIt2rpp	Phosphate reversible transport via symport	1	R_rxn05312_c0	Inorganic phosphate transporter	0			0			2	iFP655;gapseq
metanetx.reaction:MNXR102974	unique	1	R_PLIPA1E120pp	Phospholipase A1 (phosphatidylethanolamine, n-C12:0) (periplasm)	0			0			0			1	iFP655
metanetx.reaction:MNXR102976	unique	1	R_PLIPA1E141pp	Phospholipase A1 (phosphatidylethanolamine, n-C14:1) (periplasm)	0			0			0			1	iFP655
metanetx.reaction:MNXR102978	unique	1	R_PLIPA1E161pp	Phospholipase A1 (phosphatidylethanolamine, n-C16:1) (periplasm)	0			0			0			1	iFP655
metanetx.reaction:MNXR102981	unique	1	R_PLIPA1G120pp	Phospholipase A1 (phosphatidylglycerol, n-C12:0) (periplasm)	0			0			0			1	iFP655
metanetx.reaction:MNXR102982	unique	1	R_PLIPA1G140pp	Phospholipase A1 (phosphatidylglycerol, n-C14:0) (periplasm)	0			0			0			1	iFP655
metanetx.reaction:MNXR102983	unique	1	R_PLIPA1G141pp	Phospholipase A1 (phosphatidylglycerol, n-C14:1) (periplasm)	0			0			0			1	iFP655
metanetx.reaction:MNXR102984	unique	1	R_PLIPA1G160pp	Phospholipase A1 (phosphatidylglycerol, n-C16:0) (periplasm)	0			0			0			1	iFP655
metanetx.reaction:MNXR102986	unique	1	R_PLIPA1G180pp	Phospholipase A1 (phosphatidylglycerol, n-C18:0) (periplasm)	0			0			0			1	iFP655
metanetx.reaction:MNXR102987	unique	1	R_PLIPA1G181pp	Phospholipase A1 (phosphatidylglycerol, n-C18:1) (periplasm)	0			0			0			1	iFP655
metanetx.reaction:MNXR103048	shared_all	1	R_PNP	Purine nucleoside phosphorylase	1	R_rxn01646_c0	N-Ribosylnicotinamide:orthophosphate ribosyltransferase	1	R_PNP	Purine-Nucleoside Phosphorylase	1	R_PNP	Purine-Nucleoside Phosphorylase	4	iFP655;gapseq;AGORA_ATCC_29863;YL31
metanetx.reaction:MNXR103050	shared_all	1	R_PNTK	Pantothenate kinase	1	R_rxn12510_c0	ATP:pantothenate 4'-phosphotransferase	1	R_PNTK	Pantothenate Kinase	1	R_PNTK	Pantothenate Kinase	4	iFP655;gapseq;AGORA_ATCC_29863;YL31
metanetx.reaction:MNXR103051	unique	1	R_PNTOtex	Pantothenate transport via diffusion (extracellular to periplasm)	0			0			0			1	iFP655
metanetx.reaction:MNXR103054	shared_subset	1	R_PNTOt4pp	Pantothenate sodium symporter (periplasm)	0			0			1	R_PNTOt4	Pantothenate sodium symporter	2	iFP655;YL31
metanetx.reaction:MNXR103061	unique	1	R_POR2	POR2	0			0			0			1	iFP655
metanetx.reaction:MNXR103064	unique	1	R_POR5	Pyruvate synthase	0			0			0			1	iFP655
metanetx.reaction:MNXR103066	unique	1	R_POR_syn	Pyruvate-ferredoxin oxidoreductase	0			0			0			1	iFP655
metanetx.reaction:MNXR103071	unique	1	R_PPALtex;R_PPALtpp	Propanal transport via channel (periplasm)	0			0			0			1	iFP655
metanetx.reaction:MNXR103072	unique	1	R_PPANA	Inorganic diphosphatase (sodium translocation)	0			0			0			1	iFP655
metanetx.reaction:MNXR103095	shared_all	1	R_PPBNGS	Porphobilinogen synthase	1	R_rxn00029_c0	5-aminolevulinate hydro-lyase (adding 5-aminolevulinate and cyclizing; porphobilinogen-forming)	1	R_PPBNGS	Porphobilinogen Synthase	1	R_PPBNGS	Porphobilinogen Synthase	4	iFP655;gapseq;AGORA_ATCC_29863;YL31
metanetx.reaction:MNXR103096	unique	0			1	R_rxn00251_c0	phosphate:oxaloacetate carboxy-lyase (adding phosphate;phosphoenolpyruvate-forming)	0			0			1	gapseq
metanetx.reaction:MNXR103098	shared_all	1	R_PPCDC	Phosphopantothenoylcysteine decarboxylase	1	R_rxn02341_c0	N-[(R)-4'-Phosphopantothenoyl]-L-cysteine carboxy-lyase	1	R_PPCDC	Phosphopantothenoylcysteine Decarboxylase	1	R_PPCDC	Phosphopantothenoylcysteine Decarboxylase	4	iFP655;gapseq;AGORA_ATCC_29863;YL31
metanetx.reaction:MNXR103099	shared_subset	1	R_PPCK	Phosphoenolpyruvate carboxykinase	1	R_rxn00247_c0	ATP:oxaloacetate carboxy-lyase (transphosphorylating;phosphoenolpyruvate-forming)	0			0			2	iFP655;gapseq
metanetx.reaction:MNXR103103	unique	1	R_PPCSCT	Propanoyl-CoA: succinate CoA-transferase	0			0			0			1	iFP655
metanetx.reaction:MNXR103104	unique	1	R_PPDD	Propanediol dehydratase	0			0			0			1	iFP655
metanetx.reaction:MNXR103107	shared_subset	1	R_PPDK	Pyruvate,phosphate dikinase.	1	R_rxn00151_c0	ATP:pyruvate,phosphate phosphotransferase	0			0			2	iFP655;gapseq
metanetx.reaction:MNXR103109	shared_subset	1	R_PPGPPDP	Guanosine-3',5'-bis(diphosphate) 3'-diphosphatase	1	R_rxn00242_c0	guanosine-3',5'-bis(diphosphate) 3'-diphosphohydrolase	0			0			2	iFP655;gapseq
metanetx.reaction:MNXR103111	unique	0			1	R_rxn05635_c0	TRANS-RXNAVI-12493.ce	0			0			1	gapseq
metanetx.reaction:MNXR103115	unique	0			0			1	R_PPM	Phosphopentomutase	0			1	AGORA_ATCC_29863
metanetx.reaction:MNXR103118	unique	1	R_PPNCL	Phosphopantothenate-cysteine ligase	0			0			0			1	iFP655
metanetx.reaction:MNXR103119	shared_subset	1	R_PPNCL2	Phosphopantothenate-cysteine ligase	1	R_rxn09177_c0	(R)-4'-Phosphopantothenate:L-cysteine ligase	0			0			2	iFP655;gapseq
metanetx.reaction:MNXR103120	shared_all	1	R_PPNCL3	4'-Phosphopantothenate:L-cysteine ligase	1	R_rxn12512_c0	(R)-4'-Phosphopantothenate:L-cysteine ligase	1	R_PPNCL3	Phosphopantothenate-Cysteine Ligase	1	R_PPNCL3	Phosphopantothenate-Cysteine Ligase	4	iFP655;gapseq;AGORA_ATCC_29863;YL31
metanetx.reaction:MNXR103121	unique	1	R_PPND	Prephenate dehydrogenase	0			0			0			1	iFP655
metanetx.reaction:MNXR103123	unique	0			1	R_rxn01000_c0	prephenate hydro-lyase (decarboxylating; phenylpyruvate-forming)	0			0			1	gapseq
metanetx.reaction:MNXR103128	unique	1	R_PPPGO	Protoporphyrinogen oxidase (aerobic)	0			0			0			1	iFP655
metanetx.reaction:MNXR103138	unique	1	R_PPRDNDH	Piperideine dehydrogenase	0			0			0			1	iFP655
metanetx.reaction:MNXR103139	shared_subset	1	R_PPRGL	Phosphoribosylamine---glycine ligase	1	R_rxn02895_c0	5-Phospho-D-ribosylamine:glycine ligase (ADP-forming)	0			0			2	iFP655;gapseq
metanetx.reaction:MNXR103140	unique	0			1	R_rxn00147_c0	ATP:pyruvate,water phosphotransferase	0			0			1	gapseq
metanetx.reaction:MNXR103150	unique	1	R_PPTT	Trans pentaprenyltranstransferase	0			0			0			1	iFP655
metanetx.reaction:MNXR103154	shared_subset	1	R_PRAMPC	Phosphoribosyl-AMP cyclohydrolase	1	R_rxn02835_c0	1-(5-phospho-D-ribosyl)-AMP 1,6-hydrolase	0			0			2	iFP655;gapseq
metanetx.reaction:MNXR103155	shared_subset	1	R_PRATPP	Phosphoribosyl-ATP pyrophosphatase	1	R_rxn02834_c0	Phosphoribosyl-ATP pyrophosphohydrolase	0			0			2	iFP655;gapseq
metanetx.reaction:MNXR103156	unique	1	R_PRAIi	Phosphoribosylanthranilate isomerase (irreversible)	0			0			0			1	iFP655
metanetx.reaction:MNXR103158	shared_subset	0			1	R_rxn03147_c0	1-(5-Phosphoribosyl)-5-amino-4-carboxyimidazole:L-aspartate ligase (ADP-forming)	1	R_PRASCSi	phosphoribosylaminoimidazolesuccinocarboxamide synthase	1	R_PRASCSi	phosphoribosylaminoimidazolesuccinocarboxamide synthase	3	gapseq;AGORA_ATCC_29863;YL31
metanetx.reaction:MNXR103159	unique	0			1	R_rxn00427_c0	methanol:hydrogen-peroxide oxidoreductase	0			0			1	gapseq
metanetx.reaction:MNXR103169	shared_subset	1	R_PRMICI	1-(5-phosphoribosyl)-5-[(5-phosphoribosylamino)methylideneamino)imidazole-4-carboxamide isomerase	1	R_rxn03175_c0	N-(5'-Phospho-D-ribosylformimino)-5-amino-1- (5''-phospho-D-ribosyl)-4-imidazolecarboxamide ketol-isomerase	0			0			2	iFP655;gapseq
metanetx.reaction:MNXR103197	unique	0			1	R_rxn05221_c0	Na+/Proline-L symporter	0			0			1	gapseq
metanetx.reaction:MNXR103208	unique	0			1	R_rxn06445_c0	L-proline:tRNA(Pro) ligase (AMP-forming)	0			0			1	gapseq
metanetx.reaction:MNXR103210	shared_subset	1	R_PROabc	L-proline transport via ABC system	1	R_rxn05165_c0	nonpolar-amino-acid-transporting ATPase	0			0			2	iFP655;gapseq
metanetx.reaction:MNXR103215	shared_subset	1	R_PRPPS	Phosphoribosylpyrophosphate synthetase	0			1	R_PRPPS	Phosphoribosylpyrophosphate Synthetase	1	R_PRPPS	Phosphoribosylpyrophosphate Synthetase	3	iFP655;AGORA_ATCC_29863;YL31
metanetx.reaction:MNXR103225	shared_all	1	R_PSERT	Phosphoserine transaminase	1	R_rxn02914_c0	3-Phosphoserine:2-oxoglutarate aminotransferase	1	R_PSERT	Phosphoserine Transaminase	1	R_PSERT	Phosphoserine Transaminase	4	iFP655;gapseq;AGORA_ATCC_29863;YL31
metanetx.reaction:MNXR103226	shared_subset	1	R_PSCVT	3-phosphoshikimate 1-carboxyvinyltransferase	1	R_rxn02476_c0	Phosphoenolpyruvate:3-phosphoshikimate 5-O-(1-carboxyvinyl)-transferase	0			0			2	iFP655;gapseq
metanetx.reaction:MNXR103234	shared_subset	0			1	R_rxn09202_c0	Phosphatidylserine decarboxylase (n-C18:0)	1	R_PSD180	Phosphatidylserine decarboxylase (n-C18:0)	1	R_PSD180	Phosphatidylserine decarboxylase (n-C18:0)	3	gapseq;AGORA_ATCC_29863;YL31
metanetx.reaction:MNXR103260	shared_subset	1	R_PSP_L	Phosphoserine phosphatase (L-serine)	0			1	R_PSP_L	Phosphoserine Phosphatase (L-Serine)	1	R_PSP_L	Phosphoserine Phosphatase (L-Serine)	3	iFP655;AGORA_ATCC_29863;YL31
metanetx.reaction:MNXR103270	shared_subset	0			1	R_rxn09210_c0	Phosphatidylserine syntase (n-C18:0)	1	R_PSSA180	Phosphatidylserine syntase (n-C18:0)	1	R_PSSA180	Phosphatidylserine syntase (n-C18:0)	3	gapseq;AGORA_ATCC_29863;YL31
metanetx.reaction:MNXR103310	unique	1	R_PSUDS;R_YUMPS	Pseudouridylate synthase	0			0			0			1	iFP655
metanetx.reaction:MNXR103319	shared_subset	1	R_PTAr	Phosphotransacetylase	1	R_rxn00173_c0	acetyl-CoA:phosphate acetyltransferase	0			0			2	iFP655;gapseq
metanetx.reaction:MNXR103336	unique	1	R_PTRCORNt7	Putrescine/ornithine antiporter	0			0			0			1	iFP655
metanetx.reaction:MNXR103337	unique	0			1	R_rxn00856_c0	putrescine:2-oxoglutarate aminotransferase	0			0			1	gapseq
metanetx.reaction:MNXR103338	shared_subset	1	R_PTRCabc;R_PTRCabcpp	Putrescine transport via ABC system	1	R_rxn05163_c0	putrescine transport via ABC system	0			0			2	iFP655;gapseq
metanetx.reaction:MNXR103340	unique	0			1	R_rxn05687_c0	Transport of putrescine, extracellular	0			0			1	gapseq
metanetx.reaction:MNXR103341	unique	0			1	R_rxn13392_c0	putrescine transport in via proton antiport, irreversible	0			0			1	gapseq
metanetx.reaction:MNXR103343	shared_all	1	R_PUNP1	Purine-nucleoside phosphorylase (Adenosine)	1	R_rxn01138_c0	Adenosine:phosphate alpha-D-ribosyltransferase	1	R_PUNP1	Purine-Nucleoside Phosphorylase (Adenosine)	1	R_PUNP1	Purine-Nucleoside Phosphorylase (Adenosine)	4	iFP655;gapseq;AGORA_ATCC_29863;YL31
metanetx.reaction:MNXR103344	shared_all	1	R_PUNP2	Purine-nucleoside phosphorylase (Deoxyadenosine)	1	R_rxn01859_c0	Deoxyadenosine:orthophosphate ribosyltransferase	1	R_PUNP2	Purine-Nucleoside Phosphorylase (Deoxyadenosine)	1	R_PUNP2	Purine-Nucleoside Phosphorylase (Deoxyadenosine)	4	iFP655;gapseq;AGORA_ATCC_29863;YL31
metanetx.reaction:MNXR103345	shared_all	1	R_PUNP3	Purine-nucleoside phosphorylase (Guanosine)	1	R_rxn01548_c0	guanosine:phosphate alpha-D-ribosyltransferase	1	R_PUNP3	Purine-Nucleoside Phosphorylase (Guanosine)	1	R_PUNP3	Purine-Nucleoside Phosphorylase (Guanosine)	4	iFP655;gapseq;AGORA_ATCC_29863;YL31
metanetx.reaction:MNXR103346	shared_all	1	R_PUNP4	Purine-nucleoside phosphorylase (Deoxyguanosine)	1	R_rxn01446_c0	Deoxyguanosine:orthophosphate ribosyltransferase	1	R_PUNP4	Purine-Nucleoside Phosphorylase (Deoxyguanosine)	1	R_PUNP4	Purine-Nucleoside Phosphorylase (Deoxyguanosine)	4	iFP655;gapseq;AGORA_ATCC_29863;YL31
metanetx.reaction:MNXR103347	shared_all	1	R_PUNP5	Purine-nucleoside phosphorylase (Inosine)	1	R_rxn01358_c0	inosine:phosphate alpha-D-ribosyltransferase	1	R_PUNP5	Purine-Nucleoside Phosphorylase (Inosine)	1	R_PUNP5	Purine-Nucleoside Phosphorylase (Inosine)	4	iFP655;gapseq;AGORA_ATCC_29863;YL31
metanetx.reaction:MNXR103348	shared_all	1	R_PUNP6	Purine-nucleoside phosphorylase (Deoxyinosine)	1	R_rxn01985_c0	Deoxyinosine:orthophosphate ribosyltransferase	1	R_PUNP6	Purine-Nucleoside Phosphorylase (Deoxyinosine)	1	R_PUNP6	Purine-Nucleoside Phosphorylase (Deoxyinosine)	4	iFP655;gapseq;AGORA_ATCC_29863;YL31
metanetx.reaction:MNXR103349	shared_all	1	R_PUNP7	Purine-nucleoside phosphorylase (Xanthosine)	1	R_rxn01649_c0	Xanthosine:orthophosphate ribosyltransferase	1	R_PUNP7	Purine-Nucleoside Phosphorylase (Xanthosine)	1	R_PUNP7	Purine-Nucleoside Phosphorylase (Xanthosine)	4	iFP655;gapseq;AGORA_ATCC_29863;YL31
metanetx.reaction:MNXR103350	unique	0			1	R_rxn01684_c0	purine-nucleoside:phosphate ribosyltransferase	0			0			1	gapseq
metanetx.reaction:MNXR103357	shared_subset	1	R_PYDAMK	Pyridoxamine kinase	0			1	R_PYDAMK	Pyridoxamine Kinase	1	R_PYDAMK	Pyridoxamine Kinase	3	iFP655;AGORA_ATCC_29863;YL31
metanetx.reaction:MNXR103361	shared_subset	0			0			1	R_PYDXK	Pyridoxal Kinase	1	R_PYDXK	Pyridoxal Kinase	2	AGORA_ATCC_29863;YL31
metanetx.reaction:MNXR103362	shared_subset	1	R_PYDXNK	Pyridoxine kinase	0			1	R_PYDXNK	Pyridoxine Kinase	1	R_PYDXNK	Pyridoxine Kinase	3	iFP655;AGORA_ATCC_29863;YL31
metanetx.reaction:MNXR103364	unique	1	R_PYDXNtr	Pyridoxine transport via diffusion	0			0			0			1	iFP655
metanetx.reaction:MNXR103368	shared_subset	1	R_PYDXS	Pyridoxal 5-phosphate synthase	1	R_rxn05144_c0	Pyridoxal 5-phosphate synthase	0			1	R_PLPS	Pyridoxine biosynthesis glutamine amidotransferase	3	iFP655;gapseq;YL31
metanetx.reaction:MNXR103371	shared_all	1	R_PYK	Pyruvate kinase	1	R_rxn00148_c0	ATP:pyruvate 2-O-phosphotransferase	1	R_PYK	Pyruvate Kinase	1	R_PYK	Pyruvate Kinase	4	iFP655;gapseq;AGORA_ATCC_29863;YL31
metanetx.reaction:MNXR103372	shared_subset	1	R_PYK2	Pyruvate kinase(2)	1	R_rxn00460_c0	UTP:pyruvate 2-O-phosphotransferase	0			0			2	iFP655;gapseq
metanetx.reaction:MNXR103373	shared_subset	1	R_PYK4	Pyruvate kinase(4)	1	R_rxn00411_c0	CTP:pyruvate 2-O-phosphotransferase	0			0			2	iFP655;gapseq
metanetx.reaction:MNXR103374	shared_subset	1	R_PYK5	Pyruvate kinase(5)	1	R_rxn00517_c0	ITP:pyruvate 2-O-phosphotransferase	0			0			2	iFP655;gapseq
metanetx.reaction:MNXR103376	unique	0			1	R_rxn01648_c0	Cytidine:orthophosphate alpha-D-ribosyltransferase	0			0			1	gapseq
metanetx.reaction:MNXR103377	shared_all	1	R_PYNP2r	Pyrimidine-nucleoside phosphorylase (uracil)	1	R_rxn01366_c0	Uridine:phosphate alpha-D-ribosyltransferase	1	R_PYNP2r	Pyrimidine-Nucleoside Phosphorylase (Uracil)	1	R_PYNP2r	Pyrimidine-Nucleoside Phosphorylase (Uracil)	4	iFP655;gapseq;AGORA_ATCC_29863;YL31
metanetx.reaction:MNXR103393	unique	1	R_QMO3	Quinol monooxygenase (menaquinol 8)	0			0			0			1	iFP655
metanetx.reaction:MNXR103402	unique	0			1	R_rxn01068_c0	L-threonine:NAD+ oxidoreductase	0			0			1	gapseq
metanetx.reaction:MNXR103419	unique	0			1	R_rxn00818_c0	Raffinose galactohydrolase	0			0			1	gapseq
metanetx.reaction:MNXR103429	shared_all	1	R_RBFK	Riboflavin kinase	1	R_rxn00392_c0	ATP:riboflavin 5'-phosphotransferase	1	R_RBFK	Riboflavin Kinase	1	R_RBFK	Riboflavin Kinase	4	iFP655;gapseq;AGORA_ATCC_29863;YL31
metanetx.reaction:MNXR103431	shared_subset	1	R_RBK	Ribokinase	0			1	R_RBK	Ribokinase	1	R_RBK	Ribokinase	3	iFP655;AGORA_ATCC_29863;YL31
metanetx.reaction:MNXR103439	shared_subset	0			1	R_rxn01530_c0	retinol:NAD+ oxidoreductase	1	R_RDH1	Retinol Dehydrogenase (All-Trans)	0			2	gapseq;AGORA_ATCC_29863
metanetx.reaction:MNXR1036	shared_subset	0			0			1	R_CAt4i	Calcium transport via proton antiport, irreversible	1	R_CAt4i	Calcium transport via proton antiport, irreversible	2	AGORA_ATCC_29863;YL31
metanetx.reaction:MNXR103709	unique	1	R_RE2640C	N-Acyl-Aliphatic-L-Amino Acid Amidohydrolase	0			0			0			1	iFP655
metanetx.reaction:MNXR103710	unique	1	R_RE2642C	RE2642	0			0			0			1	iFP655
metanetx.reaction:MNXR104020	unique	0			1	R_rxn12767_c0	(3R)-3-Hydroxyacyl-CoA:NADP+ oxidoreductase	0			0			1	gapseq
metanetx.reaction:MNXR104022	unique	0			1	R_rxn12769_c0	(3R)-3-Hydroxyacyl-CoA:NADP+ oxidoreductase	0			0			1	gapseq
metanetx.reaction:MNXR104023	unique	0			1	R_rxn12770_c0	(3R)-3-Hydroxyacyl-CoA:NADP+ oxidoreductase	0			0			1	gapseq
metanetx.reaction:MNXR104024	unique	0			1	R_rxn12771_c0	(3R)-3-Hydroxyacyl-CoA:NADP+ oxidoreductase	0			0			1	gapseq
metanetx.reaction:MNXR104027	unique	1	R_RHCYS	5 deoxyribos 5 ylhomocysteinase	0			0			0			1	iFP655
metanetx.reaction:MNXR104030	shared_subset	1	R_RIBFLVt2	Riboflavin transport in via proton symport	0			1	R_RIBFLVt2r	riboflavin transport in via proton symport reversible	1	R_RIBFLVt2r	riboflavin transport in via proton symport reversible	3	iFP655;AGORA_ATCC_29863;YL31
metanetx.reaction:MNXR104031	unique	0			0			1	R_RIBFLVt3	Riboflavin Transport (ATP Dependent)	0			1	AGORA_ATCC_29863
metanetx.reaction:MNXR104034	shared_subset	1	R_RIBabc;R_RIBabcpp	D-ribose transport via ABC system	1	R_rxn05160_c0	monosaccharide-transporting ATPase	0			0			2	iFP655;gapseq
metanetx.reaction:MNXR104035	unique	1	R_RIBabc1	D ribose transport out via ABC system	0			0			0			1	iFP655
metanetx.reaction:MNXR104036	unique	1	R_RIBtex	Ribose transport via diffusion (extracellular to periplasm)	0			0			0			1	iFP655
metanetx.reaction:MNXR104040	unique	1	R_RMNabc	L-rhamnose transport (ATP-dependent)	0			0			0			1	iFP655
metanetx.reaction:MNXR104041	unique	0			1	R_rxn05646_c0	L-rhamnose transport via proton symport	0			0			1	gapseq
metanetx.reaction:MNXR104060	shared_subset	1	R_RNDR1	Ribonucleoside-diphosphate reductase (ADP)	1	R_rxn05231_c0	2'-Deoxyadenosine 5'-diphosphate:oxidized-thioredoxin 2'-oxidoreductase	0			0			2	iFP655;gapseq
metanetx.reaction:MNXR104062	shared_subset	1	R_RNDR2	Ribonucleoside-diphosphate reductase (GDP)	1	R_rxn05233_c0	2'-Deoxyguanosine 5'-diphosphate:oxidized-thioredoxin 2'-oxidoreductase	0			0			2	iFP655;gapseq
metanetx.reaction:MNXR104064	shared_subset	1	R_RNDR3	Ribonucleoside-diphosphate reductase (CDP)	1	R_rxn06076_c0	2'-Deoxycytidine diphosphate:oxidized-thioredoxin 2'-oxidoreductase	0			0			2	iFP655;gapseq
metanetx.reaction:MNXR104066	shared_subset	1	R_RNDR4	Ribonucleoside-diphosphate reductase (UDP)	1	R_rxn06075_c0	2'-Deoxyuridine 5'-diphosphate:oxidized-thioredoxin 2'-oxidoreductase	0			0			2	iFP655;gapseq
metanetx.reaction:MNXR104070	shared_subset	1	R_RNTR1	Ribonucleoside triphosphate reductase ATP	0			1	R_RNTR1	ribonucleoside-triphosphate reductase (ATP)	1	R_RNTR1	ribonucleoside-triphosphate reductase (ATP)	3	iFP655;AGORA_ATCC_29863;YL31
metanetx.reaction:MNXR104071	unique	1	R_RNTR1c	Ribonucleoside-triphosphate reductase (ATP) (flavodoxin)	0			0			0			1	iFP655
metanetx.reaction:MNXR104073	shared_subset	1	R_RNTR2	Ribonucleoside triphosphate reductase GTP	0			1	R_RNTR2	ribonucleoside-triphosphate reductase (GTP)	1	R_RNTR2	ribonucleoside-triphosphate reductase (GTP)	3	iFP655;AGORA_ATCC_29863;YL31
metanetx.reaction:MNXR104074	unique	1	R_RNTR2c	Ribonucleoside-triphosphate reductase (GTP) (flavodoxin)	0			0			0			1	iFP655
metanetx.reaction:MNXR104076	shared_subset	1	R_RNTR3	Ribonucleoside triphosphate reductase CTP	0			1	R_RNTR3	ribonucleoside-triphosphate reductase (CTP)	1	R_RNTR3	ribonucleoside-triphosphate reductase (CTP)	3	iFP655;AGORA_ATCC_29863;YL31
metanetx.reaction:MNXR104077	unique	1	R_RNTR3c	Ribonucleoside-triphosphate reductase (CTP) (flavodoxin)	0			0			0			1	iFP655
metanetx.reaction:MNXR104079	shared_subset	1	R_RNTR4	Ribonucleoside triphosphate reductase UTP	0			1	R_RNTR4	ribonucleoside-triphosphate reductase (UTP)	1	R_RNTR4	ribonucleoside-triphosphate reductase (UTP)	3	iFP655;AGORA_ATCC_29863;YL31
metanetx.reaction:MNXR104080	unique	1	R_RNTR4c	Ribonucleoside-triphosphate reductase (UTP) (flavodoxin)	0			0			0			1	iFP655
metanetx.reaction:MNXR104083	shared_all	1	R_RPE	Ribulose 5-phosphate 3-epimerase	1	R_rxn01116_c0	D-Ribulose-5-phosphate 3-epimerase	1	R_RPE	Ribulose 5-Phosphate 3-Epimerase	1	R_RPE	Ribulose 5-Phosphate 3-Epimerase	4	iFP655;gapseq;AGORA_ATCC_29863;YL31
metanetx.reaction:MNXR104084	shared_subset	1	R_RPI	Ribose-5-phosphate isomerase	0			1	R_RPI	Ribose-5-Phosphate Isomerase	1	R_RPI	Ribose-5-Phosphate Isomerase	3	iFP655;AGORA_ATCC_29863;YL31
metanetx.reaction:MNXR104116	unique	0			1	R_rxn03150_c0	R04594	0			0			1	gapseq
metanetx.reaction:MNXR104253	unique	1	R_SALCHS4FER1	Salmochelin S4 Fe III reduction Fe III unloading	0			0			0			1	iFP655
metanetx.reaction:MNXR104256	unique	1	R_SALCHS4FEabcpp	Salmochelin S4 Fe III transport via ABC system periplasm	0			0			0			1	iFP655
metanetx.reaction:MNXR104258	unique	1	R_SALCHS4FEtonex	Salmochelin S4 Fe III transport via ton system extracellular	0			0			0			1	iFP655
metanetx.reaction:MNXR104260	unique	1	R_SALCHS4abcpp	Salmochelin S4 transport via ABC system periplasm	0			0			0			1	iFP655
metanetx.reaction:MNXR104261	unique	1	R_SALCHS4tex	Salmochelin S4 transport secretion periplasm	0			0			0			1	iFP655
metanetx.reaction:MNXR104275	shared_subset	1	R_SERAT	Serine O-acetyltransferase	1	R_rxn00423_c0	acetyl-CoA:L-serine O-acetyltransferase	0			0			2	iFP655;gapseq
metanetx.reaction:MNXR104279	unique	1	R_SBP	Sedoheptulose-bisphosphatase	0			0			0			1	iFP655
metanetx.reaction:MNXR104283	shared_all	1	R_SBTD_D2	D sorbitol dehydrogenase D fructose producing	1	R_rxn00634_c0	D-Glucitol:NAD+ 2-oxidoreductase	1	R_SBTD_D2	D-Sorbitol Dehydrogenase (D-Fructose Producing)	1	R_SBTD_D2	D-Sorbitol Dehydrogenase (D-Fructose Producing)	4	iFP655;gapseq;AGORA_ATCC_29863;YL31
metanetx.reaction:MNXR104291	unique	1	R_SBTt2	D sorbitol transport in via proton symport	0			0			0			1	iFP655
metanetx.reaction:MNXR104300	unique	1	R_SDPDS	Succinyl-diaminopimelate desuccinylase	0			0			0			1	iFP655
metanetx.reaction:MNXR104301	shared_subset	1	R_SDPTA	Succinyldiaminopimelate transaminase	1	R_rxn03087_c0	N-Succinyl-L-2,6-diaminoheptanedioate:2-oxoglutarate amino-transferase	0			0			2	iFP655;gapseq
metanetx.reaction:MNXR104313	unique	1	R_SELCYSLY3	Selenocysteine lyase (nadph)	0			0			0			1	iFP655
metanetx.reaction:MNXR104314	unique	0			1	R_rxn09244_c0	selenophosphate:L-seryl-tRNASec selenium transferase	0			0			1	gapseq
metanetx.reaction:MNXR104315	unique	0			1	R_rxn03374_c0	Selenocystathionine Lysteine-lyase (deaminating)	0			0			1	gapseq
metanetx.reaction:MNXR104316	unique	0			1	R_rxn03379_c0	Selenocystathionine L-homocysteine-lyase (deaminating)	0			0			1	gapseq
metanetx.reaction:MNXR104321	unique	0			1	R_rxn03264_c0	ATP:L-selenomethione S-adenosyltransferase	0			0			1	gapseq
metanetx.reaction:MNXR104322	unique	0			1	R_rxn02569_c0	ATP:selenide, water phosphotransferase	0			0			1	gapseq
metanetx.reaction:MNXR104327	unique	1	R_SELtex	Selenate transport via diffusion (extracellular to periplasm)	0			0			0			1	iFP655
metanetx.reaction:MNXR104339	unique	1	R_SERD_L	L-serine deaminase	0			0			0			1	iFP655
metanetx.reaction:MNXR104343	unique	1	R_TRPS1	Tryptophan synthase (indoleglycerol phosphate)	0			0			0			1	iFP655
metanetx.reaction:MNXR104346	unique	0			1	R_rxn09247_c0	RXN0-4083.cp	0			0			1	gapseq
metanetx.reaction:MNXR104348	shared_subset	1	R_SERR	Serine racemase	1	R_rxn00425_c0	serine racemase	0			0			2	iFP655;gapseq
metanetx.reaction:MNXR104350	unique	0			1	R_rxn06446_c0	L-Serine:tRNA(Ser) ligase (AMP-forming)	0			0			1	gapseq
metanetx.reaction:MNXR104351	unique	1	R_SERabc	L-serine transport via ABC system	0			0			0			1	iFP655
metanetx.reaction:MNXR104362	unique	1	R_SGDS	Succinylglutamate desuccinylase	0			0			0			1	iFP655
metanetx.reaction:MNXR104373	shared_subset	1	R_SHCHD2	Sirohydrochlorin dehydrogenase (NAD)	1	R_rxn02774_c0	S-Adenosyl-L-methionine:uroporphyrin-III C-methyltransferase	0			0			2	iFP655;gapseq
metanetx.reaction:MNXR104375	shared_subset	1	R_SHCHF	Sirohydrochlorin ferrochelatase	1	R_rxn02056_c0	S-Adenosyl-L-methionine:uroporphyrin-III C-methyltransferase	0			0			2	iFP655;gapseq
metanetx.reaction:MNXR104378	shared_subset	1	R_SHK3Dr	Shikimate dehydrogenase	1	R_rxn01740_c0	Shikimate:NADP+ 3-oxidoreductase	0			0			2	iFP655;gapseq
metanetx.reaction:MNXR104379	shared_subset	1	R_SHKK	Shikimate kinase	1	R_rxn01739_c0	ATP:shikimate 3-phosphotransferase	0			0			2	iFP655;gapseq
metanetx.reaction:MNXR104380	unique	1	R_SHSL1	O-succinylhomoserine lyase (L-cysteine)	0			0			0			1	iFP655
metanetx.reaction:MNXR104382	shared_subset	1	R_SHSL2r	O-succinylhomoserine lyase (H2S)	1	R_rxn05957_c0	O4-succinyl-L-homoserine:hydrogen sulfide S-(3-amino-3-carboxypropyl)transferase	0			0			2	iFP655;gapseq
metanetx.reaction:MNXR104457	unique	1	R_SO3R	Sulfite reductase	0			0			0			1	iFP655
metanetx.reaction:MNXR104458	unique	1	R_SO3abcpp	Sulfite transport via ABC system (periplasm)	0			0			0			1	iFP655
metanetx.reaction:MNXR104460	unique	1	R_SO3tex	Sulfite transport via diffusion (extracellular to periplasm)	0			0			0			1	iFP655
metanetx.reaction:MNXR104469	unique	1	R_SO4tex	Sulfate transport via diffusion (extracellular to periplasm)	0			0			0			1	iFP655
metanetx.reaction:MNXR104477	unique	0			1	R_rxn02944_c0	N2-succinyl-L-ornithine:2-oxoglutarate 5-aminotransferase	0			0			1	gapseq
metanetx.reaction:MNXR104494	shared_subset	1	R_SPMDabc;R_SPMDabcpp	Spermidine transport via ABC system	1	R_rxn05175_c0	spermidine transport via ABC system	0			0			2	iFP655;gapseq
metanetx.reaction:MNXR104497	unique	1	R_SPMDt3i;R_SPMDt3pp	Spermidine transport in via proton antiport	0			0			0			1	iFP655
metanetx.reaction:MNXR104498	shared_subset	1	R_SPODM	Superoxide dismutase	0			1	R_SPODM	Superoxide Dismutase	1	R_SPODM	Superoxide Dismutase	3	iFP655;AGORA_ATCC_29863;YL31
metanetx.reaction:MNXR104540	unique	1	R_SSALx	Succinate-semialdehyde dehydrogenase (NAD)	0			0			0			1	iFP655
metanetx.reaction:MNXR104541	unique	1	R_SSALy	Succinate-semialdehyde dehydrogenase (NADP)	0			0			0			1	iFP655
metanetx.reaction:MNXR104542	unique	1	R_SSCOARy	Succinyl-coA reductase (NADPH)	0			0			0			1	iFP655
metanetx.reaction:MNXR104599	unique	1	R_STPT1	Phosphoserine:homoserine phosphotransferase	0			0			0			1	iFP655
metanetx.reaction:MNXR104614	unique	1	R_SUCBZT1	Succinyl:benzoate CoA transferase	0			0			0			1	iFP655
metanetx.reaction:MNXR104615	unique	1	R_SUCBZT2	Succinyl:4-hydroxybenzoate CoA transferase	0			0			0			1	iFP655
metanetx.reaction:MNXR104620	unique	1	R_SUCCt2_2pp	Succinate transport via proton symport (2 H) (periplasm)	0			0			0			1	iFP655
metanetx.reaction:MNXR104622	unique	1	R_SUCCt2r	Succinate transport via proton symport	0			0			0			1	iFP655
metanetx.reaction:MNXR104630	unique	1	R_SUCD4	Succinate dehyrdogenase	0			0			0			1	iFP655
metanetx.reaction:MNXR104635	shared_subset	1	R_SUCOAS	Succinyl-CoA synthetase (ADP-forming)	1	R_rxn00285_c0	Succinate:CoA ligase (ADP-forming)	0			0			2	iFP655;gapseq
metanetx.reaction:MNXR104636	unique	1	R_SUCOAACTr	Succinyl-CoA:acetate CoA transferase	0			0			0			1	iFP655
metanetx.reaction:MNXR104638	shared_subset	1	R_SUCR	Sucrose hydrolyzing enzyme	1	R_rxn00575_c0	sucrose glucohydrolase	0			0			2	iFP655;gapseq
metanetx.reaction:MNXR104639	unique	1	R_SUCRabcpp_syn	Sucrose ABC transporter (periplasm)	0			0			0			1	iFP655
metanetx.reaction:MNXR104640	unique	1	R_SUCRt2	Sucrose transport in via proton symport	0			0			0			1	iFP655
metanetx.reaction:MNXR104641	unique	1	R_SUCRtex	Sucrose transport transport via diffusion (extracellular to periplasm)	0			0			0			1	iFP655
metanetx.reaction:MNXR104642	unique	1	R_SUCTARTtpp	Succinate:D-tartrate antiporter (periplasm)	0			0			0			1	iFP655
metanetx.reaction:MNXR104655	shared_subset	1	R_SULabc;R_SULabcpp	Sulfate transport via ABC system	1	R_rxn05153_c0	sulfate-transporting ATPase	0			0			2	iFP655;gapseq
metanetx.reaction:MNXR104710	shared_subset	1	R_TAGURr	Tagaturonate reductase	1	R_rxn01857_c0	D-Altronate:NAD+ 3-oxidoreductase	0			0			2	iFP655;gapseq
metanetx.reaction:MNXR104714	shared_subset	0			0			1	R_THRD_L	L-Threonine Deaminase	1	R_THRD_L	L-Threonine Deaminase	2	AGORA_ATCC_29863;YL31
metanetx.reaction:MNXR104718	unique	1	R_TARTD	L(+)-tartrate dehydratase	0			0			0			1	iFP655
metanetx.reaction:MNXR104722	unique	1	R_TARTRDtpp	D Tartrate facilitated transport periplasm	0			0			0			1	iFP655
metanetx.reaction:MNXR104723	unique	1	R_TARTRt7	Tartrate/succinate antiporter	0			0			0			1	iFP655
metanetx.reaction:MNXR104732	shared_subset	1	R_TAURabc	Taurine transport via ABC system	1	R_rxn05172_c0	ATP phosphohydrolase (taurine-importing)	0			0			2	iFP655;gapseq
metanetx.reaction:MNXR104756	unique	0			1	R_rxn00436_c0	Thiamin diphosphate phosphohydrolase	0			0			1	gapseq
metanetx.reaction:MNXR104766	shared_all	1	R_TRDR	Thioredoxin reductase (NADPH)	1	R_rxn05289_c0	NADPH:oxidized-thioredoxin oxidoreductase	1	R_TRDRr	Thioredoxin reductase (EC 1.8.1.9)	1	R_TRDRr	Thioredoxin reductase (EC 1.8.1.9)	4	iFP655;gapseq;AGORA_ATCC_29863;YL31
metanetx.reaction:MNXR104781	unique	1	R_TETDHpp3	Tetrathionate Dehydrogenase ubiquinone 8 periplasm	0			0			0			1	iFP655
metanetx.reaction:MNXR104796	unique	1	R_TETtex	Tetrathionate transport via diffusion extracellular to periplasm	0			0			0			1	iFP655
metanetx.reaction:MNXR104798	shared_subset	1	R_TGBPA	Tagatose-bisphosphate aldolase	1	R_rxn00787_c0	D-tagatose 1,6-bisphosphate D-glyceraldehyde-3-phosphate-lyase (glycerone-phosphate-forming)	0			0			2	iFP655;gapseq
metanetx.reaction:MNXR104799	unique	0			1	R_rxn11773_c0	6-thioguanosine monophosphate:diphosphate phospho-D-ribosyltransferase	0			0			1	gapseq
metanetx.reaction:MNXR104806	unique	1	R_THDPS	Tetrahydrodipicolinate succinylase	0			0			0			1	iFP655
metanetx.reaction:MNXR104809	shared_subset	1	R_THFOR1	5,6,7,8-Tetrahydrofolate:NAD+ oxidoreductase	1	R_rxn14120_c0	5,6,7,8-tetrahydrofolate:NAD+ oxidoreductase	0			0			2	iFP655;gapseq
metanetx.reaction:MNXR104810	unique	0			1	R_rxn12649_c0	5,6,7,8-tetrahydrofolate:NADP+ oxidoreductase	0			0			1	gapseq
metanetx.reaction:MNXR104815	shared_subset	1	R_THIORDXi	Hydrogen peroxide reductase (thioredoxin)	0			1	R_THIORDXi	hydrogen peroxide reductase (thioredoxin)	1	R_THIORDXi	hydrogen peroxide reductase (thioredoxin)	3	iFP655;AGORA_ATCC_29863;YL31
metanetx.reaction:MNXR104827	unique	0			1	R_rxn05177_c0	thiamine transport via ABC system	0			0			1	gapseq
metanetx.reaction:MNXR104828	shared_subset	0			0			1	R_THMt3	Thiamine Transport in via Proton Antiport	1	R_THMt3	Thiamine Transport in via Proton Antiport	2	AGORA_ATCC_29863;YL31
metanetx.reaction:MNXR104833	shared_subset	1	R_THRA	Threonine aldolase	1	R_rxn00541_c0	L-threonine acetaldehyde-lyase (glycine-forming)	0			0			2	iFP655;gapseq
metanetx.reaction:MNXR104834	unique	0			1	R_rxn04142_c0	L-Allothreonine acetaldehyde-lyase	0			0			1	gapseq
metanetx.reaction:MNXR104842	unique	0			1	R_rxn09306_c0	L-threonine via sodium symport (periplasm)	0			0			1	gapseq
metanetx.reaction:MNXR104843	shared_subset	1	R_THRPDC	L threonine phosphate decarboxylase	1	R_rxn04385_c0	L-threonine-O-3-phosphate carboxy-lyase	0			0			2	iFP655;gapseq
metanetx.reaction:MNXR104846	shared_all	1	R_THRS	Threonine synthase	1	R_rxn01069_c0	O-phospho-L-homoserine phosphate-lyase (adding water;L-threonine-forming)	1	R_THRS	Threonine Synthase	1	R_THRS	Threonine Synthase	4	iFP655;gapseq;AGORA_ATCC_29863;YL31
metanetx.reaction:MNXR104848	unique	0			1	R_rxn06447_c0	L-Threonine:tRNA(Thr) ligase (AMP-forming)	0			0			1	gapseq
metanetx.reaction:MNXR104849	shared_subset	1	R_THRabc;R_THRabcpp	L-threonine transport via ABC system	1	R_rxn05169_c0	ATP phosphohydrolase (polar-amino-acid-importing)	0			0			2	iFP655;gapseq
metanetx.reaction:MNXR104852	unique	1	R_THRtex	L-threonine transport via diffusion (extracellular to periplasm)	0			0			0			1	iFP655
metanetx.reaction:MNXR104853	unique	1	R_THYMt	Thymine reversible transport via facilated diffusion	0			0			0			1	iFP655
metanetx.reaction:MNXR104858	shared_subset	1	R_THZPSN	Thiazole phosphate synthesis	0			1	R_THZPSN	thiazole phosphate synthesis	1	R_THZPSN	thiazole phosphate synthesis	3	iFP655;AGORA_ATCC_29863;YL31
metanetx.reaction:MNXR104868	shared_subset	1	R_TKT1	Transketolase	0			1	R_TKT1	Transketolase	1	R_TKT1	Transketolase	3	iFP655;AGORA_ATCC_29863;YL31
metanetx.reaction:MNXR104869	shared_subset	1	R_TKT2	Transketolase	0			1	R_TKT2	Transketolase	1	R_TKT2	Transketolase	3	iFP655;AGORA_ATCC_29863;YL31
metanetx.reaction:MNXR104882	unique	0			1	R_rxn09317_c0	Trimethylamine N-oxide transport via diffusion (extracellular to periplasm)	0			0			1	gapseq
metanetx.reaction:MNXR104885	shared_subset	1	R_TMDK1	Thymidine kinase (ATP:thymidine)	0			1	R_TMDK1	Thymidine Kinase (ATP:Thymidine)	1	R_TMDK1	Thymidine Kinase (ATP:Thymidine)	3	iFP655;AGORA_ATCC_29863;YL31
metanetx.reaction:MNXR104886	shared_subset	0			1	R_rxn00440_c0	ATP:thiamine diphosphotransferase	1	R_TMDPK	Thiamin Pyrophosphokinase (Ec 2.7.6.2)	1	R_TMDPK	Thiamin Pyrophosphokinase (Ec 2.7.6.2)	3	gapseq;AGORA_ATCC_29863;YL31
metanetx.reaction:MNXR104889	shared_all	1	R_TMDS	Thymidylate synthase	1	R_rxn01520_c0	5,10-Methylenetetrahydrofolate:dUMP C-methyltransferase	1	R_TMDS	Thymidylate Synthase	1	R_TMDS	Thymidylate Synthase	4	iFP655;gapseq;AGORA_ATCC_29863;YL31
metanetx.reaction:MNXR104891	unique	0			1	R_rxn11007_c0	TMDSf	0			0			1	gapseq
metanetx.reaction:MNXR104907	unique	1	R_TMPK	Thiamine-phosphate kinase	0			0			0			1	iFP655
metanetx.reaction:MNXR104908	unique	1	R_TMPPP	Thiamine-phosphate diphosphorylase	0			0			0			1	iFP655
metanetx.reaction:MNXR104918	shared_all	1	R_TPI	Triose-phosphate isomerase	1	R_rxn00747_c0	D-glyceraldehyde-3-phosphate aldose-ketose-isomerase	1	R_TPI	Triose-Phosphate Isomerase	1	R_TPI	Triose-Phosphate Isomerase	4	iFP655;gapseq;AGORA_ATCC_29863;YL31
metanetx.reaction:MNXR104930	shared_subset	1	R_TREabc	Trehalose transport via ABC system	1	R_rxn10839_c0	ATP phosphohydrolase (disaccharide-importing)	0			0			2	iFP655;gapseq
metanetx.reaction:MNXR104940	unique	0			1	R_rxn00780_c0	ATP:D-glyceraldehyde 3-phosphotransferase	0			0			1	gapseq
metanetx.reaction:MNXR104941	shared_subset	1	R_TRPAS2	Tryptophanase (L-tryptophan)	1	R_rxn00473_c0	L-tryptophan indole-lyase (deaminating; pyruvate-forming)	0			0			2	iFP655;gapseq
metanetx.reaction:MNXR104946	shared_subset	1	R_TRPS2	Tryptophan synthase (indole)	1	R_rxn00474_c0	L-serine hydro-lyase (adding indole; L-tryptophan-forming)	0			0			2	iFP655;gapseq
metanetx.reaction:MNXR104947	shared_subset	1	R_TRPTA	Tryptophan transaminase	1	R_rxn00483_c0	L-Tryptophan:2-oxoglutarate aminotransferase	0			0			2	iFP655;gapseq
metanetx.reaction:MNXR104948	unique	0			1	R_rxn06448_c0	L-Tryptophan -tRNA(Trp) ligase (AMP-forming)	0			0			1	gapseq
metanetx.reaction:MNXR104950	unique	0			1	R_rxn05663_c0	TRANS-RXNBWI-115637.ce.maizeexp.TRP_TRP	0			0			1	gapseq
metanetx.reaction:MNXR104964	shared_subset	1	R_TSULabc;R_TSULabcpp	Thiosulfate transport via ABC system	1	R_rxn05176_c0	thiosulfate transport via ABC system	0			0			2	iFP655;gapseq
metanetx.reaction:MNXR104971	unique	1	R_TTDCAt2pp	Tetradecanoate transport via proton symport	0			0			0			1	iFP655
metanetx.reaction:MNXR105000	shared_all	1	R_TYRTA	Tyrosine transaminase	1	R_rxn00527_c0	L-tyrosine:2-oxoglutarate aminotransferase	1	R_TYRTA	Tyrosine Transaminase	1	R_TYRTA	Tyrosine Transaminase	4	iFP655;gapseq;AGORA_ATCC_29863;YL31
metanetx.reaction:MNXR105001	unique	0			1	R_rxn06280_c0	L-Tyrosine:tRNA(Tyr) ligase (AMP-forming)	0			0			1	gapseq
metanetx.reaction:MNXR105003	unique	0			1	R_rxn05301_c0	TRANS-RXNBWI-115637.ce.maizeexp.TYR_TYR	0			0			1	gapseq
metanetx.reaction:MNXR105005	unique	0			1	R_rxn13411_c0	L-tyrosine transport in via proton antiport (vacuolar)	0			0			1	gapseq
metanetx.reaction:MNXR105006	unique	1	R_ThDPAT	ThDP adenylyl transferase	0			0			0			1	iFP655
metanetx.reaction:MNXR105012	unique	0			1	R_rxn01075_c0	UDP-L-arabinose 4-epimerase	0			0			1	gapseq
metanetx.reaction:MNXR105013	unique	1	R_UAAGDS	UDP-N-acetylmuramoyl-L-alanyl-D-glutamyl-meso-2,6-diaminopimelate synthetase	0			0			0			1	iFP655
metanetx.reaction:MNXR105014	unique	0			1	R_rxn02009_c0	UDP-N-acetylmuramoyl-L-alanyl-D-glutamate:L-lysine gamma-ligase (ADP-forming)	0			0			1	gapseq
metanetx.reaction:MNXR105024	unique	0			1	R_rxn00297_c0	UDP-N-acetyl-D-glucosamine 2-epimerase	0			0			1	gapseq
metanetx.reaction:MNXR105025	shared_all	1	R_UAG2EMA	UDP-N-acetyl-D-glucosamine 2-epimerase (Hydrolysis)	1	R_rxn00292_c0	UDP-N-acetyl-D-glucosamine 2-epimerase	1	R_UAG2EMA	UDP-N-acetyl-D-glucosamine 2-epimerase (Hydrolysis)	1	R_UAG2EMA	UDP-N-acetyl-D-glucosamine 2-epimerase (Hydrolysis)	4	iFP655;gapseq;AGORA_ATCC_29863;YL31
metanetx.reaction:MNXR105027	shared_subset	0			1	R_rxn00295_c0	UDP-N-acetyl-D-glucosamine 4-epimerase	1	R_UAG4E	UDP-N-Acetylglucosamine 4-Epimerase	1	R_UAG4E	UDP-N-Acetylglucosamine 4-Epimerase	3	gapseq;AGORA_ATCC_29863;YL31
metanetx.reaction:MNXR105032	shared_subset	1	R_UAGCVT	UDP-N-acetylglucosamine 1-carboxyvinyltransferase	1	R_rxn00461_c0	Phosphoenolpyruvate:UDP-N-acetyl-D-glucosamine 1-carboxyvinyl-transferase	0			0			2	iFP655;gapseq
metanetx.reaction:MNXR105033	shared_all	1	R_UAGDP	UDP-N-acetylglucosamine diphosphorylase	1	R_rxn00293_c0	UTP:N-acetyl-alpha-D-glucosamine-1-phosphate uridylyltransferase	1	R_UAGDP	UDP-N-Acetylglucosamine Diphosphorylase	1	R_UAGDP	UDP-N-Acetylglucosamine Diphosphorylase	4	iFP655;gapseq;AGORA_ATCC_29863;YL31
metanetx.reaction:MNXR105036	unique	0			1	R_rxn03933_c0	UDP-N-acetyl-D-glucosamine:N-acetyl-alpha-D-muramyl(oyl-L-Ala-gamma-D-Glu-L-Lys-D-Ala-D-Ala)-diphosphoundecaprenol 4-beta-N-acetylglucosaminlytransferase	0			0			1	gapseq
metanetx.reaction:MNXR105037	shared_all	1	R_UAGPT3	UDP-N-acetylglucosamine-N-acetylmuramyl-(pentapeptide)pyrophosphoryl-undecaprenol N-acetylglucosamine transferase	1	R_rxn03408_c0	UDP-N-acetyl-D-glucosamine:undecaprenyl-diphospho-N-acetylmuramoyl-L-alanyl-gamma-D-glutamyl-meso-2,6-diaminopimeloyl-D-alanyl-D-alanine 4-beta-N-acetylglucosaminlytransferase	1	R_UAGPT3	UDP-N-acetylglucosamine-N-acetylmuramyl-(pentapeptide)pyrophosphoryl-undecaprenol N-acetylglucosamine transferase	1	R_UAGPT3	UDP-N-acetylglucosamine-N-acetylmuramyl-(pentapeptide)pyrophosphoryl-undecaprenol N-acetylglucosamine transferase	4	iFP655;gapseq;AGORA_ATCC_29863;YL31
metanetx.reaction:MNXR105038	shared_subset	1	R_UAMAGS	UDP-N-acetylmuramoyl-L-alanyl-D-glutamate synthetase	1	R_rxn02008_c0	UDP-N-acetylmuramoyl-L-alanine:D-glutamate ligase(ADP-forming)	0			0			2	iFP655;gapseq
metanetx.reaction:MNXR105039	unique	0			1	R_rxn02286_c0	UDP-N-acetylmuramate:L-alanine ligase (ADP-forming)	0			0			1	gapseq
metanetx.reaction:MNXR105041	unique	0			1	R_rxn02285_c0	UDP-N-acetylmuramate:NADP+ oxidoreductase	0			0			1	gapseq
metanetx.reaction:MNXR105042	unique	1	R_UDCPDP	Undecaprenyl-diphosphatase	0			0			0			1	iFP655
metanetx.reaction:MNXR105043	unique	1	R_UDCPDPS	Undecaprenyl diphosphate synthase	0			0			0			1	iFP655
metanetx.reaction:MNXR105047	unique	1	R_UDPACGLP	UDP N acetylglucosamine diphosphorylase	0			0			0			1	iFP655
metanetx.reaction:MNXR105052	unique	1	R_UDPDPS	Undecaprenyl-diphosphate synthase	0			0			0			1	iFP655
metanetx.reaction:MNXR105057	shared_subset	0			1	R_rxn00214_c0	UDP-glucose 4-epimerase	1	R_UDPG4E	UDPglucose 4-Epimerase	1	R_UDPG4E	UDPglucose 4-Epimerase	3	gapseq;AGORA_ATCC_29863;YL31
metanetx.reaction:MNXR105058	unique	0			1	R_rxn00358_c0	UDP-D-galactopyranose furanomutase	0			0			1	gapseq
metanetx.reaction:MNXR105070	unique	0			1	R_rxn00212_c0	UDP-glucose glucophosphohydrolase	0			0			1	gapseq
metanetx.reaction:MNXR105087	unique	0			1	R_rxn03140_c0	UDP-N-acetylmuramoyl-L-alanyl-D-glutamyl-L-lysine:alanyl-D-alanine ligase (ADP-forming)	0			0			1	gapseq
metanetx.reaction:MNXR105091	unique	1	R_UGLYCH	Ureidoglycolate hydrolase	0			0			0			1	iFP655
metanetx.reaction:MNXR105094	unique	1	R_UGMDDS	UDP-N-acetylmuramoyl-L-alanyl-D-glutamyl-meso-2,6-diaminopimeloyl-D-alanyl-D-alanine synthetase	0			0			0			1	iFP655
metanetx.reaction:MNXR105118	shared_all	1	R_UMPK	UMP kinase	1	R_rxn00119_c0	ATP:UMP phosphotransferase	1	R_UMPK	UMP Kinase	1	R_UMPK	UMP Kinase	4	iFP655;gapseq;AGORA_ATCC_29863;YL31
metanetx.reaction:MNXR105124	unique	1	R_UMPK7	UMP kinase (dGTP)	0			0			0			1	iFP655
metanetx.reaction:MNXR105137	shared_subset	1	R_UPP3MT	Uroporphyrinogen methyltransferase	1	R_rxn02287_c0	S-adenosyl-L-methionine:uroporphyrin-III C-methyltransferase	0			0			2	iFP655;gapseq
metanetx.reaction:MNXR105139	shared_all	1	R_UPP3S	Uroporphyrinogen-III synthase	1	R_rxn02264_c0	Hydroxymethylbilane hydro-lyase(cyclizing)	1	R_UPP3S	Uroporphyrinogen-Iii Synthase	1	R_UPP3S	Uroporphyrinogen-Iii Synthase	4	iFP655;gapseq;AGORA_ATCC_29863;YL31
metanetx.reaction:MNXR105140	shared_subset	1	R_UPPDC1	Uroporphyrinogen decarboxylase (uroporphyrinogen III)	1	R_rxn02288_c0	Uroporphyrinogen-III carboxy-lyase	0			0			2	iFP655;gapseq
metanetx.reaction:MNXR105142	shared_all	1	R_UPPRT	Uracil phosphoribosyltransferase	1	R_rxn00711_c0	UMP:diphosphate phospho-alpha-D-ribosyltransferase	1	R_UPPRT	uracil phosphoribosyltransferase	1	R_UPPRT	uracil phosphoribosyltransferase	4	iFP655;gapseq;AGORA_ATCC_29863;YL31
metanetx.reaction:MNXR105147	unique	1	R_URAt	Uracil transport via facilated diffusion	0			0			0			1	iFP655
metanetx.reaction:MNXR105148	shared_subset	1	R_URAt2	Uracil transport in via proton symport	1	R_rxn05197_c0	Uracil permease	0			0			2	iFP655;gapseq
metanetx.reaction:MNXR105149	unique	0			1	R_rxn00560_c0	Urea:carbon-dioxide ligase (ADP-forming)	0			0			1	gapseq
metanetx.reaction:MNXR105156	shared_subset	1	R_UREAt	Urea transport via facilitate diffusion	1	R_rxn05667_c0	TRANS-RXN4LZ-7041.ce	0			0			2	iFP655;gapseq
metanetx.reaction:MNXR105159	unique	1	R_URIC	Uricase	0			0			0			1	iFP655
metanetx.reaction:MNXR105160	shared_subset	1	R_URIDK2r	Uridylate kinase (dUMP)	1	R_rxn01517_c0	ATP:dUMP phosphotransferase	0			0			2	iFP655;gapseq
metanetx.reaction:MNXR105161	unique	0			1	R_rxn00797_c0	Uridine ribohydrolase	0			0			1	gapseq
metanetx.reaction:MNXR105162	shared_all	1	R_URIK1	Uridine kinase ATPUridine	1	R_rxn00709_c0	ATP:uridine 5'-phosphotransferase	1	R_URIK1	Uridine Kinase (ATP:Uridine)	1	R_URIK1	Uridine Kinase (ATP:Uridine)	4	iFP655;gapseq;AGORA_ATCC_29863;YL31
metanetx.reaction:MNXR105163	shared_all	1	R_URIK2	Uridine kinase (GTP:Uridine)	1	R_rxn00713_c0	GTP:uridine 5'-phosphotransferase	1	R_URIK2	uridine kinase (GTP:Uridine)	1	R_URIK2	uridine kinase (GTP:Uridine)	4	iFP655;gapseq;AGORA_ATCC_29863;YL31
metanetx.reaction:MNXR105164	shared_all	1	R_URIK3	Uridine kinase (ITP:Uridine)	1	R_rxn00715_c0	ITP:uridine 5'-phosphotransferase	1	R_URIK3	uridine kinase (ITP:Uridine)	1	R_URIK3	uridine kinase (ITP:Uridine)	4	iFP655;gapseq;AGORA_ATCC_29863;YL31
metanetx.reaction:MNXR105166	unique	1	R_URIt2pp	Uridine transport in via proton symport (periplasm)	0			0			0			1	iFP655
metanetx.reaction:MNXR105167	unique	0			1	R_rxn10895_c0	uridine transport in via sodium symport	0			0			1	gapseq
metanetx.reaction:MNXR105173	shared_subset	0			1	R_rxn00368_c0	UTP:cytidine 5'-phosphotransferase	1	R_CYTDK4	UTPcytidine 5-phosphotransferase	1	R_CYTDK4	UTPcytidine 5-phosphotransferase	3	gapseq;AGORA_ATCC_29863;YL31
metanetx.reaction:MNXR105177	shared_subset	0			1	R_rxn00712_c0	UTP:uridine 5'-phosphotransferase	1	R_URIK4	uridine kinase (UTP:Uridine)	1	R_URIK4	uridine kinase (UTP:Uridine)	3	gapseq;AGORA_ATCC_29863;YL31
metanetx.reaction:MNXR105181	unique	1	R_VACOAI	Vinylacetyl-CoA Delta-isomerase	0			0			0			1	iFP655
metanetx.reaction:MNXR105186	unique	0			1	R_rxn06449_c0	L-Valine:tRNAVal ligase (AMP-forming)	0			0			1	gapseq
metanetx.reaction:MNXR105187	shared_subset	1	R_VALabc;R_VALabcpp	L-valine transport via ABC system	1	R_rxn05168_c0	nonpolar-amino-acid-transporting ATPase	0			0			2	iFP655;gapseq
metanetx.reaction:MNXR105188	shared_all	1	R_VALt2r	L valine reversible transport via proton symport	1	R_rxn05669_c0	TRANS-RXNBWI-115637.ce.maizeexp.VAL_VAL	1	R_VALt2r	L-valine reversible transport via proton symport	1	R_VALt2r	L-valine reversible transport via proton symport	4	iFP655;gapseq;AGORA_ATCC_29863;YL31
metanetx.reaction:MNXR105189	unique	0			0			1	R_VALt4	L-Valine Transport in via Sodium Symport	0			1	AGORA_ATCC_29863
metanetx.reaction:MNXR105195	unique	1	R_VCACT	Acetyl-CoA C-acyltransferase (3-oxovaleryl-CoA)	0			0			0			1	iFP655
metanetx.reaction:MNXR105209	unique	0			1	R_rxn00957_c0	4-hydroxybenzaldehyde:NAD+ oxidoreductase	0			0			1	gapseq
metanetx.reaction:MNXR105217	unique	1	R_VPAMTr	Valine-pyruvate aminotransferase	0			0			0			1	iFP655
metanetx.reaction:MNXR105225	shared_subset	1	R_XAND	Xanthine dehydrogenase	1	R_rxn01522_c0	xanthine:NAD+ oxidoreductase	0			0			2	iFP655;gapseq
metanetx.reaction:MNXR105227	shared_subset	1	R_XANt2	Xanthine transport in via proton symport	1	R_rxn05202_c0	TRANS-RXN-206.ce	0			0			2	iFP655;gapseq
metanetx.reaction:MNXR105243	shared_all	1	R_XPPT	Xanthine phosphoribosyltransferase	1	R_rxn01544_c0	XMP:pyrophosphate phosphoribosyltransferase	1	R_XPPT	xanthine phosphoribosyltransferase	1	R_XPPT	xanthine phosphoribosyltransferase	4	iFP655;gapseq;AGORA_ATCC_29863;YL31
metanetx.reaction:MNXR105246	unique	0			1	R_rxn05680_c0	TRANS-RXNBWI-115572.ce.maizeexp.XANTHOSINE_XANTHOSINE	0			0			1	gapseq
metanetx.reaction:MNXR105250	unique	1	R_XYL3abc	Xylotriose ABC transport	0			0			0			1	iFP655
metanetx.reaction:MNXR105251	unique	1	R_XYLANabc	Oligo-xylan ABC transport	0			0			0			1	iFP655
metanetx.reaction:MNXR105252	unique	1	R_XYLBabc	Xylobiose ABC transport	0			0			0			1	iFP655
metanetx.reaction:MNXR105253	unique	1	R_XYLI1	Xylose isomerase	0			0			0			1	iFP655
metanetx.reaction:MNXR105255	shared_all	1	R_XYLK	Xylulokinase	1	R_rxn01199_c0	ATP:D-xylulose 5-phosphotransferase	1	R_XYLK	Xylulokinase	1	R_XYLK	Xylulokinase	4	iFP655;gapseq;AGORA_ATCC_29863;YL31
metanetx.reaction:MNXR105258	unique	1	R_XYLOS1	Exo-xylosidase	0			0			0			1	iFP655
metanetx.reaction:MNXR105259	unique	1	R_XYLOS2	Exo-xylosidase	0			0			0			1	iFP655
metanetx.reaction:MNXR105260	unique	1	R_XYLOS3	Exo-xylosidase	0			0			0			1	iFP655
metanetx.reaction:MNXR105261	unique	0			1	R_rxn01043_c0	xylitol:NADP+ oxidoreductase	0			0			1	gapseq
metanetx.reaction:MNXR105262	unique	0			1	R_rxn01385_c0	Xylitol:NAD+ 2-oxidoreductase (D-xylulose-forming)	0			0			1	gapseq
metanetx.reaction:MNXR105265	unique	0			1	R_rxn01392_c0	Xylitol:NADP+ 4-oxidoreductase (L-xylulose-forming)	0			0			1	gapseq
metanetx.reaction:MNXR105268	unique	1	R_XYLabc;R_XYLabcpp	D-xylose transport via ABC system	0			0			0			1	iFP655
metanetx.reaction:MNXR105270	unique	1	R_XYLt;R_XYLtex	D xylose reversible transport	0			0			0			1	iFP655
metanetx.reaction:MNXR105271	unique	1	R_XYLt2	D-xylose transport in via proton symport	0			0			0			1	iFP655
metanetx.reaction:MNXR105277	shared_subset	1	R_ZN2abcpp	Zinc (Zn+2) ABC transporter, efflux (periplasm)	1	R_rxn09388_c0	Zn2+-exporting ATPase	0			0			2	iFP655;gapseq
metanetx.reaction:MNXR105278	unique	0			1	R_rxn09389_c0	TRANS-RXN0-200.cp	0			0			1	gapseq
metanetx.reaction:MNXR105279	unique	0			0			1	R_ZN2t4	ZN2t4	0			1	AGORA_ATCC_29863
metanetx.reaction:MNXR105281	shared_subset	1	R_ZNabc;R_ZNabcpp	Zinc (Zn+2) transport via ABC system (periplasm)	1	R_rxn05150_c0	zinc transport via ABC system	0			0			2	iFP655;gapseq
metanetx.reaction:MNXR105294	unique	1	R_ilvg	Isoleucine biosynthesi step i	0			0			0			1	iFP655
metanetx.reaction:MNXR105304	unique	0			1	R_rxn00176_c0;R_rxn00226_c0	ATP:acetate adenylyltransferase	0			0			1	gapseq
metanetx.reaction:MNXR105305	shared_subset	0			1	R_rxn00199_c0	oxalosuccinate carboxy-lyase (2-oxoglutarate-forming)	1	R_r0082	Oxalosuccinate:NADP+ Oxidoreductase (Decarboxylating) Ec:1.1.1.42	1	R_r0082	Oxalosuccinate:NADP+ Oxidoreductase (Decarboxylating) Ec:1.1.1.42	3	gapseq;AGORA_ATCC_29863;YL31
metanetx.reaction:MNXR105312	unique	1	R_r0191	UTP:D-fructose-6-phosphate 1-phosphotransferase EC:2.7.1.11	0			0			0			1	iFP655
metanetx.reaction:MNXR105340	shared_subset	0			1	R_rxn01387_c0	Isocitrate:NADP+ oxidoreductase	1	R_r0422	Isocitrate:NADP+ Oxidoreductase (Decarboxylating) Ec:1.1.1.42	1	R_r0422	Isocitrate:NADP+ Oxidoreductase (Decarboxylating) Ec:1.1.1.42	3	gapseq;AGORA_ATCC_29863;YL31
metanetx.reaction:MNXR105345	unique	0			1	R_rxn01478_c0	S-Adenosyl-L-methionine:ethanolamine-phosphate N-methyltransferase	0			0			1	gapseq
metanetx.reaction:MNXR105358	unique	0			1	R_rxn02729_c0	(S)-Methylmalonate semialdehyde:NAD+ oxidoreductase	0			0			1	gapseq
metanetx.reaction:MNXR105385	unique	0			1	R_rxn04681_c0	S-Adenosyl-L-methionine:methylethanolamine phosphate N-methyltransferase	0			0			1	gapseq
metanetx.reaction:MNXR105386	unique	0			1	R_rxn04682_c0	S-Adenosyl-L-methionine:phosphodimethylethanolamine N-methyltransferase	0			0			1	gapseq
metanetx.reaction:MNXR105408	unique	1	R_r0963	Facilitated diffusion	0			0			0			1	iFP655
metanetx.reaction:MNXR105466	unique	0			0			1	R_r1384	Guanosine Aminohydrolase	0			1	AGORA_ATCC_29863
metanetx.reaction:MNXR106335	unique	0			1	R_rxn00003_c0	pyruvate:pyruvate acetaldehydetransferase (decarboxylating)	0			0			1	gapseq
metanetx.reaction:MNXR106363	unique	0			1	R_rxn05763_c0	dinucleotide nucleotidohydrolase	0			0			1	gapseq
metanetx.reaction:MNXR106390	unique	0			1	R_rxn00078_c0	ATP:NADH 2'-phosphotransferase	0			0			1	gapseq
metanetx.reaction:MNXR106403	unique	0			1	R_rxn00103_c0	formate:NADP+ oxidoreductase	0			0			1	gapseq
metanetx.reaction:MNXR106405	unique	0			1	R_rxn00107_c0	ATP:2'-deoxy-5-hydroxymethylcytidine-5'-diphosphate phosphotransferase	0			0			1	gapseq
metanetx.reaction:MNXR106432	unique	0			1	R_rxn00155_c0	pyruvate:NADP+ 2-oxidoreductase (CoA-acetylating)	0			0			1	gapseq
metanetx.reaction:MNXR106443	unique	0			1	R_rxn00196_c0	2,5-dioxopentanoate:NADP+ 5-oxidoreductase	0			0			1	gapseq
metanetx.reaction:MNXR106446	unique	0			1	R_rxn00204_c0	oxalate:oxygen oxidoreductase	0			0			1	gapseq
metanetx.reaction:MNXR106478	unique	0			1	R_rxn00238_c0	ATP:nucleoside-diphosphate phosphotransferase	0			0			1	gapseq
metanetx.reaction:MNXR106487	unique	0			0			1	R_MALCOAPYRCT	Malonyl CoA pyruvate carboxytransferase	0			1	AGORA_ATCC_29863
metanetx.reaction:MNXR106511	unique	0			1	R_rxn05833_c0	Acyl-CoA:acetate CoA-transferase	0			0			1	gapseq
metanetx.reaction:MNXR106555	unique	0			0			1	R_NACASPAH	N-Acetyl-L-Aspartate Amidohydrolase	0			1	AGORA_ATCC_29863
metanetx.reaction:MNXR106636	unique	0			1	R_rxn00472_c0	ornithine racemase	0			0			1	gapseq
metanetx.reaction:MNXR106651	unique	0			1	R_rxn00504_c0	(S)-1-pyrroline-5-carboxylate:NADP+ oxidoreductase	0			0			1	gapseq
metanetx.reaction:MNXR106653	unique	0			1	R_rxn00519_c0	ITP:oxaloacetate carboxy-lyase (adding ITP; phosphoenolpyruvate-forming)	0			0			1	gapseq
metanetx.reaction:MNXR106666	unique	0			1	R_rxn00545_c0	ATP:D-fructose-6-phosphate 1-phosphotransferase	0			0			1	gapseq
metanetx.reaction:MNXR106669	unique	0			1	R_rxn00548_c0	D-fructose-6-phosphate D-erythrose-4-phosphate-lyase (adding phosphate; acetyl-phosphate-forming)	0			0			1	gapseq
metanetx.reaction:MNXR106670	unique	0			1	R_rxn00549_c0	D-Fructose-1,6-bisphosphate 1-phosphohydrolase	0			0			1	gapseq
metanetx.reaction:MNXR106672	unique	0			1	R_rxn00551_c0	diphosphate:D-fructose-6-phosphate 1-phosphotransferase	0			0			1	gapseq
metanetx.reaction:MNXR106674	unique	0			1	R_rxn00554_c0	CTP:D-fructose-6-phosphate 1-phosphotransferase	0			0			1	gapseq
metanetx.reaction:MNXR106675	unique	0			1	R_rxn00555_c0	L-glutamine:D-fructose-6-phosphate isomerase (deaminating)	0			0			1	gapseq
metanetx.reaction:MNXR106676	unique	0			1	R_rxn00556_c0	UTP:D-fructose-6-phosphate 1-phosphotransferase	0			0			1	gapseq
metanetx.reaction:MNXR106677	unique	0			1	R_rxn00557_c0	ITP:D-fructose-6-phosphate 1-phosphotransferase	0			0			1	gapseq
metanetx.reaction:MNXR106678	unique	0			1	R_rxn00558_c0	D-glucose-6-phosphate aldose-ketose-isomerase	0			0			1	gapseq
metanetx.reaction:MNXR106738	unique	0			1	R_rxn05910_c0	L-cysteine,glutathione:NADP+ oxidoreductase (disulfide-forming)	0			0			1	gapseq
metanetx.reaction:MNXR106739	unique	0			1	R_rxn00651_c0	L-cysteine hydrogen-sulfide-lyase (adding sulfite; L-cysteate-forming)	0			0			1	gapseq
metanetx.reaction:MNXR106753	unique	0			1	R_rxn00674_c0	Propanoate:CoA ligase (AMP-forming)	0			0			1	gapseq
metanetx.reaction:MNXR106754	unique	0			1	R_rxn00675_c0	Propionyladenylate:CoA propionyltransferase	0			0			1	gapseq
metanetx.reaction:MNXR106755	unique	0			1	R_rxn00677_c0	Acetyl-CoA:propanoate CoA-transferase	0			0			1	gapseq
metanetx.reaction:MNXR106756	unique	0			1	R_rxn00678_c0	(S)-2-Methyl-3-oxopropanoyl-CoA:pyruvate carboxyltransferase	0			0			1	gapseq
metanetx.reaction:MNXR106779	unique	0			1	R_rxn00735_c0	(2R,3S)-3-methylmalate:NAD+ oxidoreductase	0			0			1	gapseq
metanetx.reaction:MNXR106780	unique	0			1	R_rxn00736_c0	methyloxaloacetate carboxy-lyase (2-oxobutanoate-forming)	0			0			1	gapseq
metanetx.reaction:MNXR106802	unique	0			1	R_rxn00770_c0	ATP:D-ribose-5-phosphate diphosphotransferase	0			0			1	gapseq
metanetx.reaction:MNXR106808	unique	0			1	R_rxn00776_c0	uracil hydro-lyase (adding D-ribose 5-phosphate;pseudouridine-5'-phosphate-forming)	0			0			1	gapseq
metanetx.reaction:MNXR106809	unique	0			1	R_rxn00777_c0	D-ribose-5-phosphate aldose-ketose-isomerase	0			0			1	gapseq
metanetx.reaction:MNXR106810	unique	0			1	R_rxn00778_c0	D-Ribose 1,5-phosphomutase	0			0			1	gapseq
metanetx.reaction:MNXR106847	unique	0			1	R_rxn00863_c0	L-histidinal:NAD+ oxidoreductase	0			0			1	gapseq
metanetx.reaction:MNXR106852	unique	0			1	R_rxn00873_c0	Butanoate:CoA ligase (AMP-forming)	0			0			1	gapseq
metanetx.reaction:MNXR106854	unique	0			1	R_rxn00875_c0	Butanoyl-CoA:acetate CoA-transferase	0			0			1	gapseq
metanetx.reaction:MNXR106867	unique	0			1	R_rxn00898_c0	2,3-Dihydroxy-3-methylbutanoate hydro-lyase	0			0			1	gapseq
metanetx.reaction:MNXR106902	unique	0			1	R_rxn00949_c0	L-homocysteine hydrogen-sulfide-lyase (deaminating; 2-oxobutanoate-forming)	0			0			1	gapseq
metanetx.reaction:MNXR106904	unique	0			1	R_rxn00958_c0	4-Hydroxybenzaldehyde:NADP+ oxidoreductase	0			0			1	gapseq
metanetx.reaction:MNXR106923	unique	0			1	R_rxn05971_c0	CDP-choline:1,2-diacyl-sn-glycerol cholinephosphotransferase	0			0			1	gapseq
metanetx.reaction:MNXR106947	unique	0			1	R_rxn00986_c0	ATP:propanoate adenylyltransferase	0			0			1	gapseq
metanetx.reaction:MNXR106950	unique	0			1	R_rxn00991_c0	(S)-3-hydroxy-3-methylglutaryl-CoA acetoacetate-lyase (acetyl-CoA-forming)	0			0			1	gapseq
metanetx.reaction:MNXR106951	unique	0			1	R_rxn00994_c0	Butanoyl-CoA:acetoacetate CoA-transferase	0			0			1	gapseq
metanetx.reaction:MNXR106966	unique	0			1	R_rxn01016_c0	ATP:carbamate phosphotransferase	0			0			1	gapseq
metanetx.reaction:MNXR106970	unique	0			1	R_rxn05994_c0	acyl-[acyl-carrier-protein]:NAD+ oxidoreductase	0			0			1	gapseq
metanetx.reaction:MNXR106982	unique	0			1	R_rxn01033_c0	benzaldehyde:NADP+ oxidoreductase	0			0			1	gapseq
metanetx.reaction:MNXR106999	unique	0			1	R_rxn01056_c0	lactoyl-CoA:propanoate CoA-transferase	0			0			1	gapseq
metanetx.reaction:MNXR107027	unique	0			1	R_rxn06012_c0	acyl-CoA:sphingosine N-acyltransferase	0			0			1	gapseq
metanetx.reaction:MNXR107037	unique	0			1	R_rxn01107_c0	D-Glucono-1,5-lactone lactonohydrolase	0			0			1	gapseq
metanetx.reaction:MNXR107047	unique	0			1	R_rxn01121_c0	D-gluconate hydro-lyase (2-dehydro-3-deoxy-D-gluconate-forming)	0			0			1	gapseq
metanetx.reaction:MNXR107048	unique	0			1	R_rxn01124_c0	2-Dehydro-3-deoxy-D-gluconate:NAD+ 5-oxidoreductase	0			0			1	gapseq
metanetx.reaction:MNXR107063	unique	0			1	R_rxn01153_c0	D-Glutamine amidohydrolase	0			0			1	gapseq
metanetx.reaction:MNXR107069	unique	0			1	R_rxn01159_c0	L-Glutamate:methylamine ligase (ADP-forming)	0			0			1	gapseq
metanetx.reaction:MNXR107081	shared_subset	0			1	R_rxn01169_c0	ATP:beta-D-glucose 6-phosphotransferase	1	R_HEXb	ATPD-glucose 6-phosphotransferase	1	R_HEXb	ATPD-glucose 6-phosphotransferase	3	gapseq;AGORA_ATCC_29863;YL31
metanetx.reaction:MNXR107093	unique	0			1	R_rxn01187_c0	D-Xylulose 5-phosphate D-glyceraldehyde-3-phosphate-lyase (adding phosphate; acetyl-phosphate-forming)	0			0			1	gapseq
metanetx.reaction:MNXR107122	unique	0			1	R_rxn01236_c0	ATP:butanoate 1-phosphotransferase	0			0			1	gapseq
metanetx.reaction:MNXR107146	unique	0			1	R_rxn01270_c0	L-arogenate:2-oxoglutarate aminotransferase	0			0			1	gapseq
metanetx.reaction:MNXR107151	unique	0			1	R_rxn01281_c0	(R)-Glycerate:NADP+ oxidoreductase	0			0			1	gapseq
metanetx.reaction:MNXR107158	unique	0			1	R_rxn01291_c0	L-Arabitol:NADP+ 1-oxidoreductase	0			0			1	gapseq
metanetx.reaction:MNXR107165	unique	0			1	R_rxn06038_c0	(3R)-3-Hydroxyacyl-CoA:NADP+ oxidoreductase	0			0			1	gapseq
metanetx.reaction:MNXR107167	unique	0			1	R_rxn01305_c0	1,2-Ethanediol:NAD+ oxidoreductase	0			0			1	gapseq
metanetx.reaction:MNXR107239	unique	0			1	R_rxn01419_c0	(1R,2S)-1-hydroxybutane-1,2,4-tricarboxylate:NAD+ oxidoreductase (decarboxylating)	0			0			1	gapseq
metanetx.reaction:MNXR107256	unique	0			1	R_rxn01453_c0	(R)-3-Hydroxybutanoyl-CoA:NADP+ oxidoreductase	0			0			1	gapseq
metanetx.reaction:MNXR107307	unique	0			1	R_rxn01504_c0	(S)-3-Hydroxy-3-methylglutaryl-CoA hydro-lyase (trans-3-methylglutaconyl-CoA-forming)	0			0			1	gapseq
metanetx.reaction:MNXR107402	unique	0			1	R_rxn01605_c0	cis-Aconitate carboxy-lyase	0			0			1	gapseq
metanetx.reaction:MNXR107413	unique	0			1	R_rxn01615_c0	Propane-1,2-diol:NAD+ oxidoreductase	0			0			1	gapseq
metanetx.reaction:MNXR107422	unique	0			1	R_rxn01632_c0	5-Acetamidopentanoate amidohydrolase	0			0			1	gapseq
metanetx.reaction:MNXR107431	unique	0			1	R_rxn01650_c0	Pyrimidine-nucleoside:orthophosphate alpha-D-ribosyltransferase	0			0			1	gapseq
metanetx.reaction:MNXR107440	unique	0			1	R_rxn01666_c0	NTP phosphohydrolase	0			0			1	gapseq
metanetx.reaction:MNXR107441	unique	0			1	R_rxn01667_c0	NTP:pyruvate O2-phosphotransferase	0			0			1	gapseq
metanetx.reaction:MNXR107474	unique	0			1	R_rxn01709_c0	propane-1,2-diol hydro-lyase	0			0			1	gapseq
metanetx.reaction:MNXR107501	unique	0			1	R_rxn01753_c0	D-Xylonate hydro-lyase	0			0			1	gapseq
metanetx.reaction:MNXR107511	unique	0			1	R_rxn01769_c0	flavanone lyase (decyclizing)	0			0			1	gapseq
metanetx.reaction:MNXR107525	unique	0			1	R_rxn01782_c0	hexadecanal:NADP+ delta2-oxidoreductase	0			0			1	gapseq
metanetx.reaction:MNXR107552	unique	0			1	R_rxn01816_c0	R02508	0			0			1	gapseq
metanetx.reaction:MNXR107563	unique	0			1	R_rxn01828_c0	L-Arabinonate hydro-lyase	0			0			1	gapseq
metanetx.reaction:MNXR107568	unique	0			1	R_rxn06178_c0	Acyl-CoA:sphingosine N-acyltransferase	0			0			1	gapseq
metanetx.reaction:MNXR107600	unique	0			1	R_rxn01885_c0	CTP:choline-phosphate cytidylyltransferase	0			0			1	gapseq
metanetx.reaction:MNXR107620	unique	0			1	R_rxn01906_c0	3-sulfino-L-alanine:2-oxoglutarate aminotransferase	0			0			1	gapseq
metanetx.reaction:MNXR107644	unique	0			1	R_rxn06208_c0	N-Acyl-D-glucosamine 2-epimerase	0			0			1	gapseq
metanetx.reaction:MNXR107662	unique	0			1	R_rxn01939_c0	indole-3-ethanol:NADP+ oxidoreductase	0			0			1	gapseq
metanetx.reaction:MNXR107667	unique	0			1	R_rxn06216_c0	(3S)-3-Hydroxyacyl-CoA hydro-lyase	0			0			1	gapseq
metanetx.reaction:MNXR107675	unique	0			1	R_rxn01947_c0	5-Hydroxy-L-tryptophan:2-oxoglutarate aminotransferase	0			0			1	gapseq
metanetx.reaction:MNXR107680	unique	0			1	R_rxn01953_c0	N-acetyl-D-mannosamine N-acetylmannosaminohydrolase	0			0			1	gapseq
metanetx.reaction:MNXR107696	unique	0			1	R_rxn01966_c0	alpha,alpha-Trehalose:orthophosphate beta-D-glucosyltransferase	0			0			1	gapseq
metanetx.reaction:MNXR107706	unique	0			1	R_rxn01991_c0	meso-2,6-diaminoheptanedioate:NADP+ oxidoreductase (deaminating)	0			0			1	gapseq
metanetx.reaction:MNXR107722	unique	0			1	R_rxn02011_c0	UDP-N-acetylmuramoyl-L-alanyl-D-glutamate:(L)-meso-2,6-diaminoheptanedioate gamma-ligase (ADP-forming)	0			0			1	gapseq
metanetx.reaction:MNXR107724	unique	0			1	R_rxn06243_c0	UDP-N-acetyl-D-glucosamine:beta-D-galactosyl-1,4-N-acetyl-D-glucosaminide beta-1,6-N-acetyl-D-glucosaminyltransferase	0			0			1	gapseq
metanetx.reaction:MNXR107727	unique	0			1	R_rxn02013_c0	3alpha,7alpha,12alpha-trihydroxy-5beta-cholanate:NADP+ 12-oxidoreductase	0			0			1	gapseq
metanetx.reaction:MNXR107729	unique	0			1	R_rxn02015_c0	Taurocholate amidohydrolase	0			0			1	gapseq
metanetx.reaction:MNXR107738	unique	0			1	R_rxn02021_c0	Hg:NADP+ oxidoreductase	0			0			1	gapseq
metanetx.reaction:MNXR107767	unique	0			1	R_rxn02075_c0	Flavanone lyase (decyclizing)	0			0			1	gapseq
metanetx.reaction:MNXR107771	unique	0			1	R_rxn02041_c0;R_rxn02516_c0	Cysteine hydrogen-sulfide-lyase (adding HCN)	0			0			1	gapseq
metanetx.reaction:MNXR107839	unique	0			1	R_rxn02106_c0	2-Propyn-1-al:NAD+ oxidoreductase	0			0			1	gapseq
metanetx.reaction:MNXR107849	unique	0			1	R_rxn06282_c0	S-Alkyl-L-cysteine alkylthiol-lyase (deaminating)	0			0			1	gapseq
metanetx.reaction:MNXR107867	unique	0			1	R_rxn02138_c0	dTDPglucose 4-epimerase	0			0			1	gapseq
metanetx.reaction:MNXR107887	unique	0			1	R_rxn02159_c0	L-Histidinol:NAD+ oxidoreductase	0			0			1	gapseq
metanetx.reaction:MNXR107898	unique	0			1	R_rxn02168_c0	(3R)-3-Hydroxybutanoyl-CoA hydro-lyase	0			0			1	gapseq
metanetx.reaction:MNXR107900	unique	0			1	R_rxn02170_c0	L-3-Aminobutyryl-CoA ammonia-lyase	0			0			1	gapseq
metanetx.reaction:MNXR107901	unique	0			1	R_rxn02172_c0	D-Arabinonate hydro-lyase	0			0			1	gapseq
metanetx.reaction:MNXR107903	unique	0			1	R_rxn06300_c0	L-Alanine:tRNA(Ala) ligase (AMP-forming)	0			0			1	gapseq
metanetx.reaction:MNXR107912	unique	0			1	R_rxn02185_c0	2-Acetolactate pyruvate-lyase (carboxylating)	0			0			1	gapseq
metanetx.reaction:MNXR107913	unique	0			1	R_rxn02186_c0	2,3-Dihydroxy-3-methylbutanoate:NADP+ oxidoreductase (isomerizing)	0			0			1	gapseq
metanetx.reaction:MNXR107926	unique	0			1	R_rxn02200_c0	2-amino-4-hydroxy-6-hydroxymethyl-7,8-dihydropteridine:4-aminobenzoate 2-amino-4-hydroxydihydropteridine-6-methenyltransferase	0			0			1	gapseq
metanetx.reaction:MNXR107927	unique	0			1	R_rxn02202_c0	(2R,3S)-2,3-dimethylmalate hydro-lyase (dimethylmaleate-forming)	0			0			1	gapseq
metanetx.reaction:MNXR107949	shared_subset	0			1	R_rxn02228_c0	3-Mercaptolactate:NAD+ oxidoreductase	1	R_MCLOR	3-Mercaptolactate:NAD+ Oxidoreductase	0			2	gapseq;AGORA_ATCC_29863
metanetx.reaction:MNXR107962	unique	0			1	R_rxn06316_c0	Cyclomaltodextrin dextrin-hydrolase (decyclizing)	0			0			1	gapseq
metanetx.reaction:MNXR107969	unique	0			1	R_rxn02244_c0	S-Adenosyl-L-homocysteine:N-acetylserotonin O-methyltransferase	0			0			1	gapseq
metanetx.reaction:MNXR107991	unique	0			1	R_rxn02260_c0	R03157	0			0			1	gapseq
metanetx.reaction:MNXR108012	unique	0			1	R_rxn02284_c0	UDP-N-acetylmuramate:NADP+ oxidoreductase	0			0			1	gapseq
metanetx.reaction:MNXR108030	unique	0			1	R_rxn06347_c0	(3R)-3-Hydroxyacyl-CoA hydro-lyase	0			0			1	gapseq
metanetx.reaction:MNXR108039	unique	0			1	R_rxn02315_c0	CTP:D-Tagatose 6-phosphate 1-phosphotransferase	0			0			1	gapseq
metanetx.reaction:MNXR108040	unique	0			1	R_rxn02316_c0	UTP:D-Tagatose 6-phosphate 1-phosphotransferase	0			0			1	gapseq
metanetx.reaction:MNXR108041	unique	0			1	R_rxn02317_c0	ITP:D-Tagatose 6-phosphate 1-phosphotransferase	0			0			1	gapseq
metanetx.reaction:MNXR108044	unique	0			1	R_rxn02324_c0	Gallate carboxy-lyase	0			0			1	gapseq
metanetx.reaction:MNXR108068	unique	0			1	R_rxn02344_c0	(3S)-3,6-Diaminohexanoate 5,6-aminomutase	0			0			1	gapseq
metanetx.reaction:MNXR108069	unique	0			1	R_rxn02345_c0	(S)-3-Hydroxybutanoyl-CoA 3-epimerase	0			0			1	gapseq
metanetx.reaction:MNXR108074	unique	0			1	R_rxn02350_c0	4-Trimethylammoniobutanal:NAD+ 1-oxidoreductase	0			0			1	gapseq
metanetx.reaction:MNXR108088	unique	0			1	R_rxn02375_c0	ATP:pseudouridine 5'-phosphotransferase	0			0			1	gapseq
metanetx.reaction:MNXR108091	unique	0			1	R_rxn02379_c0	alpha-D-Hexose 1-phosphate 1,6-phosphomutase	0			0			1	gapseq
metanetx.reaction:MNXR108109	unique	0			1	R_rxn02403_c0	L-erythro-3,5-diaminohexanoate:NAD+ oxidoreductase (deaminating)	0			0			1	gapseq
metanetx.reaction:MNXR108112	unique	0			1	R_rxn02406_c0	3-Hydroxy-2-methylpropanoyl-CoA hydrolase	0			0			1	gapseq
metanetx.reaction:MNXR108209	unique	0			1	R_rxn11569_c0	geranoyl-CoA:carbon-dioxide ligase (ADP-forming)	0			0			1	gapseq
metanetx.reaction:MNXR108231	unique	0			1	R_rxn06404_c0	RS-CH2-CH(NH3+)COO- thiol-lyase (deaminating)	0			0			1	gapseq
metanetx.reaction:MNXR108369	unique	0			1	R_rxn02639_c0	3alpha,7alpha,12alpha-trihydroxy-5beta-cholanoyl-CoA:propanoyl-CoA C-acyltransferase	0			0			1	gapseq
metanetx.reaction:MNXR108397	unique	0			1	R_rxn02663_c0	epsilon-Caprolactone lactonohydrolase	0			0			1	gapseq
metanetx.reaction:MNXR108425	unique	0			1	R_rxn06485_c0	tRNA-guanine:queuine tRNA-ribosyltransferase	0			0			1	gapseq
metanetx.reaction:MNXR108451	unique	0			1	R_rxn02703_c0	ATP:sedoheptulose 1-phosphotransferase	0			0			1	gapseq
metanetx.reaction:MNXR108509	unique	0			1	R_rxn02749_c0	(R)-2-Methylmalate hydro-lyase	0			0			1	gapseq
metanetx.reaction:MNXR108562	unique	0			1	R_rxn02795_c0	Glycochenodeoxycholate amidohydrolase	0			0			1	gapseq
metanetx.reaction:MNXR108581	unique	0			1	R_rxn02812_c0	ATP:branched-chain-fatty-acid 1-phosphotransferase	0			0			1	gapseq
metanetx.reaction:MNXR108591	unique	0			1	R_rxn06556_c0	Dodecanoyl-[acyl-carrier-protein] hydrolase	0			0			1	gapseq
metanetx.reaction:MNXR108657	unique	0			1	R_rxn02869_c0	3-cis-Dodecenoyl-CoA delta3-cis-delta2-trans-isomerase	0			0			1	gapseq
metanetx.reaction:MNXR108664	shared_subset	0			1	R_rxn02937_c0	2-(Formamido)-N1-(5-phosphoribosyl)acetamidine cyclo-ligase (ADP-forming)	1	R_PRAIS	phosphoribosylaminoimidazole synthase	1	R_PRAIS	phosphoribosylaminoimidazole synthase	3	gapseq;AGORA_ATCC_29863;YL31
metanetx.reaction:MNXR108733	unique	0			1	R_rxn02936_c0	3-Phospho-D-erythronate hydro-lyase	0			0			1	gapseq
metanetx.reaction:MNXR108735	shared_subset	0			0			1	R_5AIZCDC	5aizc decarboxylase	1	R_5AIZCDC	5aizc decarboxylase	2	AGORA_ATCC_29863;YL31
metanetx.reaction:MNXR108736	unique	0			1	R_rxn02940_c0	Oxalyl-CoA:L-2,3-diaminopropanoate N3-oxalyltransferase	0			0			1	gapseq
metanetx.reaction:MNXR108752	unique	0			1	R_rxn06624_c0	Aminoacyl-tRNA aminoacylhydrolase	0			0			1	gapseq
metanetx.reaction:MNXR108778	unique	0			1	R_rxn06641_c0	2'-Deoxyribonucleoside diphosphate:oxidized-thioredoxin 2'-oxidoreductase	0			0			1	gapseq
metanetx.reaction:MNXR108795	unique	0			1	R_rxn02996_c0	4-Hydroxyphenylethanol:NAD+ oxidoreductase	0			0			1	gapseq
metanetx.reaction:MNXR108810	unique	0			1	R_rxn06652_c0	CDP-choline:1-alkyl-2-acetylglycerol cholinephosphotransferase	0			0			1	gapseq
metanetx.reaction:MNXR108859	shared_subset	0			0			1	R_PRFGS	Phosphoribosylformylglycinamidine Synthase	1	R_PRFGS	Phosphoribosylformylglycinamidine Synthase	2	AGORA_ATCC_29863;YL31
metanetx.reaction:MNXR108883	unique	0			1	R_rxn05322_c0	Butyryl-[acyl-carrier protein]:malonyl-CoA C-acyltransferase(decarboxylating, oxoacyl- and enoyl-reducing)	0			0			1	gapseq
metanetx.reaction:MNXR108908	unique	0			1	R_rxn11609_c0	Digalactosyl-diacylglycerol galactohydrolase	0			0			1	gapseq
metanetx.reaction:MNXR108934	unique	0			1	R_rxn03106_c0	3alpha,7alpha-Dihydroxy-5beta-cholestan-26-al:NAD+ oxidoreductase	0			0			1	gapseq
metanetx.reaction:MNXR108966	unique	1	R_ADSL2r	Adenylosuccinate lyase	0			0			0			1	iFP655
metanetx.reaction:MNXR108987	unique	1	R_PRASCSi	Phosphoribosylaminoimidazolesuccinocarboxamide synthase	0			0			0			1	iFP655
metanetx.reaction:MNXR109004	unique	0			1	R_rxn03164_c0	UDP-N-acetylmuramoyl-L-alanyl-D-glutamyl-meso-2,6-diaminoheptanedioate:D-alanyl-D-alanine ligase(ADP-forming)	0			0			1	gapseq
metanetx.reaction:MNXR109080	unique	0			1	R_rxn05324_c0	Dodecanoyl-[acyl-carrier protein]:malonyl-CoA C-acyltransferase(decarboxylating, oxoacyl- and enoyl-reducing)	0			0			1	gapseq
metanetx.reaction:MNXR109081	unique	0			1	R_rxn05355_c0	Dodecanoyl-[acyl-carrier protein]: malonyl-CoA C-acyltransferase(decarboxylating, oxoacyl- and enoyl-reducing and thioester-hydrolysing)	0			0			1	gapseq
metanetx.reaction:MNXR109082	unique	0			1	R_rxn05345_c0	dodecanoyl-[acyl-carrier-protein]:malonyl-[acyl-carrier-protein] C-acyltransferase (decarboxylating)	0			0			1	gapseq
metanetx.reaction:MNXR109092	unique	0			1	R_rxn03248_c0	Hexanoyl-CoA:acetyl-CoA C-acyltransferase	0			0			1	gapseq
metanetx.reaction:MNXR109093	unique	0			1	R_rxn03251_c0	Hexanoyl-CoA:(acceptor) 2,3-oxidoreductase	0			0			1	gapseq
metanetx.reaction:MNXR109094	unique	0			1	R_rxn03252_c0	trans-Dec-2-enoyl-CoA reductase	0			0			1	gapseq
metanetx.reaction:MNXR109096	unique	0			1	R_rxn03254_c0	cis,cis-3,6-Dodecadienoyl-CoA delta3-cis-delta2-trans-isomerase	0			0			1	gapseq
metanetx.reaction:MNXR109104	unique	0			1	R_rxn03263_c0	Selenomethionine methanethiol-lyase (deaminating)	0			0			1	gapseq
metanetx.reaction:MNXR109129	shared_subset	0			1	R_rxn03282_c0	R04805	1	R_r0739	Alcohol Dehydrogenase Bile Acid Biosynthesis	0			2	gapseq;AGORA_ATCC_29863
metanetx.reaction:MNXR109134	unique	0			1	R_rxn03287_c0	3alpha,7alpha,24-trihydroxy-5beta-cholestanoyl-CoA:NAD+ oxidoreductase	0			0			1	gapseq
metanetx.reaction:MNXR109135	unique	0			1	R_rxn14138_c0	Propanoyl-CoA:acetyl-CoA C-acyltransferase	0			0			1	gapseq
metanetx.reaction:MNXR109136	unique	0			1	R_rxn03289_c0	3alpha,7alpha,12alpha,24-tetrahydroxy-5beta-cholestanoyl-CoA:NAD+ oxidoreductase	0			0			1	gapseq
metanetx.reaction:MNXR109188	unique	0			1	R_rxn03335_c0	3,4-Dihydroxymandelaldehyde:NAD+ oxidoreductase	0			0			1	gapseq
metanetx.reaction:MNXR109196	unique	0			1	R_rxn03343_c0	3-Methoxy-4-hydroxyphenylglycolaldehyde:NAD+ oxidoreductase	0			0			1	gapseq
metanetx.reaction:MNXR109205	unique	0			1	R_rxn03354_c0	5-Hydroxyindoleacetaldehyde:NAD+ oxidoreductase	0			0			1	gapseq
metanetx.reaction:MNXR109207	unique	0			1	R_rxn03356_c0	S-Adenosyl-L-methionine:N-acetylserotonin O-methyltransferase	0			0			1	gapseq
metanetx.reaction:MNXR109221	unique	0			1	R_rxn06812_c0	CMP-N-trimethyl-2-aminoethylphosphonate:1,2-diacylglycerol cholinephosphotransferase	0			0			1	gapseq
metanetx.reaction:MNXR109239	unique	0			1	R_rxn06820_c0	O-phosphorylhomoserine:selenocysteine Se-(3-amino-3-carboxypropyl)transferase	0			0			1	gapseq
metanetx.reaction:MNXR109245	shared_subset	0			1	R_rxn05346_c0	butyryl-[acyl-carrier protein]:malonyl-[acyl-carrier-protein] C-acyltransferase (decarboxylating)	1	R_3OAS60	3-oxoacyl-[acyl-carrier-protein] synthase (n-C6:0)	1	R_3OAS60	3-oxoacyl-[acyl-carrier-protein] synthase (n-C6:0)	3	gapseq;AGORA_ATCC_29863;YL31
metanetx.reaction:MNXR109246	unique	0			1	R_rxn05326_c0	Hexanoyl-[acyl-carrier protein]:malonyl-CoA C-acyltransferase(decarboxylating, oxoacyl- and enoyl-reducing)	0			0			1	gapseq
metanetx.reaction:MNXR109247	unique	0			1	R_rxn05357_c0	Hexanoyl-[acyl-carrier protein]:oxoacyl- and enoyl-reducing and thioester-hydrolysing)	0			0			1	gapseq
metanetx.reaction:MNXR109248	shared_subset	0			1	R_rxn05350_c0	hexanoyl-[acyl-carrier protein]:malonyl-[acyl-carrier-protein] C-acyltransferase (decarboxylating)	1	R_3OAS80	3-oxoacyl-[acyl-carrier-protein] synthase (n-C8:0)	1	R_3OAS80	3-oxoacyl-[acyl-carrier-protein] synthase (n-C8:0)	3	gapseq;AGORA_ATCC_29863;YL31
metanetx.reaction:MNXR109249	unique	0			1	R_rxn05325_c0	Octanoyl-[acyl-carrier protein]:malonyl-CoA C-acyltransferase(decarboxylating, oxoacyl- and enoyl-reducing)	0			0			1	gapseq
metanetx.reaction:MNXR109250	unique	0			1	R_rxn05352_c0	Octanoyl-[acyl-carrier protein]:malonyl-CoA C-acyltransferase(decarboxylating, oxoacyl- and enoyl-reducing and thioester-hydrolysing)	0			0			1	gapseq
metanetx.reaction:MNXR109251	shared_subset	0			1	R_rxn05343_c0	Octanoyl-[acyl-carrier protein]:malonyl-[acyl-carrier-protein] C-acyltransferase (decarboxylating)	1	R_3OAS100	3-oxoacyl-[acyl-carrier-protein] synthase (n-C10:0)	1	R_3OAS100	3-oxoacyl-[acyl-carrier-protein] synthase (n-C10:0)	3	gapseq;AGORA_ATCC_29863;YL31
metanetx.reaction:MNXR109252	unique	0			1	R_rxn05327_c0	Decanoyl-[acyl-carrier protein]:malonyl-CoA C-acyltransferase(decarboxylating, oxoacyl- and enoyl-reducing)	0			0			1	gapseq
metanetx.reaction:MNXR109253	unique	0			1	R_rxn05356_c0	Decanoyl-[acyl-carrier protein]:malonyl-CoA C-acyltransferase(decarboxylating, oxoacyl- and enoyl-reducing and thioester-hydrolysing)	0			0			1	gapseq
metanetx.reaction:MNXR109254	shared_subset	0			1	R_rxn05348_c0	Decanoyl-[acyl-carrier protein]:malonyl-[acyl-carrier-protein] C-acyltransferase (decarboxylating)	1	R_3OAS120	3-oxoacyl-[acyl-carrier-protein] synthase (n-C12:0)	1	R_3OAS120	3-oxoacyl-[acyl-carrier-protein] synthase (n-C12:0)	3	gapseq;AGORA_ATCC_29863;YL31
metanetx.reaction:MNXR109255	unique	0			1	R_rxn05323_c0	Tetradecanoyl-[acyl-carrier protein]:malonyl-CoA C-acyltransferase(decarboxylating, oxoacyl- and enoyl-reducing)	0			0			1	gapseq
metanetx.reaction:MNXR109256	unique	0			1	R_rxn05351_c0	Tetradecanoyl-[acyl-carrier protein]:malonyl-CoA C-acyltransferase(decarboxylating, oxoacyl- and enoyl-reducing and thioester-hydrolysing)	0			0			1	gapseq
metanetx.reaction:MNXR109257	shared_subset	0			1	R_rxn05344_c0	Tetradecanoyl-[acyl-carrier protein]:malonyl-[acyl-carrier-protein] C-acyltransferase (decarboxylating)	1	R_3OAS160	3-oxoacyl-[acyl-carrier-protein] synthase (n-C16:0)	1	R_3OAS160	3-oxoacyl-[acyl-carrier-protein] synthase (n-C16:0)	3	gapseq;AGORA_ATCC_29863;YL31
metanetx.reaction:MNXR109258	unique	0			1	R_rxn05328_c0	Hexadecanoyl-[acyl-carrier protein]:malonyl-CoA C-acyltransferase(decarboxylating, oxoacyl- and enoyl-reducing)	0			0			1	gapseq
metanetx.reaction:MNXR109259	unique	0			1	R_rxn05354_c0	Hexadecanoyl-[acyl-carrier protein:malonyl-CoA C-acyltransferase(decarboxylating, oxoacyl- and enoyl-reducing and thioester-hydrolysing)	0			0			1	gapseq
metanetx.reaction:MNXR109294	unique	0			1	R_rxn03427_c0	R05055	0			0			1	gapseq
metanetx.reaction:MNXR109369	unique	0			1	R_rxn03504_c0	N-acetyl-D-galactosamine 6-phosphate amidohydrolase	0			0			1	gapseq
metanetx.reaction:MNXR109381	shared_subset	0			0			1	R_NIT_n1p4	Nitrogenase	1	R_NIT_n1p4	Nitrogenase	2	AGORA_ATCC_29863;YL31
metanetx.reaction:MNXR109407	unique	0			1	R_rxn03546_c0	6-Hydroxyhexanoate:NADP+ oxidoreductase	0			0			1	gapseq
metanetx.reaction:MNXR109409	unique	0			1	R_rxn14054_c0	trans-3-Chloro-2-propene-1-ol:NAD+ oxidoreductase	0			0			1	gapseq
metanetx.reaction:MNXR109410	unique	0			1	R_rxn14089_c0	cis-3-chloro-2-propene-1-ol:NAD+ oxidoreductase	0			0			1	gapseq
metanetx.reaction:MNXR109457	unique	0			1	R_rxn03598_c0	Chloroacetaldehyde:NAD+ oxidoreductase	0			0			1	gapseq
metanetx.reaction:MNXR109459	unique	0			1	R_rxn03601_c0	p-Methylbenzaldehyde:NADP+ oxidoreductase	0			0			1	gapseq
metanetx.reaction:MNXR109470	unique	0			1	R_rxn03619_c0	dihydrophloroglucinol:NADP+ oxidoreductase	0			0			1	gapseq
metanetx.reaction:MNXR109488	unique	0			1	R_rxn03636_c0	4,8,12-Trimethyltridecanoyl-CoA:propanoyl-CoA C2-4,8,12-trimethyltridecanoyltransferase	0			0			1	gapseq
metanetx.reaction:MNXR109491	unique	0			1	R_rxn06901_c0	Phospholipid:1,2-diacyl-sn-glycerol O-acyltransferase	0			0			1	gapseq
metanetx.reaction:MNXR109494	shared_subset	0			0			1	R_ACCOAT	acetyl-CoA: 4-hydroxybutanoate CoA transferase	1	R_ACCOAT	acetyl-CoA: 4-hydroxybutanoate CoA transferase	2	AGORA_ATCC_29863;YL31
metanetx.reaction:MNXR109642	unique	0			1	R_rxn03796_c0	R05506	0			0			1	gapseq
metanetx.reaction:MNXR109644	unique	0			1	R_rxn03798_c0	R05508	0			0			1	gapseq
metanetx.reaction:MNXR109679	unique	0			1	R_rxn03845_c0	4-(Ethylamino)-2-hydroxy-6-(isopropylamino)-1,3,5-triazine ethylaminohydrolase	0			0			1	gapseq
metanetx.reaction:MNXR109680	unique	0			1	R_rxn03846_c0	N-Isopropylammelide isopropylaminohydrolase	0			0			1	gapseq
metanetx.reaction:MNXR109685	unique	0			1	R_rxn03852_c0	UDP-N-acetyl-D-mannosamine:N-acetyl-beta-D-glucosaminyldiphosphoundecaprenol beta-1,4-N-acetylmannosaminyltransferase	0			0			1	gapseq
metanetx.reaction:MNXR109693	unique	0			1	R_rxn03860_c0	(3S)-3-Hydroxyacyl-CoA:NAD+ oxidoreductase	0			0			1	gapseq
metanetx.reaction:MNXR109694	unique	0			1	R_rxn03861_c0	(S)-3-Hydroxybutanoyl-CoA:NADP+ oxidoreductase	0			0			1	gapseq
metanetx.reaction:MNXR109706	unique	0			1	R_rxn03874_c0	R05595	0			0			1	gapseq
metanetx.reaction:MNXR109713	shared_subset	0			0			1	R_HETT	all-trans-Heptaprenyltransferase	1	R_HETT	all-trans-Heptaprenyltransferase	2	AGORA_ATCC_29863;YL31
metanetx.reaction:MNXR109716	unique	0			1	R_rxn03895_c0	chlorophyll chlorophyllidohydrolase	0			0			1	gapseq
metanetx.reaction:MNXR109737	unique	0			1	R_rxn03923_c0	acetyl-phosphate:sulfite S-acetyltransferase (acyl-phosphate hydrolysing, 2-oxoethyl-forming)	0			0			1	gapseq
metanetx.reaction:MNXR109745	unique	0			1	R_rxn03934_c0	R05663	0			0			1	gapseq
metanetx.reaction:MNXR109746	unique	0			1	R_rxn03935_c0	R05664	0			0			1	gapseq
metanetx.reaction:MNXR109771	unique	0			1	R_rxn03971_c0	Coniferyl aldehyde:NADP oxidoreductase	0			0			1	gapseq
metanetx.reaction:MNXR109779	unique	0			1	R_rxn03981_c0	mycothiol:NAD+ oxidoreductase	0			0			1	gapseq
metanetx.reaction:MNXR109780	unique	0			1	R_rxn03982_c0	mycothiol:NADP+ oxidoreductase	0			0			1	gapseq
metanetx.reaction:MNXR109872	unique	0			1	R_rxn04068_c0	Glycocholate amidohydrolase	0			0			1	gapseq
metanetx.reaction:MNXR110183	unique	0			1	R_rxn04234_c0	Aldehyde:NAD+ oxidoreductase	0			0			1	gapseq
metanetx.reaction:MNXR1102	shared_subset	0			0			1	R_CDPMEK	4-(cytidine 5-diphospho)-2-C-methyl-D-erythritol kinase	1	R_CDPMEK	4-(cytidine 5-diphospho)-2-C-methyl-D-erythritol kinase	2	AGORA_ATCC_29863;YL31
metanetx.reaction:MNXR110228	unique	0			1	R_rxn04274_c0	cis-2-Methyl-5-isopropylhexa-2,5-dienoyl-CoA hydro-lyase	0			0			1	gapseq
metanetx.reaction:MNXR110229	unique	0			1	R_rxn04275_c0	trans-2-Methyl-5-isopropylhexa-2,5-dienoyl-CoA hydro-lyase	0			0			1	gapseq
metanetx.reaction:MNXR110315	unique	0			1	R_rxn07108_c0	acyl-CoA:sphingosine N-acyltransferase	0			0			1	gapseq
metanetx.reaction:MNXR110323	unique	0			1	R_rxn07110_c0	acyl-CoA: phytosphingosine N-acyltransferase	0			0			1	gapseq
metanetx.reaction:MNXR110347	unique	0			1	R_rxn04411_c0	flavanone lyase (decyclizing)	0			0			1	gapseq
metanetx.reaction:MNXR110642	unique	0			1	R_rxn04726_c0	1-hydroxymethylnaphthalene:NAD+ oxidoreductase	0			0			1	gapseq
metanetx.reaction:MNXR110652	unique	0			1	R_rxn04736_c0	(2-naphthyl)methanol:NAD+ oxidoreductase	0			0			1	gapseq
metanetx.reaction:MNXR110666	unique	0			1	R_rxn04751_c0	(3S)-3-hydroxyacyl-CoA hydro-lyase	0			0			1	gapseq
metanetx.reaction:MNXR110686	unique	0			1	R_rxn07177_c0	4-(ethylamino)-2-hydroxy-6-(isopropylamino)-1,3,5-triazine ethylaminohydrolase	0			0			1	gapseq
metanetx.reaction:MNXR110687	unique	0			1	R_rxn04776_c0	N-isopropylammelide isopropylaminohydrolase	0			0			1	gapseq
metanetx.reaction:MNXR110699	unique	0			1	R_rxn04793_c0	trans-Hex-2-enoyl-CoA reductase	0			0			1	gapseq
metanetx.reaction:MNXR110813	unique	0			1	R_rxn04908_c0	trichloroethanol:NAD+ oxidoreductase	0			0			1	gapseq
metanetx.reaction:MNXR110922	unique	0			1	R_rxn05005_c0	S-adenosyl-L-methionine:uroporphyrinogen-III C-methyltransferase	0			0			1	gapseq
metanetx.reaction:MNXR110923	unique	0			1	R_rxn05006_c0	S-adenosyl-L-methionine:precorrin-1 C-methyltransferase	0			0			1	gapseq
metanetx.reaction:MNXR110947	unique	0			1	R_rxn05025_c0	2-alpha-D-glucosyl-D-glucose:phosphate beta-D-glucosyltransferase	0			0			1	gapseq
metanetx.reaction:MNXR110959	unique	0			1	R_rxn05036_c0	L-arogenate:2-oxoglutarate aminotransferase	0			0			1	gapseq
metanetx.reaction:MNXR110984	unique	0			1	R_rxn05061_c0	4-hydroxyphenylacetate carboxy-lyase	0			0			1	gapseq
metanetx.reaction:MNXR111076	unique	0			1	R_rxn05142_c0	sinapoyl aldehyde:NAD oxidoreductase	0			0			1	gapseq
metanetx.reaction:MNXR111077	unique	0			1	R_rxn05143_c0	sinapoyl aldehyde:NADP oxidoreductase	0			0			1	gapseq
metanetx.reaction:MNXR111261	unique	0			1	R_rxn07481_c0	3-hydroxybenzaldehyde:NADP+ oxidoreductase	0			0			1	gapseq
metanetx.reaction:MNXR111262	unique	0			1	R_rxn07482_c0	3-hydroxybenzaldehyde:NAD+ oxidoreductase	0			0			1	gapseq
metanetx.reaction:MNXR111353	unique	0			1	R_rxn07579_c0	R07765	0			0			1	gapseq
metanetx.reaction:MNXR111358	unique	0			1	R_rxn07585_c0	R07771	0			0			1	gapseq
metanetx.reaction:MNXR111416	unique	0			1	R_rxn07622_c0	R07831	0			0			1	gapseq
metanetx.reaction:MNXR111417	unique	0			1	R_rxn07623_c0	3-hydroxy-5-oxohexanoyl-CoA:acetate CoA-transferase	0			0			1	gapseq
metanetx.reaction:MNXR111418	unique	0			1	R_rxn07624_c0	R07833	0			0			1	gapseq
metanetx.reaction:MNXR111472	unique	0			1	R_rxn07679_c0	R07889	0			0			1	gapseq
metanetx.reaction:MNXR111473	unique	0			1	R_rxn07680_c0	R07890	0			0			1	gapseq
metanetx.reaction:MNXR111474	unique	0			1	R_rxn07681_c0	R07891	0			0			1	gapseq
metanetx.reaction:MNXR111476	unique	0			1	R_rxn07683_c0	R07893	0			0			1	gapseq
metanetx.reaction:MNXR111477	unique	0			1	R_rxn07684_c0	R07894	0			0			1	gapseq
metanetx.reaction:MNXR111478	unique	0			1	R_rxn07685_c0	R07895	0			0			1	gapseq
metanetx.reaction:MNXR111480	unique	0			1	R_rxn07687_c0	R07897	0			0			1	gapseq
metanetx.reaction:MNXR111481	unique	0			1	R_rxn07688_c0	R07898	0			0			1	gapseq
metanetx.reaction:MNXR111482	unique	0			1	R_rxn07689_c0	R07899	0			0			1	gapseq
metanetx.reaction:MNXR111519	unique	0			1	R_rxn07726_c0	R07936	0			0			1	gapseq
metanetx.reaction:MNXR111520	unique	0			1	R_rxn07727_c0	R07937	0			0			1	gapseq
metanetx.reaction:MNXR111535	unique	0			1	R_rxn07742_c0	R07952	0			0			1	gapseq
metanetx.reaction:MNXR111536	unique	0			1	R_rxn07743_c0	R07953	0			0			1	gapseq
metanetx.reaction:MNXR111573	unique	0			1	R_rxn07780_c0	flavanone lyase (decyclizing)	0			0			1	gapseq
metanetx.reaction:MNXR111578	unique	0			1	R_rxn07785_c0	flavanone lyase (decyclizing)	0			0			1	gapseq
metanetx.reaction:MNXR111637	shared_subset	0			1	R_rxn07845_c0	D-glucarate hydro-lyase	1	R_GLCRHL	D-glucarate hydro-lyase	1	R_GLCRHL	D-glucarate hydro-lyase	3	gapseq;AGORA_ATCC_29863;YL31
metanetx.reaction:MNXR111669	unique	0			1	R_rxn07879_c0	3-hydroxy-3-(4-methylpent-3-en-1-yl)glutaryl-CoA acetate-lyase (7-methyl-3-oxooct-6-enoyl-CoA-forming)	0			0			1	gapseq
metanetx.reaction:MNXR111670	unique	0			1	R_rxn07880_c0	7-methyl-3-oxo-6-octenoyl-CoA:acetyl-CoA C-acyltransferase	0			0			1	gapseq
metanetx.reaction:MNXR111672	unique	0			1	R_rxn07882_c0	3-hydroxy-5-methylhex-4-enoyl-CoA hydro-lyase	0			0			1	gapseq
metanetx.reaction:MNXR111673	unique	0			1	R_rxn07883_c0	3-hydroxy-5-methylhex-4-enoyl-CoA:NAD+ oxidoreductase	0			0			1	gapseq
metanetx.reaction:MNXR111674	unique	0			1	R_rxn07884_c0	3-methylcrotonyl-CoA:acetyl-CoA C-acyltransferase	0			0			1	gapseq
metanetx.reaction:MNXR111706	unique	0			1	R_rxn11513_c0	beta-D-glucuronoside glucuronosohydrolase	0			0			1	gapseq
metanetx.reaction:MNXR111734	unique	0			1	R_rxn08438_c0	R08157	0			0			1	gapseq
metanetx.reaction:MNXR111735	unique	0			1	R_rxn08433_c0	R08158	0			0			1	gapseq
metanetx.reaction:MNXR111736	unique	0			1	R_rxn08434_c0	R08159	0			0			1	gapseq
metanetx.reaction:MNXR111749	unique	0			1	R_rxn11710_c0	Icosanoyl-CoA hydrolase	0			0			1	gapseq
metanetx.reaction:MNXR111750	unique	0			1	R_rxn11711_c0	Oleoyl-CoA hydrolase	0			0			1	gapseq
metanetx.reaction:MNXR111751	unique	0			1	R_rxn11714_c0	R08179	0			0			1	gapseq
metanetx.reaction:MNXR111752	unique	0			1	R_rxn11715_c0	R08180	0			0			1	gapseq
metanetx.reaction:MNXR111753	unique	0			1	R_rxn11716_c0	R08181	0			0			1	gapseq
metanetx.reaction:MNXR111754	unique	0			1	R_rxn11717_c0	R08182	0			0			1	gapseq
metanetx.reaction:MNXR111755	unique	0			1	R_rxn11718_c0	R08183	0			0			1	gapseq
metanetx.reaction:MNXR111772	unique	0			1	R_rxn11735_c0	R08201	0			0			1	gapseq
metanetx.reaction:MNXR111784	unique	0			1	R_rxn11749_c0	5'-deoxy-5-fluorocytidine aminohydrolase	0			0			1	gapseq
metanetx.reaction:MNXR111790	unique	0			1	R_rxn11757_c0	5-fluorouridine:phosphate alpha-D-ribosyltransferase	0			0			1	gapseq
metanetx.reaction:MNXR111791	unique	0			1	R_rxn11760_c0	ATP:5-fluorouridine 5'-phosphotransferase	0			0			1	gapseq
metanetx.reaction:MNXR111793	unique	0			1	R_rxn11766_c0	6-methylthiopurine 5'-monophosphate ribonucleotide:diphosphate phospho-D-ribosyltransferase	0			0			1	gapseq
metanetx.reaction:MNXR111800	unique	0			1	R_rxn11771_c0	inosine triphosphate pyrophosphatase	0			0			1	gapseq
metanetx.reaction:MNXR111815	unique	0			1	R_rxn11788_c0	SN38 glucuronide glucuronosohydrolase	0			0			1	gapseq
metanetx.reaction:MNXR111836	unique	0			1	R_rxn11809_c0	alcophosphamide:NAD+ oxidoreductase	0			0			1	gapseq
metanetx.reaction:MNXR111858	unique	0			1	R_rxn11834_c0	2-phenyl-1,3-propanediol monocarbamate:NAD+ oxidoreductase	0			0			1	gapseq
metanetx.reaction:MNXR111862	unique	0			1	R_rxn11838_c0	4-hydroxy-5-phenyltetrahydro-1,3-oxazin-2-one:NAD+ oxidoreductase	0			0			1	gapseq
metanetx.reaction:MNXR112153	unique	0			1	R_rxn14246_c0	L-homocysteine hydrogen-sulfide-lyase	0			0			1	gapseq
metanetx.reaction:MNXR112155	unique	0			1	R_rxn14359_c0	L-methionine methanethiol-lyase	0			0			1	gapseq
metanetx.reaction:MNXR112157	unique	0			1	R_rxn14167_c0	2-Aminobut-2-enoate aminohydrolase (spontaneous)	0			0			1	gapseq
metanetx.reaction:MNXR112943	unique	0			1	R_rxn09953_c0	acetyl-CoA:acetoin O-acetyltransferase	0			0			1	gapseq
[truncated: 1,841 more rows]

## Sheet: MetabolitePresence
canonical_key	status	iFP655_present	iFP655_ids	iFP655_name	gapseq_present	gapseq_ids	gapseq_name	AGORA_ATCC_29863_present	AGORA_ATCC_29863_ids	AGORA_ATCC_29863_name	YL31_present	YL31_ids	YL31_name	n_models_present	present_models
bigg.metabolite:12dhchol	unique	0			0			1	M_12dhchol__91__e__93__	12-Dehydrocholate	0			1	AGORA_ATCC_29863
bigg.metabolite:4hthdp	unique	0			0			1	M_4hthdp__91__c__93__	4-hydroxy-tetrahydrodipicolinate	0			1	AGORA_ATCC_29863
bigg.metabolite:a53oh	unique	1	M_a53oh_c	(S)-5-amino-3-oxohexanoate	0			0			0			1	iFP655
bigg.metabolite:ab3coa	unique	1	M_ab3coa_c	L-3-aminobutyryl-CoA	0			0			0			1	iFP655
bigg.metabolite:athis	unique	0			0			1	M_athis__91__c__93__	Adenylyl-[ThiS protein]	0			1	AGORA_ATCC_29863
bigg.metabolite:dah35	unique	1	M_dah35_c	(3S,5S)-3,5-diaminohexanoate	0			0			0			1	iFP655
bigg.metabolite:e3mmal	unique	0			0			1	M_e3mmal__91__c__93__	D-erythro-3-Methylmalate	0			1	AGORA_ATCC_29863
bigg.metabolite:iscsh	unique	0			0			1	M_iscsh__91__c__93__	HS-[IscS protein]	0			1	AGORA_ATCC_29863
bigg.metabolite:iscssh	unique	0			0			1	M_iscssh__91__c__93__	S-sulfanylcysteine-[IscS protein]	0			1	AGORA_ATCC_29863
bigg.metabolite:thissh	unique	0			0			1	M_thissh__91__c__93__	Thiocarboxy-[ThiS protein]	0			1	AGORA_ATCC_29863
biocyc:META:CPD-23237	unique	0			1	M_cpd90013_c0	3-oxochol-4,6-dienoate-c0	0			0			1	gapseq
biocyc:META:CPD-23238	unique	0			1	M_cpd90014_c0	3-oxochol-4-en-24-oate-c0	0			0			1	gapseq
fallback:2hetdp	unique	1	M_2hetdp_c	2-(alpha-Hydroxyethyl)thiamine diphosphate	0			0			0			1	iFP655
fallback:2mb	unique	1	M_2mb_p_c	2 methylbutanoyl p	0			0			0			1	iFP655
fallback:2mba	unique	1	M_2mba_c;M_2mba_e	2 methyl butanoic acid	0			0			0			1	iFP655
fallback:2mpa	unique	1	M_2mpa_c;M_2mpa_e	2 methylpropanoic acid	0			0			0			1	iFP655
fallback:2ptcoa	unique	1	M_2ptcoa_c	2 Pentenoyl CoA	0			0			0			1	iFP655
fallback:33hmeoxobut	unique	1	M_33hmeoxobut_c	2-Oxo-3-hydroxyisovalerate	0			0			0			1	iFP655
fallback:3ptcoa	unique	1	M_3ptcoa_c	3 Pentenoyl CoA	0			0			0			1	iFP655
fallback:4hptcoa	unique	1	M_4hptcoa_c	4 Hydroxypentanoyl CoA	0			0			0			1	iFP655
fallback:4mtob	unique	1	M_4mtob_c	4-Methyl-Thio-Oxo-Butyrate	0			0			0			1	iFP655
fallback:4oxptcoa	unique	1	M_4oxptcoa_c	4 Oxopentanoyl CoA	0			0			0			1	iFP655
fallback:4oxptn	unique	1	M_4oxptn_c;M_4oxptn_e;M_4oxptn_p	4 Oxopentanoate	0			0			0			1	iFP655
fallback:4poptcoa	unique	1	M_4poptcoa_c	4 Phosphooxypentanoyl CoA	0			0			0			1	iFP655
fallback:6ath2coa	unique	1	M_6ath2coa_c	6 acetylthiohex 2 enoyl CoA	0			0			0			1	iFP655
fallback:R3hdec4coa	unique	1	M_R3hdec4coa_c	3 Hydroxy 4Z decenoyl CoA	0			0			0			1	iFP655
fallback:R3hdec4e	unique	1	M_R3hdec4e_c;M_R3hdec4e_e;M_R3hdec4e_p	3 Hydroxy 4Z decenic acid	0			0			0			1	iFP655
fallback:R_3h6athcoa	unique	1	M_R_3h6athcoa_c	3 Hydroxy 6 acetylthiohexanoyl CoA	0			0			0			1	iFP655
fallback:R_3hhpcoa	unique	1	M_R_3hhpcoa_c	3 Hydroxyheptanoyl CoA	0			0			0			1	iFP655
fallback:R_3hnonacoa	unique	1	M_R_3hnonacoa_c	3 Hydroxynonanoyl CoA	0			0			0			1	iFP655
fallback:R_3hphpcoa	unique	1	M_R_3hphpcoa_c	3 Hydroxyphenylheptanoyl CoA	0			0			0			1	iFP655
fallback:R_3hphxacoa	unique	1	M_R_3hphxacoa_c	3 Hydroxyphenylhexanoyl CoA	0			0			0			1	iFP655
fallback:R_3hpnonacoa	unique	1	M_R_3hpnonacoa_c	3 Hydroxyphenylnonanoyl CoA	0			0			0			1	iFP655
fallback:R_3hpoctacoa	unique	1	M_R_3hpoctacoa_c	3 Hydroxyphenyloctanoyl CoA	0			0			0			1	iFP655
fallback:R_3hpptcoa	unique	1	M_R_3hpptcoa_c	3 Hydroxyphenylpentanoyl CoA	0			0			0			1	iFP655
fallback:R_3hptcoa	unique	1	M_R_3hptcoa_c	3 Hydroxpypentoyl CoA	0			0			0			1	iFP655
fallback:a24op	unique	1	M_a24op_c	2-amino-4-oxopentanoate	0			0			0			1	iFP655
fallback:abg4	unique	1	M_abg4_c;M_abg4_e	4-aminobenzoate-glutamate	0			0			0			1	iFP655
fallback:acon	unique	1	M_acon_c	Cis-Aconitate	0			0			0			1	iFP655
fallback:actn__S	unique	1	M_actn__S_c	S-acetoin	0			0			0			1	iFP655
fallback:ala_L_thr__L	unique	1	M_ala_L_thr__L_c;M_ala_L_thr__L_e	Ala-L-Thr-L	0			0			0			1	iFP655
fallback:ala_gln	unique	1	M_ala_gln_c;M_ala_gln_e	Ala-Gln	0			0			0			1	iFP655
fallback:ala_his	unique	1	M_ala_his_c;M_ala_his_e	Ala-His	0			0			0			1	iFP655
fallback:ala_leu	unique	1	M_ala_leu_c;M_ala_leu_e	Ala-Leu	0			0			0			1	iFP655
fallback:alagly	unique	1	M_alagly_c;M_alagly_e	L-alanylglycine	0			0			0			1	iFP655
fallback:argarg	unique	1	M_argarg_c	Arginyl-Arginine	0			0			0			1	iFP655
fallback:btn_co2	shared_subset	0			0			1	M_btn_co2__91__c__93__	Carboxybiotin-carboxyl-carrier protein	1	M_btn_co2__91__c__93__	Carboxybiotin-carboxyl-carrier protein	2	AGORA_ATCC_29863;YL31
fallback:ctncoa	unique	1	M_ctncoa_c	Crotonyl-CoA	0			0			0			1	iFP655
fallback:d23hb	unique	1	M_d23hb_e	2,3-dihydroxybenzoate	0			0			0			1	iFP655
fallback:dap24	unique	1	M_dap24_c	(2R,4S)-2,4-diaminopentanoate	0			0			0			1	iFP655
fallback:dec4_2_coa	unique	1	M_dec4_2_coa_c	2 trans 4 cis decadienoyl CoA	0			0			0			1	iFP655
fallback:dfduri	unique	0			0			1	M_dfduri__91__c__93__;M_dfduri__91__e__93__	2,2-Difluorodeoxyuridine	0			1	AGORA_ATCC_29863
fallback:dhcrn	unique	1	M_dhcrn_c	3 dehydrocarnitine	0			0			0			1	iFP655
fallback:dhcrncoa	unique	1	M_dhcrncoa_c	3 dehydrocarnitine coenzyme A	0			0			0			1	iFP655
fallback:fe3pyovd_kt	unique	1	M_fe3pyovd_kt_e;M_fe3pyovd_kt_p	Ferrypyoverdine P putida KT2440 specific	0			0			0			1	iFP655
fallback:gcvHalip	unique	1	M_gcvHalip_c	S-Aminomethyldihydrolipoylprotein (gcvH)	0			0			0			1	iFP655
fallback:gcvHdhlip	unique	1	M_gcvHdhlip_c	Dihydrolipolprotein (gcvH)	0			0			0			1	iFP655
fallback:gcvhlipl	unique	1	M_gcvhlipl_c	GcvH N6-(lipoyl)lysine	0			0			0			1	iFP655
fallback:glumet	unique	1	M_glumet_c	Glutamyl-Methionine	0			0			0			1	iFP655
fallback:gly_cys	unique	1	M_gly_cys_c;M_gly_cys_e	Gly-Cys	0			0			0			1	iFP655
fallback:gly_gln	unique	1	M_gly_gln_c;M_gly_gln_e	Gly-Gln	0			0			0			1	iFP655
fallback:gly_leu	unique	1	M_gly_leu_c;M_gly_leu_e	Gly-Leu	0			0			0			1	iFP655
fallback:gly_met	unique	1	M_gly_met_c;M_gly_met_e	Gly-Met	0			0			0			1	iFP655
fallback:gly_phe	unique	1	M_gly_phe_c;M_gly_phe_e	Gly-Phe	0			0			0			1	iFP655
fallback:gly_tyr	unique	1	M_gly_tyr_c;M_gly_tyr_e	Gly-Tyr	0			0			0			1	iFP655
fallback:glybcoa	unique	1	M_glybcoa_c	Glycine betaine coenzyme A	0			0			0			1	iFP655
fallback:glyglygln	unique	1	M_glyglygln_c;M_glyglygln_e	Glycine-glycine-glutamine tripeptide	0			0			0			1	iFP655
fallback:h4but	unique	1	M_h4but_c	4-hydroxybutyrate	0			0			0			1	iFP655
fallback:hp2coa	unique	1	M_hp2coa_c	Hep 2 enoyl CoA	0			0			0			1	iFP655
fallback:ib	unique	1	M_ib_p_c	Isobutyryl phosphate	0			0			0			1	iFP655
fallback:istfrnA	unique	1	M_istfrnA_e	Iron bound extracellular staphyloferrin A	0			0			0			1	iFP655
fallback:istfrnB	unique	1	M_istfrnB_e	Iron bound extracellular staphyloferrin B	0			0			0			1	iFP655
fallback:lacgth	unique	1	M_lacgth_c	S-lactoyl-glutathione	0			0			0			1	iFP655
fallback:lysglugly	unique	1	M_lysglugly_c;M_lysglugly_e	Lysine-glutamine-glycine tripeptide	0			0			0			1	iFP655
fallback:m2bcoa	unique	1	M_m2bcoa_c	2-methylbutanoyl-CoA	0			0			0			1	iFP655
fallback:nadhx__R	unique	1	M_nadhx__R_c	(R)-NADHX	0			0			0			1	iFP655
fallback:nadhx__S	unique	1	M_nadhx__S_c	Adenosine 5'-(3-{5-[(2S)-5-carbamoyl-2-hydroxy-3,4-dihydropyridin-1-yl]-5-deoxy-?-D-ribofuranosyl} dihydrogen diphosphate)	0			0			0			1	iFP655
fallback:nadphx__R	unique	1	M_nadphx__R_c	(R)-NADPHX	0			0			0			1	iFP655
fallback:nadphx__S	unique	1	M_nadphx__S_c	(S)-NADPHX	0			0			0			1	iFP655
fallback:nona2coa	unique	1	M_nona2coa_c	Nona 2 enoyl CoA	0			0			0			1	iFP655
fallback:p1p3b5adtp	unique	1	M_p1p3b5adtp_c	P1,P3-Bis(5-adenosyl) triphosphate	0			0			0			1	iFP655
fallback:pc1	unique	1	M_pc1_c	Precorrin-1	0			0			0			1	iFP655
fallback:pea	unique	1	M_pea_c;M_pea_e	Phenylethyl alcohol	0			0			0			1	iFP655
fallback:php2coa	unique	1	M_php2coa_c	Phenyl hepta 2 enoyl CoA	0			0			0			1	iFP655
fallback:phxa2coa	unique	1	M_phxa2coa_c	Phenyl hexa 2 enoyl CoA	0			0			0			1	iFP655
fallback:pnona2coa	unique	1	M_pnona2coa_c	Phenyl nona 2 enoyl CoA	0			0			0			1	iFP655
fallback:pocta2coa	unique	1	M_pocta2coa_c	Phenyl octa 2 enoyl CoA	0			0			0			1	iFP655
fallback:ppa	unique	1	M_ppa_e	Propionate	0			0			0			1	iFP655
fallback:ppac	unique	1	M_ppac_c	Phosphonoacetate	0			0			0			1	iFP655
fallback:pppgpp	unique	1	M_pppgpp_c	PppGpp	0			0			0			1	iFP655
fallback:ppt2coa	unique	1	M_ppt2coa_c	Phenyl pent 2 enoyl CoA	0			0			0			1	iFP655
fallback:prohisglu	unique	1	M_prohisglu_c;M_prohisglu_e	Proline-histidine-glutamine tripeptide	0			0			0			1	iFP655
fallback:pyovd_kt	unique	1	M_pyovd_kt_e;M_pyovd_kt_p	Pyoverdine P putida specific	0			0			0			1	iFP655
fallback:r406	unique	0			0			1	M_r406__91__e__93__	R406	0			1	AGORA_ATCC_29863
fallback:r788	unique	0			0			1	M_r788__91__e__93__	R788 (Fostamatinib)	0			1	AGORA_ATCC_29863
fallback:serglugly	unique	1	M_serglugly_c;M_serglugly_e	Serine-glutamine-glycine tripeptide	0			0			0			1	iFP655
fallback:stfrnA	unique	1	M_stfrnA_c;M_stfrnA_e	Staphyloferrin A	0			0			0			1	iFP655
fallback:stfrnB	unique	1	M_stfrnB_c;M_stfrnB_e	Staphyloferrin B	0			0			0			1	iFP655
fallback:udp2aca26ddarah4	unique	1	M_udp2aca26ddarah4_c	UDP-2-acetamido-2,6-dideoxy-beta-L-arabino-hexul-4-ose	0			0			0			1	iFP655
fallback:ukquivo	unique	1	M_ukquivo_c	UDP 2 acetamido 2 6 dideoxy D xylo 4 hexulose	0			0			0			1	iFP655
kegg.compound:C00870	shared_subset	0			0			1	M_pnp__91__c__93__	4-Hydroxynitrobenzene, p-Nitrophenol	1	M_pnp__91__c__93__	4-Hydroxynitrobenzene, p-Nitrophenol	2	AGORA_ATCC_29863;YL31
kegg.compound:C07650	unique	0			0			1	M_dfdcytd__91__c__93__;M_dfdcytd__91__e__93__	Gemcitabine	0			1	AGORA_ATCC_29863
metanetx.chemical:BIOMASS	shared_subset	0			1	M_cpd11416_c0	Biomass	1	M_biomass__91__c__93__	Produced biomass	1	M_biomass__91__c__93__	Produced biomass	3	gapseq;AGORA_ATCC_29863;YL31
metanetx.chemical:MNXM1	shared_all	1	M_h_c;M_h_e;M_h_p	H+	1	M_cpd00067_c0;M_cpd00067_e0	H+-c0	1	M_h__91__c__93__;M_h__91__e__93__	proton	1	M_h__91__c__93__;M_h__91__e__93__	proton	4	iFP655;gapseq;AGORA_ATCC_29863;YL31
metanetx.chemical:MNXM10	shared_all	1	M_nadh_c	Nicotinamide adenine dinucleotide - reduced	1	M_cpd00004_c0	NADH-c0	1	M_nadh__91__c__93__	Nicotinamide adenine dinucleotide - reduced	1	M_nadh__91__c__93__	Nicotinamide adenine dinucleotide - reduced	4	iFP655;gapseq;AGORA_ATCC_29863;YL31
metanetx.chemical:MNXM100	shared_all	1	M_grdp_c	Geranyl diphosphate	1	M_cpd00283_c0	Geranyldiphosphate-c0	1	M_3haACP__91__c__93__;M_3hddecACP__91__c__93__;M_3hdecACP__91__c__93__;M_3hhexACP__91__c__93__;M_3hoctACP__91__c__93__;M_3hpalmACP__91__c__93__;M_3ocddec5eACP__91__c__93__;M_3ocmrs7eACP__91__c__93__;M_3ocpalm9eACP__91__c__93__;M_3ocvac11eACP__91__c__93__;M_3oddecACP__91__c__93__;M_3odecACP__91__c__93__;M_3ohexACP__91__c__93__;M_3omrsACP__91__c__93__;M_3ooctACP__91__c__93__;M_3ooctdACP__91__c__93_…	(3R)-3-Hydroxyacyl-[acyl-carrier protein]	1	M_3haACP__91__c__93__;M_3hddecACP__91__c__93__;M_3hdecACP__91__c__93__;M_3hhexACP__91__c__93__;M_3hoctACP__91__c__93__;M_3hpalmACP__91__c__93__;M_3oddecACP__91__c__93__;M_3odecACP__91__c__93__;M_3ohexACP__91__c__93__;M_3omrsACP__91__c__93__;M_3ooctACP__91__c__93__;M_3ooctdACP__91__c__93__;M_3opalmACP__91__c__93__;M_galct_D__91__c__93__;M_grdp__91__c__93__	(3R)-3-Hydroxyacyl-[acyl-carrier protein]	4	iFP655;gapseq;AGORA_ATCC_29863;YL31
metanetx.chemical:MNXM10007	unique	0			1	M_cpd16897_c0	3-Hydroxy-2-methyl-butyryl-CoA-c0	0			0			1	gapseq
metanetx.chemical:MNXM10019	shared_subset	1	M_3hoctACP_c	(R)-3-Hydroxyoctanoyl-[acyl-carrier protein]	1	M_cpd11483_c0	(R)-3-Hydroxyoctanoyl-[acyl-carrier protein]-c0	0			0			2	iFP655;gapseq
metanetx.chemical:MNXM1003	unique	0			1	M_cpd11657_c0	Starch-c0	0			0			1	gapseq
metanetx.chemical:MNXM10094	unique	0			1	M_cpd22039_c0	3-oxo-choloyl-CoA-c0	0			0			1	gapseq
metanetx.chemical:MNXM101100	unique	0			1	M_cpd17040_c0	DMAP-c0	0			0			1	gapseq
metanetx.chemical:MNXM10122	unique	0			1	M_cpd02132_c0	3-Phospho-D-erythronate-c0	0			0			1	gapseq
metanetx.chemical:MNXM1014	unique	0			1	M_cpd01651_c0	L-3-Cyanoalanine-c0	0			0			1	gapseq
metanetx.chemical:MNXM1015	shared_subset	0			1	M_cpd03034_c0	3-Ureidoisobutyrate-c0	1	M_3uib__91__c__93__	3-Ureidoisobutyrate	1	M_3uib__91__c__93__	3-Ureidoisobutyrate	3	gapseq;AGORA_ATCC_29863;YL31
metanetx.chemical:MNXM1017	shared_subset	1	M_btal_c	Butanal C4H8O	0			1	M_btal__91__c__93__	Butanal	1	M_btal__91__c__93__	Butanal	3	iFP655;AGORA_ATCC_29863;YL31
metanetx.chemical:MNXM1021	unique	1	M_glutar_c	Glutarate	0			0			0			1	iFP655
metanetx.chemical:MNXM10217	shared_subset	0			0			1	M_4m3hhexACP__91__c__93__	4-methyl-3-hydroxy-hexanoyl-ACP	1	M_4m3hhexACP__91__c__93__	4-methyl-3-hydroxy-hexanoyl-ACP	2	AGORA_ATCC_29863;YL31
metanetx.chemical:MNXM10218	shared_subset	0			0			1	M_4m3hpentACP__91__c__93__	4-methyl-3-hydroxy-pentanoyl-ACP	1	M_4m3hpentACP__91__c__93__	4-methyl-3-hydroxy-pentanoyl-ACP	2	AGORA_ATCC_29863;YL31
metanetx.chemical:MNXM10219	shared_subset	0			0			1	M_4m3ohexACP__91__c__93__	4-methyl-3-oxo-hexanoyl-ACP	1	M_4m3ohexACP__91__c__93__	4-methyl-3-oxo-hexanoyl-ACP	2	AGORA_ATCC_29863;YL31
metanetx.chemical:MNXM1022	shared_subset	0			1	M_cpd03913_c0	Hydrogenobyrinate diamide-c0	1	M_hgbam__91__c__93__	Hydrogenobyrinate a,c diamide	0			2	gapseq;AGORA_ATCC_29863
metanetx.chemical:MNXM10220	shared_subset	0			0			1	M_4m3opentACP__91__c__93__	4-methyl-3-oxo-pentanoyl-ACP	1	M_4m3opentACP__91__c__93__	4-methyl-3-oxo-pentanoyl-ACP	2	AGORA_ATCC_29863;YL31
metanetx.chemical:MNXM1024	shared_all	1	M_lpam_c	Lipoamide C8H15NOS2	1	M_cpd00213_c0	Lipoamide-c0	1	M_lpam__91__c__93__	lipoamide	1	M_lpam__91__c__93__	lipoamide	4	iFP655;gapseq;AGORA_ATCC_29863;YL31
metanetx.chemical:MNXM1025	unique	0			1	M_cpd06654_c0	Liquiritigenin-c0	0			0			1	gapseq
metanetx.chemical:MNXM1026	shared_subset	1	M_mobd_c;M_mobd_e	Molybdate	1	M_cpd11574_c0;M_cpd11574_e0	Molybdate-c0	0			0			2	iFP655;gapseq
metanetx.chemical:MNXM102616	unique	0			1	M_cpd90015_c0	Alphitonin-c0	0			0			1	gapseq
metanetx.chemical:MNXM1029	shared_subset	1	M_appl_c	1-Aminopropan-2-ol	1	M_cpd02039_c0	1-Aminopropan-2-ol-c0	0			1	M_appl__91__c__93__	1-Aminopropan-2-ol	3	iFP655;gapseq;YL31
metanetx.chemical:MNXM10318	unique	0			1	M_cpd03357_c0	5-Hydroxyindolepyruvate-c0	0			0			1	gapseq
metanetx.chemical:MNXM10326	shared_subset	0			0			1	M_5m3hhexACP__91__c__93__	5-methyl-3-hydroxy-hexanoyl-ACP	1	M_5m3hhexACP__91__c__93__	5-methyl-3-hydroxy-hexanoyl-ACP	2	AGORA_ATCC_29863;YL31
metanetx.chemical:MNXM10327	shared_subset	0			0			1	M_5m3ohexACP__91__c__93__	5-methyl-3-oxo-hexanoyl-ACP	1	M_5m3ohexACP__91__c__93__	5-methyl-3-oxo-hexanoyl-ACP	2	AGORA_ATCC_29863;YL31
metanetx.chemical:MNXM1034	unique	0			1	M_cpd02503_c0	3-Hydroxyisobutyryl-CoA-c0	0			0			1	gapseq
metanetx.chemical:MNXM10367	shared_subset	0			0			1	M_6m3hheptACP__91__c__93__	6-methyl-3-hydroxy-heptanoyl-ACP	1	M_6m3hheptACP__91__c__93__	6-methyl-3-hydroxy-heptanoyl-ACP	2	AGORA_ATCC_29863;YL31
metanetx.chemical:MNXM10368	shared_subset	0			0			1	M_6m3hocACP__91__c__93__	6-methyl-3-hydroxy-octanoyl-ACP	1	M_6m3hocACP__91__c__93__	6-methyl-3-hydroxy-octanoyl-ACP	2	AGORA_ATCC_29863;YL31
metanetx.chemical:MNXM10369	shared_subset	0			0			1	M_6m3oheptACP__91__c__93__	6-methyl-3-oxo-heptanoyl-ACP	1	M_6m3oheptACP__91__c__93__	6-methyl-3-oxo-heptanoyl-ACP	2	AGORA_ATCC_29863;YL31
metanetx.chemical:MNXM1037	shared_subset	1	M_5g2oxpt_c	2-Oxoarginine	1	M_cpd02364_c0	2-Oxo-5-guanidinopentanoate-c0	0			0			2	iFP655;gapseq
metanetx.chemical:MNXM10370	shared_subset	0			0			1	M_6m3oocACP__91__c__93__	6-methyl-3-oxo-octanoyl-ACP	1	M_6m3oocACP__91__c__93__	6-methyl-3-oxo-octanoyl-ACP	2	AGORA_ATCC_29863;YL31
metanetx.chemical:MNXM10422	shared_subset	0			0			1	M_7m3hocACP__91__c__93__	7-methyl-3-hydroxy-octanoyl-ACP	1	M_7m3hocACP__91__c__93__	7-methyl-3-hydroxy-octanoyl-ACP	2	AGORA_ATCC_29863;YL31
metanetx.chemical:MNXM10423	shared_subset	0			0			1	M_7m3oocACP__91__c__93__	7-methyl-3-oxo-octanoyl-ACP	1	M_7m3oocACP__91__c__93__	7-methyl-3-oxo-octanoyl-ACP	2	AGORA_ATCC_29863;YL31
metanetx.chemical:MNXM1043	unique	0			1	M_cpd01107_c0	Decanoate-c0	0			0			1	gapseq
metanetx.chemical:MNXM10446	shared_subset	0			0			1	M_8m3hdcaACP__91__c__93__	8-methyl-3-hydroxy-decanoyl-ACP	1	M_8m3hdcaACP__91__c__93__	8-methyl-3-hydroxy-decanoyl-ACP	2	AGORA_ATCC_29863;YL31
metanetx.chemical:MNXM10447	shared_subset	0			0			1	M_8m3hnonACP__91__c__93__	8-methyl-3-hydroxy-nonanoyl-ACP	1	M_8m3hnonACP__91__c__93__	8-methyl-3-hydroxy-nonanoyl-ACP	2	AGORA_ATCC_29863;YL31
metanetx.chemical:MNXM10448	shared_subset	0			0			1	M_8m3odcaACP__91__c__93__	8-methyl-3-oxo-decanoyl-ACP	1	M_8m3odcaACP__91__c__93__	8-methyl-3-oxo-decanoyl-ACP	2	AGORA_ATCC_29863;YL31
metanetx.chemical:MNXM10449	shared_subset	0			0			1	M_8m3ononACP__91__c__93__	8-methyl-3-oxo-nonanoyl-ACP	1	M_8m3ononACP__91__c__93__	8-methyl-3-oxo-nonanoyl-ACP	2	AGORA_ATCC_29863;YL31
metanetx.chemical:MNXM1045	shared_all	1	M_mana_c	D-Mannonate	1	M_cpd00403_c0	D-Mannonate-c0	1	M_mana__91__c__93__	D-Mannonate	1	M_mana__91__c__93__	D-Mannonate	4	iFP655;gapseq;AGORA_ATCC_29863;YL31
metanetx.chemical:MNXM10474	shared_subset	0			0			1	M_9m3hdcaACP__91__c__93__	9-methyl-3-hydroxy-decanoyl-ACP	1	M_9m3hdcaACP__91__c__93__	9-methyl-3-hydroxy-decanoyl-ACP	2	AGORA_ATCC_29863;YL31
metanetx.chemical:MNXM10475	shared_subset	0			0			1	M_9m3odcaACP__91__c__93__	9-methyl-3-oxo-decanoyl-ACP	1	M_9m3odcaACP__91__c__93__	9-methyl-3-oxo-decanoyl-ACP	2	AGORA_ATCC_29863;YL31
metanetx.chemical:MNXM105	shared_subset	0			1	M_cpd00190_c0	beta-D-Glucose-c0	1	M_glc_bD__91__c__93__	beta D-glucose	1	M_glc_bD__91__c__93__	beta D-glucose	3	gapseq;AGORA_ATCC_29863;YL31
metanetx.chemical:MNXM105630	shared_all	1	M_so3_c;M_so3_e;M_so3_p	Sulfite	1	M_cpd00081_c0	Sulfite-c0	1	M_so3__91__c__93__	Sulfite	1	M_so3__91__c__93__	Sulfite	4	iFP655;gapseq;AGORA_ATCC_29863;YL31
metanetx.chemical:MNXM1057	unique	0			1	M_cpd03345_c0	5-Hydroxyindoleacetaldehyde-c0	0			0			1	gapseq
metanetx.chemical:MNXM1058	shared_subset	0			1	M_cpd02234_c0	(R)-3-Hydroxybutanoyl-CoA-c0	1	M_3hbcoa_R__91__c__93__	(R)-3-hydroxybutanoyl-CoA(4-)	1	M_3hbcoa_R__91__c__93__	(R)-3-hydroxybutanoyl-CoA(4-)	3	gapseq;AGORA_ATCC_29863;YL31
metanetx.chemical:MNXM10616	unique	0			1	M_cpd16365_c0	Alcophosphamide-c0	0			0			1	gapseq
metanetx.chemical:MNXM1062	shared_all	1	M_acg5sa_c	N-Acetyl-L-glutamate 5-semialdehyde	1	M_cpd00918_c0	2-Acetamido-5-oxopentanoate-c0	1	M_acg5sa__91__c__93__	2-acetamido-5-oxopentanoate	1	M_acg5sa__91__c__93__	2-acetamido-5-oxopentanoate	4	iFP655;gapseq;AGORA_ATCC_29863;YL31
metanetx.chemical:MNXM10656	unique	0			1	M_cpd02340_c0	alpha-D-Hexose 6-phosphate-c0	0			0			1	gapseq
metanetx.chemical:MNXM1067	shared_subset	1	M_hexdp_c	All trans Hexaprenyl diphosphate C30H49O7P2	0			1	M_hexdp__91__c__93__	all-trans-Hexaprenyl diphosphate	1	M_hexdp__91__c__93__	all-trans-Hexaprenyl diphosphate	3	iFP655;AGORA_ATCC_29863;YL31
metanetx.chemical:MNXM107	shared_subset	1	M_no2_c;M_no2_e	Nitrite	1	M_cpd00075_c0;M_cpd00075_e0	Nitrite-c0	0			0			2	iFP655;gapseq
metanetx.chemical:MNXM107505	shared_subset	1	M_4hba_c	4-Hydroxy-benzyl alcohol	0			1	M_4hba__91__c__93__	4-Hydroxy-benzyl alcohol	1	M_4hba__91__c__93__	4-Hydroxy-benzyl alcohol	3	iFP655;AGORA_ATCC_29863;YL31
metanetx.chemical:MNXM108	shared_all	1	M_hdca_c;M_hdca_p	Hexadecanoate (n-C16:0)	1	M_cpd00214_c0	Palmitate-c0	1	M_hdca__91__c__93__	Hexadecanoate (n-C16:0)	1	M_hdca__91__c__93__	Hexadecanoate (n-C16:0)	4	iFP655;gapseq;AGORA_ATCC_29863;YL31
metanetx.chemical:MNXM1080	shared_subset	1	M_galct__D_c;M_galct__D_e	D-Galactarate	1	M_cpd00652_c0	D-Mucic acid-c0	0			0			2	iFP655;gapseq
metanetx.chemical:MNXM10881	unique	0			1	M_cpd00204_c0;M_cpd00204_e0	CO-c0	0			0			1	gapseq
metanetx.chemical:MNXM10883	unique	0			1	M_cpd11415_c0	carboxybiotin-c0	0			0			1	gapseq
metanetx.chemical:MNXM10922	unique	0			1	M_cpd03242_c0	Chenodeoxyglycocholoyl-CoA-c0	0			0			1	gapseq
metanetx.chemical:MNXM11	shared_all	1	M_ppi_c	Diphosphate	1	M_cpd00012_c0;M_cpd00012_e0	PPi-c0	1	M_ppi__91__c__93__;M_ppi__91__e__93__	Diphosphate	1	M_ppi__91__c__93__;M_ppi__91__e__93__	Diphosphate	4	iFP655;gapseq;AGORA_ATCC_29863;YL31
metanetx.chemical:MNXM1105	shared_subset	0			1	M_cpd03920_c0	Adenosylcobinamide-GDP-c0	1	M_agdpcbi__91__c__93__	Adenosine-GDP-cobinamide	1	M_agdpcbi__91__c__93__	Adenosine-GDP-cobinamide	3	gapseq;AGORA_ATCC_29863;YL31
metanetx.chemical:MNXM1106	shared_subset	1	M_aact_c	Aminoacetone	1	M_cpd01298_c0	Aminoacetone-c0	0			0			2	iFP655;gapseq
metanetx.chemical:MNXM111	shared_all	1	M_fe2_c;M_fe2_e;M_fe2_p	Fe2+ mitochondria	1	M_cpd10515_c0;M_cpd10515_e0;M_cpd10515_p0	Fe2+-c0	1	M_fe2__91__c__93__;M_fe2__91__e__93__	Fe2+	1	M_fe2__91__c__93__;M_fe2__91__e__93__	Fe2+	4	iFP655;gapseq;AGORA_ATCC_29863;YL31
metanetx.chemical:MNXM1114	unique	0			1	M_cpd01124_c0	Melatonin-c0	0			0			1	gapseq
metanetx.chemical:MNXM1115	shared_all	1	M_rnam_c	N Ribosylnicotinamide C11H15N2O5	1	M_cpd02016_c0	N-Ribosylnicotinamide-c0	1	M_rnam__91__c__93__	N-Ribosylnicotinamide	1	M_rnam__91__c__93__	N-Ribosylnicotinamide	4	iFP655;gapseq;AGORA_ATCC_29863;YL31
metanetx.chemical:MNXM1118	shared_subset	0			1	M_cpd00453_c0;M_cpd00453_e0	1,2-Propanediol-c0	1	M_12ppd_S__91__c__93__	(S)-propane-1,2-diol	1	M_12ppd_S__91__c__93__	(S)-propane-1,2-diol	3	gapseq;AGORA_ATCC_29863;YL31
metanetx.chemical:MNXM1119	unique	0			1	M_cpd02027_c0	S-Methyl-L-methionine-c0	0			0			1	gapseq
metanetx.chemical:MNXM112	shared_subset	1	M_gal_bD_c;M_gal_bD_e	Beta D-Galactose	1	M_cpd00709_c0	beta D-Galactose-c0	0			0			2	iFP655;gapseq
metanetx.chemical:MNXM1120	unique	0			1	M_cpd00373_c0	Sinapate-c0	0			0			1	gapseq
metanetx.chemical:MNXM1122	unique	0			1	M_cpd00742_c0	Allophanate-c0	0			0			1	gapseq
metanetx.chemical:MNXM113	shared_all	1	M_gmp_c	GMP C10H12N5O8P	1	M_cpd00126_c0	GMP-c0	1	M_gmp__91__c__93__	GMP	1	M_gmp__91__c__93__	GMP	4	iFP655;gapseq;AGORA_ATCC_29863;YL31
metanetx.chemical:MNXM1132	unique	1	M_sbzcoa_c	O-Succinylbenzoyl-CoA	0			0			0			1	iFP655
metanetx.chemical:MNXM1134	unique	1	M_CCbuttc_c	Cis,cis-Butadiene-1,2,4-tricarboxylate	0			0			0			1	iFP655
metanetx.chemical:MNXM1135	unique	1	M_2mahmp_c	2-Methyl-4-amino-5-hydroxymethylpyrimidine diphosphate	0			0			0			1	iFP655
metanetx.chemical:MNXM11358	shared_subset	0			1	M_cpd15717_c0	Dianteisoheptadecanoylphosphatidylglycerophosphate-c0	1	M_pgpai17__91__c__93__	Phosphatidylglycerophosphate (14-methyl-hexadecanoyl, anteiso-C17)	1	M_pgpai17__91__c__93__	Phosphatidylglycerophosphate (14-methyl-hexadecanoyl, anteiso-C17)	3	gapseq;AGORA_ATCC_29863;YL31
metanetx.chemical:MNXM11359	shared_subset	0			1	M_cpd15690_c0	Dianteisoheptadecanoylphosphatidylserine-c0	1	M_psai17__91__c__93__	Phosphatidylserine (14-methyl-hexadecanoyl, anteiso-C17)	1	M_psai17__91__c__93__	Phosphatidylserine (14-methyl-hexadecanoyl, anteiso-C17)	3	gapseq;AGORA_ATCC_29863;YL31
metanetx.chemical:MNXM11360	shared_subset	0			0			1	M_pgpai15__91__c__93__	Phosphatidylglycerophosphate (12-methyl-tetradecanoyl, anteiso-C15)	1	M_pgpai15__91__c__93__	Phosphatidylglycerophosphate (12-methyl-tetradecanoyl, anteiso-C15)	2	AGORA_ATCC_29863;YL31
metanetx.chemical:MNXM1138	shared_subset	0			1	M_cpd03227_c0	5beta-Cholestane-3alpha,7alpha,26-triol-c0	1	M_xol7ah3__91__c__93__	5beta-cholestane-3alpha,7alpha,26-triol	0			2	gapseq;AGORA_ATCC_29863
metanetx.chemical:MNXM11392	shared_subset	0			1	M_cpd15716_c0	Diisoheptadecanoylphosphatidylglycerophosphate-c0	1	M_pgpi17__91__c__93__	Phosphatidylglycerophosphate (15-methyl-hexadecanoyl, iso-C17)	1	M_pgpi17__91__c__93__	Phosphatidylglycerophosphate (15-methyl-hexadecanoyl, iso-C17)	3	gapseq;AGORA_ATCC_29863;YL31
metanetx.chemical:MNXM11393	shared_subset	0			1	M_cpd15689_c0	Diisoheptadecanoylphosphatidylserine-c0	1	M_psi17__91__c__93__	Phosphatidylserine (15-methyl-hexadecanoyl, iso-C17)	1	M_psi17__91__c__93__	Phosphatidylserine (15-methyl-hexadecanoyl, iso-C17)	3	gapseq;AGORA_ATCC_29863;YL31
metanetx.chemical:MNXM11394	shared_subset	0			0			1	M_pgpi16__91__c__93__	Phosphatidylglycerophosphate (14-methylpentadecanoyl, iso-C16)	1	M_pgpi16__91__c__93__	Phosphatidylglycerophosphate (14-methylpentadecanoyl, iso-C16)	2	AGORA_ATCC_29863;YL31
metanetx.chemical:MNXM11396	shared_subset	0			0			1	M_pgpi15__91__c__93__	Phosphatidylglycerophosphate (13-methyltetradecanoyl, iso-C15)	1	M_pgpi15__91__c__93__	Phosphatidylglycerophosphate (13-methyltetradecanoyl, iso-C15)	2	AGORA_ATCC_29863;YL31
metanetx.chemical:MNXM11398	shared_subset	0			0			1	M_pgpi14__91__c__93__	Phosphatidylglycerophosphate (12-methyltridecanoyl, iso-C14)	1	M_pgpi14__91__c__93__	Phosphatidylglycerophosphate (12-methyltridecanoyl, iso-C14)	2	AGORA_ATCC_29863;YL31
metanetx.chemical:MNXM114	shared_all	1	M_pro__L_c;M_pro__L_e	L-Proline	1	M_cpd00129_c0;M_cpd00129_e0	L-Proline-c0	1	M_pro_L__91__c__93__;M_pro_L__91__e__93__	L-proline	1	M_pro_L__91__c__93__;M_pro_L__91__e__93__	L-proline	4	iFP655;gapseq;AGORA_ATCC_29863;YL31
metanetx.chemical:MNXM114079	shared_subset	1	M_alac__S_c	(S)-2-Acetolactate	1	M_cpd19047_c0	(S)-2-Acetolactate-c0	0			0			2	iFP655;gapseq
metanetx.chemical:MNXM114087	shared_subset	1	M_2aobut_c	L-2-Amino-3-oxobutanoate	1	M_cpd02211_c0	L-2-Amino-acetoacetate-c0	0			0			2	iFP655;gapseq
metanetx.chemical:MNXM114091	shared_subset	1	M_1p3h5c_c	L 1 Pyrroline 3 hydroxy 5 carboxylate C5H6NO3	1	M_cpd02625_c0	3-Hydroxy-L-1-pyrroline-5-carboxylate-c0	0			0			2	iFP655;gapseq
metanetx.chemical:MNXM114097	shared_subset	1	M_23dhmb_c	(R)-2,3-Dihydroxy-3-methylbutanoate	1	M_cpd19030_c0	(R)-2,3-Dihydroxy-3-methylbutanoate-c0	0			0			2	iFP655;gapseq
metanetx.chemical:MNXM114184	unique	0			1	M_cpd01567_c0	(R)-Allantoin-c0	0			0			1	gapseq
metanetx.chemical:MNXM1142	shared_subset	1	M_cellb_c;M_cellb_e;M_cellb_p	Cellobiose	1	M_cpd03845_c0	beta-Cellobiose-c0	0			0			2	iFP655;gapseq
metanetx.chemical:MNXM114220	unique	1	M_2ahbut_c	(S)-2-Aceto-2-hydroxybutanoate	0			0			0			1	iFP655
metanetx.chemical:MNXM114261	unique	1	M_23ddhb_c	2,3-Dihydro-2,3-dihydroxybenzoate	0			0			0			1	iFP655
metanetx.chemical:MNXM114564	unique	0			1	M_cpd05262_c0	galacturonate-c0	0			0			1	gapseq
metanetx.chemical:MNXM114594	shared_all	1	M_3hmop_c	(R)-3-Hydroxy-3-methyl-2-oxopentanoate	1	M_cpd10162_c0	(R)-3-Hydroxy-3-methyl-2-oxopentanoate-c0	1	M_3h3mop__91__c__93__	(R)-3-Hydroxy-3-methyl-2-oxopentanoate	1	M_3h3mop__91__c__93__	(R)-3-Hydroxy-3-methyl-2-oxopentanoate	4	iFP655;gapseq;AGORA_ATCC_29863;YL31
metanetx.chemical:MNXM1147	unique	0			1	M_cpd03962_c0	Cyanuric acid-c0	0			0			1	gapseq
metanetx.chemical:MNXM1148	shared_subset	1	M_orn__D_c	D-Ornithine	1	M_cpd00404_c0	D-Ornithine-c0	0			0			2	iFP655;gapseq
metanetx.chemical:MNXM1152	unique	0			1	M_cpd02160_c0	N2-Succinyl-L-ornithine-c0	0			0			1	gapseq
metanetx.chemical:MNXM1154	shared_subset	0			1	M_cpd00620_c0	Pantetheine-c0	1	M_ptth__91__c__93__	pantetheine	0			2	gapseq;AGORA_ATCC_29863
metanetx.chemical:MNXM1155	shared_subset	0			0			1	M_phyQ__91__c__93__	phylloquinone	1	M_phyQ__91__c__93__	phylloquinone	2	AGORA_ATCC_29863;YL31
metanetx.chemical:MNXM1156	unique	0			1	M_cpd01590_c0	Mercaptopurine-c0	0			0			1	gapseq
metanetx.chemical:MNXM1163	unique	1	M_5cmhm_c	5-Carboxymethyl-2-hydroxymuconate	0			0			0			1	iFP655
metanetx.chemical:MNXM1168	shared_all	1	M_2mecdp_c	2-C-methyl-D-erythritol 2,4-cyclodiphosphate	1	M_cpd08301_c0	2-C-methyl-D-erythritol2-4-cyclodiphosphate-c0	1	M_2mecdp__91__c__93__	2-C-methyl-D-erythritol 2,4-cyclodiphosphate	1	M_2mecdp__91__c__93__	2-C-methyl-D-erythritol 2,4-cyclodiphosphate	4	iFP655;gapseq;AGORA_ATCC_29863;YL31
metanetx.chemical:MNXM117	shared_all	1	M_urea_c;M_urea_e	Urea CH4N2O	1	M_cpd00073_c0;M_cpd00073_e0	Urea-c0	1	M_urea__91__c__93__	Urea	1	M_urea__91__c__93__	Urea	4	iFP655;gapseq;AGORA_ATCC_29863;YL31
metanetx.chemical:MNXM1174	shared_subset	0			1	M_cpd03228_c0	3alpha,7alpha-Dihydroxy-5beta-cholestan-26-al-c0	1	M_xol7ah2al__91__c__93__	3alpha,7alpha-dihydroxy-5beta-cholestan-26-al	0			2	gapseq;AGORA_ATCC_29863
metanetx.chemical:MNXM1176	shared_subset	0			0			1	M_4h2opntn__91__c__93__	4-Hydroxy-2-oxopentanoate	1	M_4h2opntn__91__c__93__	4-Hydroxy-2-oxopentanoate	2	AGORA_ATCC_29863;YL31
metanetx.chemical:MNXM1177	shared_all	1	M_4pasp_c	4-Phospho-L-aspartate	1	M_cpd01977_c0	4-Phospho-L-aspartate-c0	1	M_4pasp__91__c__93__	4-Phospho-L-aspartate	1	M_4pasp__91__c__93__	4-Phospho-L-aspartate	4	iFP655;gapseq;AGORA_ATCC_29863;YL31
metanetx.chemical:MNXM118	shared_all	1	M_ptrc_c;M_ptrc_e;M_ptrc_p	Putrescine	1	M_cpd00118_c0;M_cpd00118_e0	Putrescine-c0	1	M_ptrc__91__c__93__;M_ptrc__91__e__93__	Putrescine	1	M_ptrc__91__c__93__;M_ptrc__91__e__93__	Putrescine	4	iFP655;gapseq;AGORA_ATCC_29863;YL31
metanetx.chemical:MNXM11814	shared_subset	0			0			1	M_hexs__91__c__93__;M_hexs__91__e__93__	hexanesulfonate	1	M_hexs__91__c__93__;M_hexs__91__e__93__	hexanesulfonate	2	AGORA_ATCC_29863;YL31
metanetx.chemical:MNXM1183	unique	0			1	M_cpd01663_e0	Chenodiol-e0	0			0			1	gapseq
metanetx.chemical:MNXM1189	shared_subset	1	M_ppgpp_c	Guanosine 3',5'-bis(diphosphate)	1	M_cpd00905_c0	Guanosine 3',5'-bis(diphosphate)-c0	0			0			2	iFP655;gapseq
metanetx.chemical:MNXM119	shared_all	1	M_fmn_c	FMN C17H19N4O9P	1	M_cpd00050_c0	FMN-c0	1	M_fmn__91__c__93__	FMN	1	M_fmn__91__c__93__	FMN	4	iFP655;gapseq;AGORA_ATCC_29863;YL31
metanetx.chemical:MNXM11903	unique	1	M_fcmcbtt_c	Iron(III) chelated carboxymycobactin T (R=8 carbon, final carbon is carboxyl group)	0			0			0			1	iFP655
metanetx.chemical:MNXM1191	unique	0			1	M_cpd01015_c0;M_cpd01015_e0	Cyanate-c0	0			0			1	gapseq
metanetx.chemical:MNXM11912	shared_subset	0			0			1	M_2mpropACP__91__c__93__	2-methylpropionyl-ACP,isobutyryl-ACP	1	M_2mpropACP__91__c__93__	2-methylpropionyl-ACP,isobutyryl-ACP	2	AGORA_ATCC_29863;YL31
metanetx.chemical:MNXM11919	unique	0			1	M_cpd17039_c0	Isopentenyl phosphate-c0	0			0			1	gapseq
metanetx.chemical:MNXM11926	shared_subset	0			0			1	M_3mbutACP__91__c__93__	3-methylbutanoyl-ACP,isovaleryl-ACP	1	M_3mbutACP__91__c__93__	3-methylbutanoyl-ACP,isovaleryl-ACP	2	AGORA_ATCC_29863;YL31
metanetx.chemical:MNXM12	shared_all	1	M_coa_c;M_coa_e	Coenzyme A	1	M_cpd00010_c0	CoA-c0	1	M_coa__91__c__93__	Coenzyme A	1	M_coa__91__c__93__	Coenzyme A	4	iFP655;gapseq;AGORA_ATCC_29863;YL31
metanetx.chemical:MNXM1202	unique	1	M_23dhmp_c	(R)-2,3-Dihydroxy-3-methylpentanoate	0			0			0			1	iFP655
metanetx.chemical:MNXM12050	unique	0			1	M_cpd03201_c0	L-Arabinono-1,5-lactone-c0	0			0			1	gapseq
metanetx.chemical:MNXM1208	unique	0			1	M_cpd03969_c0	Isosalipurpol-c0	0			0			1	gapseq
metanetx.chemical:MNXM1209	unique	0			1	M_cpd00520_c0	2-Dehydro-3-deoxy-L-pentonate-c0	0			0			1	gapseq
metanetx.chemical:MNXM121	shared_all	1	M_utp_c	UTP C9H11N2O15P3	1	M_cpd00062_c0	UTP-c0	1	M_utp__91__c__93__	UTP	1	M_utp__91__c__93__	UTP	4	iFP655;gapseq;AGORA_ATCC_29863;YL31
metanetx.chemical:MNXM1214	shared_subset	1	M_mercppyr_c	Mercaptopyruvate	1	M_cpd00706_c0	Mercaptopyruvate-c0	1	M_mercppyr__91__c__93__	3-mercaptopyruvate	0			3	iFP655;gapseq;AGORA_ATCC_29863
metanetx.chemical:MNXM12160	unique	0			1	M_cpd16259_c0	M_3_Hydroxybutyryl_CoA-c0	0			0			1	gapseq
metanetx.chemical:MNXM1218	shared_subset	1	M_6p2dhglcn_c	6-Phospho-2-dehydro-D-gluconate	1	M_cpd00896_c0	6-Phospho-2-dehydro-D-gluconate-c0	0			0			2	iFP655;gapseq
metanetx.chemical:MNXM1219	shared_all	1	M_2dda7p_c	2-Dehydro-3-deoxy-D-arabino-heptonate 7-phosphate	1	M_cpd02857_c0	DAHP-c0	1	M_2dda7p__91__c__93__	2-Dehydro-3-deoxy-D-arabino-heptonate 7-phosphate	1	M_2dda7p__91__c__93__	2-Dehydro-3-deoxy-D-arabino-heptonate 7-phosphate	4	iFP655;gapseq;AGORA_ATCC_29863;YL31
metanetx.chemical:MNXM1221	unique	0			1	M_cpd12139_c0	Protein disulfide-c0	0			0			1	gapseq
metanetx.chemical:MNXM1222	unique	0			1	M_cpd12072_c0	Protein dithiol-c0	0			0			1	gapseq
metanetx.chemical:MNXM1223	shared_subset	0			1	M_cpd11488_c0	Acetoacetyl-ACP-c0	1	M_actACP__91__c__93__	Acetoacetyl-ACP	1	M_actACP__91__c__93__	Acetoacetyl-ACP	3	gapseq;AGORA_ATCC_29863;YL31
metanetx.chemical:MNXM12235	unique	0			1	M_cpd15995_c0	Menaquinone6-c0	0			0			1	gapseq
metanetx.chemical:MNXM12236	shared_subset	0			1	M_cpd11606_e0	Menaquinone 7-e0	1	M_mqn7__91__c__93__;M_mqn7__91__e__93__	Menaquinone 7	1	M_mqn7__91__c__93__;M_mqn7__91__e__93__	Menaquinone 7	3	gapseq;AGORA_ATCC_29863;YL31
metanetx.chemical:MNXM1224	shared_subset	0			1	M_cpd02904_c0	alpha-Ribazole 5'-phosphate-c0	1	M_5prdmbz__91__c__93__	N1-(5-Phospho-alpha-D-ribosyl)-5,6-dimethylbenzimidazole	1	M_5prdmbz__91__c__93__	N1-(5-Phospho-alpha-D-ribosyl)-5,6-dimethylbenzimidazole	3	gapseq;AGORA_ATCC_29863;YL31
metanetx.chemical:MNXM123	shared_all	1	M_hcys__L_c	L-Homocysteine	1	M_cpd00135_c0	Homocysteine-c0	1	M_hcys_L__91__c__93__	L-homocysteine	1	M_hcys_L__91__c__93__	L-homocysteine	4	iFP655;gapseq;AGORA_ATCC_29863;YL31
metanetx.chemical:MNXM1231	unique	0			0			1	M_frmd__91__c__93__	Formamide	0			1	AGORA_ATCC_29863
metanetx.chemical:MNXM1233	unique	1	M_galt_e	Galactitol	0			0			0			1	iFP655
metanetx.chemical:MNXM1238	unique	0			0			1	M_xu5p_L__91__c__93__	L-Xylulose 5-phosphate	0			1	AGORA_ATCC_29863
metanetx.chemical:MNXM124	shared_all	1	M_spmd_c;M_spmd_e;M_spmd_p	Spermidine	1	M_cpd00264_c0;M_cpd00264_e0	Spermidine-c0	1	M_spmd__91__c__93__;M_spmd__91__e__93__	Spermidine	1	M_spmd__91__c__93__;M_spmd__91__e__93__	Spermidine	4	iFP655;gapseq;AGORA_ATCC_29863;YL31
metanetx.chemical:MNXM1243	unique	0			0			0			1	M_ncptrc__91__c__93__	N-Carbamoylputrescine	1	YL31
metanetx.chemical:MNXM1246	unique	0			0			1	M_rbflvrd__91__c__93__	Reduced riboflavin	0			1	AGORA_ATCC_29863
metanetx.chemical:MNXM1249	unique	0			1	M_cpd03451_c0	SHCHC-c0	0			0			1	gapseq
metanetx.chemical:MNXM125	shared_all	1	M_imp_c	IMP C10H11N4O8P	1	M_cpd00114_c0	IMP-c0	1	M_imp__91__c__93__	IMP	1	M_imp__91__c__93__	IMP	4	iFP655;gapseq;AGORA_ATCC_29863;YL31
metanetx.chemical:MNXM1253	shared_subset	1	M_lgt__S_c	(R)-S-Lactoylglutathione	0			1	M_lgt_S__91__c__93__	(R)-S-lactoylglutathionate(1-)	1	M_lgt_S__91__c__93__	(R)-S-lactoylglutathionate(1-)	3	iFP655;AGORA_ATCC_29863;YL31
metanetx.chemical:MNXM1255	shared_subset	1	M_12ppd__S_c	(S)-Propane-1,2-diol	1	M_cpd19024_c0	(S)-Propane-1,2-diol-c0	0			0			2	iFP655;gapseq
metanetx.chemical:MNXM12577	unique	1	M_ap4g_c	P1 5 adenosyl P4 5 guanosyl tetraphosphate C20H24N10O20P4	0			0			0			1	iFP655
metanetx.chemical:MNXM126	shared_all	1	M_3pg_c	3-Phospho-D-glycerate	1	M_cpd00169_c0	3-Phosphoglycerate-c0	1	M_3pg__91__c__93__	3-Phospho-D-glycerate	1	M_3pg__91__c__93__	3-Phospho-D-glycerate	4	iFP655;gapseq;AGORA_ATCC_29863;YL31
metanetx.chemical:MNXM1261	unique	0			1	M_cpd02386_c0	2-Dehydro-3-deoxy-D-xylonate-c0	0			0			1	gapseq
metanetx.chemical:MNXM126241	shared_subset	0			0			1	M_glyleu__91__c__93__;M_glyleu__91__e__93__	Glycylleucine	1	M_glyleu__91__c__93__;M_glyleu__91__e__93__	Glycylleucine	2	AGORA_ATCC_29863;YL31
metanetx.chemical:MNXM1263	shared_subset	0			1	M_cpd03375_c0	3-Hydroxypropanoyl-CoA-c0	0			1	M_3hpcoa__91__c__93__	3-hydroxypropanoyl-CoA(4-)	2	gapseq;YL31
metanetx.chemical:MNXM1264	shared_all	1	M_oxadpcoa_c	3-Oxoadipyl-CoA	1	M_cpd01507_c0	3-Oxoadipyl-CoA-c0	1	M_oxadpcoa__91__c__93__	3-Oxoadipyl-CoA	1	M_oxadpcoa__91__c__93__	3-Oxoadipyl-CoA	4	iFP655;gapseq;AGORA_ATCC_29863;YL31
metanetx.chemical:MNXM1265	shared_all	1	M_skm5p_c	Shikimate 5-phosphate	1	M_cpd02030_c0	3-phosphoshikimate-c0	1	M_skm5p__91__c__93__	Shikimate 5-phosphate	1	M_skm5p__91__c__93__	Shikimate 5-phosphate	4	iFP655;gapseq;AGORA_ATCC_29863;YL31
metanetx.chemical:MNXM12665	unique	0			1	M_cpd02645_c0	Phosphoenol-4-deoxy-3-tetrulosonate-c0	0			0			1	gapseq
metanetx.chemical:MNXM1268	shared_subset	0			1	M_cpd00361_c0	ACTN-c0	1	M_actn_R__91__c__93__	(R)-Acetoin	1	M_actn_R__91__c__93__	(R)-Acetoin	3	gapseq;AGORA_ATCC_29863;YL31
metanetx.chemical:MNXM1269	shared_subset	0			1	M_cpd11494_c0	Acetyl-ACP-c0	1	M_acACP__91__c__93__	Acetyl-ACP	1	M_acACP__91__c__93__	Acetyl-ACP	3	gapseq;AGORA_ATCC_29863;YL31
metanetx.chemical:MNXM127	shared_all	1	M_inost_c;M_inost_e	Myo-Inositol	1	M_cpd00121_c0;M_cpd00121_e0	L-Inositol-c0	1	M_inost__91__c__93__	myo-inositol	1	M_inost__91__c__93__	myo-inositol	4	iFP655;gapseq;AGORA_ATCC_29863;YL31
metanetx.chemical:MNXM12741	shared_subset	0			1	M_cpd15663_c0	Prenol-45n teichoic acid-alanine substituted-c0	1	M_prl45tcaala__91__c__93__	Prenol-45n teichoic acid-alanine substituted	1	M_prl45tcaala__91__c__93__	Prenol-45n teichoic acid-alanine substituted	3	gapseq;AGORA_ATCC_29863;YL31
metanetx.chemical:MNXM12742	shared_subset	0			1	M_cpd15662_c0	Prenol-45n teichoic acid-glucose substituted-c0	1	M_prl45tcaglc__91__c__93__	Prenol-45n teichoic acid-glucose substituted	1	M_prl45tcaglc__91__c__93__	Prenol-45n teichoic acid-glucose substituted	3	gapseq;AGORA_ATCC_29863;YL31
metanetx.chemical:MNXM1275	shared_subset	1	M_met__D_c;M_met__D_e	D-Methionine	0			1	M_met_D__91__c__93__;M_met_D__91__e__93__	D-Methionine	1	M_met_D__91__c__93__;M_met_D__91__e__93__	D-Methionine	3	iFP655;AGORA_ATCC_29863;YL31
metanetx.chemical:MNXM1277	shared_all	1	M_dhlam_c	Dihydrolipoamide C8H17NOS2	1	M_cpd00449_c0	Dihydrolipoamide-c0	1	M_dhlam__91__c__93__	dihydrolipoamide	1	M_dhlam__91__c__93__	dihydrolipoamide	4	iFP655;gapseq;AGORA_ATCC_29863;YL31
metanetx.chemical:MNXM1279	shared_subset	0			1	M_cpd03832_c0	Hydrogenobyrinate-c0	1	M_hgbyr__91__c__93__	Hydrogenobyrinate	1	M_hgbyr__91__c__93__	Hydrogenobyrinate	3	gapseq;AGORA_ATCC_29863;YL31
metanetx.chemical:MNXM128	shared_all	1	M_ca2_c;M_ca2_e	Calcium	1	M_cpd00063_c0;M_cpd00063_e0	Ca2+-c0	1	M_ca2__91__c__93__;M_ca2__91__e__93__	calcium(2+)	1	M_ca2__91__c__93__;M_ca2__91__e__93__	calcium(2+)	4	iFP655;gapseq;AGORA_ATCC_29863;YL31
metanetx.chemical:MNXM1280	shared_all	1	M_glu5p_c	L-Glutamate 5-phosphate	1	M_cpd02097_c0	L-Glutamyl 5-phosphate-c0	1	M_glu5p__91__c__93__	L-Glutamate 5-phosphate	1	M_glu5p__91__c__93__	L-Glutamate 5-phosphate	4	iFP655;gapseq;AGORA_ATCC_29863;YL31
metanetx.chemical:MNXM1281	shared_all	1	M_histd_c	L-Histidinol	1	M_cpd00641_c0	L-Histidinol-c0	1	M_histd__91__c__93__	L-Histidinol	1	M_histd__91__c__93__	L-Histidinol	4	iFP655;gapseq;AGORA_ATCC_29863;YL31
metanetx.chemical:MNXM1282	unique	0			1	M_cpd00261_c0	L-Lyxulose-c0	0			0			1	gapseq
metanetx.chemical:MNXM1288	unique	0			0			0			1	M_Lfmkynr__91__c__93__	N-formyl-L-kynurenine	1	YL31
metanetx.chemical:MNXM1289	shared_subset	0			1	M_cpd03187_c0	Oxalosuccinate-c0	1	M_HC01434__91__c__93__	oxalatosuccinate(3-)	1	M_HC01434__91__c__93__	oxalatosuccinate(3-)	3	gapseq;AGORA_ATCC_29863;YL31
metanetx.chemical:MNXM1290	shared_subset	0			0			1	M_pre3a__91__c__93__	Precorrin 3 A	1	M_pre3a__91__c__93__	Precorrin 3 A	2	AGORA_ATCC_29863;YL31
metanetx.chemical:MNXM1291	shared_subset	0			0			1	M_pre3b__91__c__93__	Precorrin 3B	1	M_pre3b__91__c__93__	Precorrin 3B	2	AGORA_ATCC_29863;YL31
metanetx.chemical:MNXM12925	unique	0			1	M_cpd03722_c0	Sedoheptulose 1-phosphate-c0	0			0			1	gapseq
metanetx.chemical:MNXM1294	shared_all	1	M_s17bp_c	Sedoheptulose 1,7-bisphosphate	1	M_cpd00349_c0	Sedoheptulose 1,7-bisphosphate-c0	1	M_s17bp__91__c__93__	Sedoheptulose 1,7-bisphosphate	1	M_s17bp__91__c__93__	Sedoheptulose 1,7-bisphosphate	4	iFP655;gapseq;AGORA_ATCC_29863;YL31
metanetx.chemical:MNXM13	shared_all	1	M_co2_c;M_co2_e;M_co2_p	CO2 CO2	1	M_cpd00011_c0;M_cpd00011_e0	CO2-c0	1	M_co2__91__c__93__;M_co2__91__e__93__	Carbon dioxide	1	M_co2__91__c__93__;M_co2__91__e__93__	Carbon dioxide	4	iFP655;gapseq;AGORA_ATCC_29863;YL31
metanetx.chemical:MNXM13028	unique	0			1	M_cpd28253_c0	Thi-S-c0	0			0			1	gapseq
metanetx.chemical:MNXM131	shared_all	1	M_cit_c;M_cit_e;M_cit_p	Citrate	1	M_cpd00137_c0;M_cpd00137_e0;M_cpd00137_p0	Citrate-c0	1	M_cit__91__c__93__;M_cit__91__e__93__	Citrate	1	M_cit__91__c__93__	Citrate	4	iFP655;gapseq;AGORA_ATCC_29863;YL31
metanetx.chemical:MNXM1310	unique	0			1	M_cpd11637_c0	3-Oxoacyl-CoA-c0	0			0			1	gapseq
metanetx.chemical:MNXM1312	shared_subset	1	M_4gudbutn_c	4 Guanidinobutanoate C5H11N3O2	1	M_cpd00762_c0	4-Guanidinobutanoate-c0	0			0			2	iFP655;gapseq
metanetx.chemical:MNXM13168	unique	0			1	M_cpd11986_c0	tRNA queuine-c0	0			0			1	gapseq
metanetx.chemical:MNXM1317	shared_all	1	M_malthx_c;M_malthx_e	Maltohexaose	1	M_cpd01329_c0	Maltohexaose-c0	1	M_malthx__91__c__93__;M_malthx__91__e__93__	Maltohexaose	1	M_malthx__91__c__93__;M_malthx__91__e__93__	Maltohexaose	4	iFP655;gapseq;AGORA_ATCC_29863;YL31
metanetx.chemical:MNXM132	shared_all	1	M_dmpp_c	Dimethylallyl diphosphate	1	M_cpd00202_c0	DMAPP-c0	1	M_dmpp__91__c__93__	Dimethylallyl diphosphate	1	M_dmpp__91__c__93__	Dimethylallyl diphosphate	4	iFP655;gapseq;AGORA_ATCC_29863;YL31
metanetx.chemical:MNXM1324	shared_all	1	M_tagdp__D_c	D-Tagatose 1,6-biphosphate	1	M_cpd02371_c0	D-Tagatose 1,6-biphosphate-c0	1	M_tagdp_D__91__c__93__	D-Tagatose 1,6-biphosphate	1	M_tagdp_D__91__c__93__	D-Tagatose 1,6-biphosphate	4	iFP655;gapseq;AGORA_ATCC_29863;YL31
metanetx.chemical:MNXM1325	shared_subset	1	M_ditp_c	DITP(4-)	1	M_cpd00977_c0	dITP-c0	0			0			2	iFP655;gapseq
metanetx.chemical:MNXM133	shared_all	1	M_aacoa_c	Acetoacetyl-CoA	1	M_cpd00279_c0	Acetoacetyl-CoA-c0	1	M_aacoa__91__c__93__	Acetoacetyl-CoA	1	M_aacoa__91__c__93__	Acetoacetyl-CoA	4	iFP655;gapseq;AGORA_ATCC_29863;YL31
metanetx.chemical:MNXM1330	shared_subset	0			1	M_cpd01831_c0	4-Imidazoleacetate-c0	1	M_im4ac__91__c__93__	imidazol-4-ylacetate	1	M_im4ac__91__c__93__	imidazol-4-ylacetate	3	gapseq;AGORA_ATCC_29863;YL31
metanetx.chemical:MNXM1331	unique	0			1	M_cpd03541_c0	LTE4-c0	0			0			1	gapseq
metanetx.chemical:MNXM1333	shared_subset	0			1	M_cpd00946_c0	Undecaprenyl diphospho N-acetyl-glucosamine-c0	1	M_unaga__91__c__93__	Undecaprenyl diphospho N-acetyl-glucosamine	1	M_unaga__91__c__93__	Undecaprenyl diphospho N-acetyl-glucosamine	3	gapseq;AGORA_ATCC_29863;YL31
metanetx.chemical:MNXM1334	shared_all	1	M_phom_c	O-Phospho-L-homoserine	1	M_cpd00809_c0	O-Phospho-L-homoserine-c0	1	M_phom__91__c__93__	O-phosphonato-L-homoserine(2-)	1	M_phom__91__c__93__	O-phosphonato-L-homoserine(2-)	4	iFP655;gapseq;AGORA_ATCC_29863;YL31
metanetx.chemical:MNXM1339	shared_subset	0			1	M_cpd03078_c0	Selenophosphate-c0	1	M_selnp__91__c__93__	Selenophosphate	1	M_selnp__91__c__93__	Selenophosphate	3	gapseq;AGORA_ATCC_29863;YL31
metanetx.chemical:MNXM134	shared_all	1	M_his__L_c;M_his__L_e;M_his__L_p	L-Histidine	1	M_cpd00119_c0;M_cpd00119_e0	L-Histidine-c0	1	M_his_L__91__c__93__	L-histidine	1	M_his_L__91__c__93__	L-histidine	4	iFP655;gapseq;AGORA_ATCC_29863;YL31
metanetx.chemical:MNXM1344	shared_subset	0			1	M_cpd03491_c0	Undecaprenyl-diphospho-N-acetylmuramoyl-(N-acetylglucosamine)-L-alanyl-gamma-D-glutamyl-L-lysyl-D-alanyl-D-alanine-c0	1	M_uaaGgla__91__c__93__	Undecaprenyl-diphospho-N-acetylmuramoyl-(N-acetylglucosamine)-L-alanyl-gamma-D-glutamyl-L-lysyl-D-alanyl-D-alanine	1	M_uaaGgla__91__c__93__	Undecaprenyl-diphospho-N-acetylmuramoyl-(N-acetylglucosamine)-L-alanyl-gamma-D-glutamyl-L-lysyl-D-alanyl-D-alanine	3	gapseq;AGORA_ATCC_29863;YL31
metanetx.chemical:MNXM135	unique	0			1	M_cpd00188_c0	Arachidonate-c0	0			0			1	gapseq
metanetx.chemical:MNXM1351	shared_all	1	M_prbatp_c	1-(5-Phosphoribosyl)-ATP	1	M_cpd01775_c0	Phosphoribosyl-ATP-c0	1	M_prbatp__91__c__93__	1-(5-Phosphoribosyl)-ATP	1	M_prbatp__91__c__93__	1-(5-Phosphoribosyl)-ATP	4	iFP655;gapseq;AGORA_ATCC_29863;YL31
metanetx.chemical:MNXM1365	shared_all	1	M_3psme_c	5-O-(1-Carboxyvinyl)-3-phosphoshikimate	1	M_cpd00932_c0	5-O--1-Carboxyvinyl-3-phosphoshikimate-c0	1	M_3psme__91__c__93__	5-O-(1-Carboxyvinyl)-3-phosphoshikimate	1	M_3psme__91__c__93__	5-O-(1-Carboxyvinyl)-3-phosphoshikimate	4	iFP655;gapseq;AGORA_ATCC_29863;YL31
metanetx.chemical:MNXM1376	unique	0			1	M_cpd00626_c0	dTDPglucose-c0	0			0			1	gapseq
metanetx.chemical:MNXM13765	unique	0			1	M_cpd12690_c0	(S)-3-Hydroxycapryloyl-CoA-c0	0			0			1	gapseq
metanetx.chemical:MNXM1378	unique	0			0			1	M_ggbutal__91__c__93__	gamma-glutamyl-gamma-butyraldehyde	0			1	AGORA_ATCC_29863
metanetx.chemical:MNXM138	shared_all	1	M_cbp_c	Carbamoyl phosphate	1	M_cpd00146_c0	Carbamoylphosphate-c0	1	M_cbp__91__c__93__	Carbamoyl phosphate	1	M_cbp__91__c__93__	Carbamoyl phosphate	4	iFP655;gapseq;AGORA_ATCC_29863;YL31
metanetx.chemical:MNXM1384	shared_all	1	M_acg5p_c	N-Acetyl-L-glutamyl 5-phosphate	1	M_cpd02552_c0	n-acetylglutamyl-phosphate-c0	1	M_acg5p__91__c__93__	N-acetyl-L-gamma-glutamyl phosphate(3-)	1	M_acg5p__91__c__93__	N-acetyl-L-gamma-glutamyl phosphate(3-)	4	iFP655;gapseq;AGORA_ATCC_29863;YL31
metanetx.chemical:MNXM1389	unique	0			1	M_cpd01800_c0	2-trans-Hexadecenal-c0	0			0			1	gapseq
metanetx.chemical:MNXM139	shared_all	1	M_ggdp_c	Geranylgeranyl diphosphate C20H33O7P2	1	M_cpd00289_c0	Geranylgeranyl diphosphate-c0	1	M_ggdp__91__c__93__	2-trans,6-trans,10-trans-geranylgeranyl diphosphate(3-)	1	M_ggdp__91__c__93__	2-trans,6-trans,10-trans-geranylgeranyl diphosphate(3-)	4	iFP655;gapseq;AGORA_ATCC_29863;YL31
metanetx.chemical:MNXM1392	shared_all	1	M_5fthf_c	5-Formyltetrahydrofolate	1	M_cpd02197_c0	5-Formyltetrahydrofolate-c0	1	M_5fthf__91__c__93__	5-formyltetrahydrofolate(2-)	1	M_5fthf__91__c__93__	5-formyltetrahydrofolate(2-)	4	iFP655;gapseq;AGORA_ATCC_29863;YL31
metanetx.chemical:MNXM1397	shared_all	1	M_prfp_c	1-(5-Phosphoribosyl)-5-[(5-phosphoribosylamino)methylideneamino]imidazole-4-carboxamide	1	M_cpd02979_c0	phosphoribosylformiminoaicar-phosphate-c0	1	M_prfp__91__c__93__	1-(5-Phosphoribosyl)-5-[(5-phosphoribosylamino)methylideneamino]imidazole-4-carboxamide	1	M_prfp__91__c__93__	1-(5-Phosphoribosyl)-5-[(5-phosphoribosylamino)methylideneamino]imidazole-4-carboxamide	4	iFP655;gapseq;AGORA_ATCC_29863;YL31
metanetx.chemical:MNXM14	shared_all	1	M_amp_c	AMP C10H12N5O7P	1	M_cpd00018_c0	AMP-c0	1	M_amp__91__c__93__	AMP	1	M_amp__91__c__93__	AMP	4	iFP655;gapseq;AGORA_ATCC_29863;YL31
metanetx.chemical:MNXM140	shared_all	1	M_leu__L_c;M_leu__L_e;M_leu__L_p	L-Leucine	1	M_cpd00107_c0;M_cpd00107_e0	L-Leucine-c0	1	M_leu_L__91__c__93__;M_leu_L__91__e__93__	L-leucine	1	M_leu_L__91__c__93__;M_leu_L__91__e__93__	L-leucine	4	iFP655;gapseq;AGORA_ATCC_29863;YL31
metanetx.chemical:MNXM1401	unique	0			1	M_cpd02500_c0	Protocatechuatealdehyde-c0	0			0			1	gapseq
metanetx.chemical:MNXM1403	unique	0			1	M_cpd03343_c0	Phenylpropanoate-c0	0			0			1	gapseq
metanetx.chemical:MNXM1406	unique	0			0			1	M_gg4abut__91__c__93__	gamma-glutamyl-gamma aminobutyric acid	0			1	AGORA_ATCC_29863
metanetx.chemical:MNXM1407	shared_all	1	M_4per_c	4-Phospho-D-erythronate	1	M_cpd02147_c0	4-Phosphoerythronate-c0	1	M_4per__91__c__93__	4-Phospho-D-erythronate	1	M_4per__91__c__93__	4-Phospho-D-erythronate	4	iFP655;gapseq;AGORA_ATCC_29863;YL31
metanetx.chemical:MNXM1408	shared_all	1	M_prlp_c	5-[(5-phospho-1-deoxyribulos-1-ylamino)methylideneamino]-1-(5-phosphoribosyl)imidazole-4-carboxamide	1	M_cpd02991_c0	phosphoribulosylformimino-AICAR-phosphate-c0	1	M_prlp__91__c__93__	5-[(5-phospho-1-deoxyribulos-1-ylamino)methylideneamino]-1-(5-phosphoribosyl)imidazole-4-carboxamide	1	M_prlp__91__c__93__	5-[(5-phospho-1-deoxyribulos-1-ylamino)methylideneamino]-1-(5-phosphoribosyl)imidazole-4-carboxamide	4	iFP655;gapseq;AGORA_ATCC_29863;YL31
metanetx.chemical:MNXM1409	unique	1	M_5caiz_c	5-phosphoribosyl-5-carboxyaminoimidazole	0			0			0			1	iFP655
metanetx.chemical:MNXM1410	unique	1	M_oxptn_c	5-Oxopentanoate	0			0			0			1	iFP655
metanetx.chemical:MNXM1413	unique	0			1	M_cpd16418_c0	6-Methylmercaptopurine-c0	0			0			1	gapseq
metanetx.chemical:MNXM142	shared_all	1	M_thr__L_c;M_thr__L_e;M_thr__L_p	L-Threonine	1	M_cpd00161_c0;M_cpd00161_e0	L-Threonine-c0	1	M_thr_L__91__c__93__	L-threonine	1	M_thr_L__91__c__93__	L-threonine	4	iFP655;gapseq;AGORA_ATCC_29863;YL31
metanetx.chemical:MNXM1420	shared_subset	0			1	M_cpd08368_c0	Cobalt-precorrin 2-c0	1	M_copre2__91__c__93__	cobalt-precorrin 2	1	M_copre2__91__c__93__	cobalt-precorrin 2	3	gapseq;AGORA_ATCC_29863;YL31
metanetx.chemical:MNXM1421	unique	0			1	M_cpd01700_c0	D-Citramalate-c0	0			0			1	gapseq
metanetx.chemical:MNXM1422	shared_all	1	M_eig3p_c	D-erythro-1-(Imidazol-4-yl)glycerol 3-phosphate	1	M_cpd02843_c0	D-erythro-imidazol-glycerol-phosphate-c0	1	M_eig3p__91__c__93__	D-erythro-1-(Imidazol-4-yl)glycerol 3-phosphate	1	M_eig3p__91__c__93__	D-erythro-1-(Imidazol-4-yl)glycerol 3-phosphate	4	iFP655;gapseq;AGORA_ATCC_29863;YL31
metanetx.chemical:MNXM1423	shared_all	1	M_tagur_c	D-Tagaturonate	1	M_cpd00437_c0	D-Tagaturonate-c0	1	M_tagur__91__c__93__	D-Tagaturonate	1	M_tagur__91__c__93__	D-Tagaturonate	4	iFP655;gapseq;AGORA_ATCC_29863;YL31
metanetx.chemical:MNXM1429	unique	0			1	M_cpd01393_c0	Icosanoyl-CoA-c0	0			0			1	gapseq
metanetx.chemical:MNXM143	shared_all	1	M_acgam_c	N-Acetyl-D-glucosamine	1	M_cpd00122_c0	N-Acetyl-D-glucosamine-c0	1	M_acgam__91__c__93__	N-acetyl-D-glucosamine	1	M_acgam__91__c__93__	N-acetyl-D-glucosamine	4	iFP655;gapseq;AGORA_ATCC_29863;YL31
metanetx.chemical:MNXM1430	unique	0			1	M_cpd05556_c0	Isoliquiritigenin-c0	0			0			1	gapseq
metanetx.chemical:MNXM1434	shared_subset	0			1	M_cpd03198_c0	Melibiose-c0	1	M_melib__91__c__93__	Melibiose	1	M_melib__91__c__93__	Melibiose	3	gapseq;AGORA_ATCC_29863;YL31
metanetx.chemical:MNXM1438	unique	1	M_pprdn_c	Piperideine	0			0			0			1	iFP655
metanetx.chemical:MNXM144	shared_all	1	M_ala_B_c	Beta-Alanine	1	M_cpd00085_c0	beta-Alanine-c0	1	M_ala_B__91__c__93__	beta-alanine	1	M_ala_B__91__c__93__	beta-alanine	4	iFP655;gapseq;AGORA_ATCC_29863;YL31
metanetx.chemical:MNXM1441	shared_subset	0			0			1	M_pre4__91__c__93__	Precorrin 4	1	M_pre4__91__c__93__	Precorrin 4	2	AGORA_ATCC_29863;YL31
metanetx.chemical:MNXM1446	shared_subset	0			1	M_cpd02964_c0	UDP-N-acetylmuramoyl-L-alanyl-D-gamma-glutamyl-meso-2-6-diaminopimelate-c0	1	M_ugmd__91__c__93__	UDP-N-acetylmuramoyl-L-alanyl-D-gamma-glutamyl-meso-2,6-diaminopimelate	1	M_ugmd__91__c__93__	UDP-N-acetylmuramoyl-L-alanyl-D-gamma-glutamyl-meso-2,6-diaminopimelate	3	gapseq;AGORA_ATCC_29863;YL31
metanetx.chemical:MNXM1449	unique	0			1	M_cpd14886_c0	(5Z,8Z,11Z,14Z,17Z)-Icosapentaenoyl-CoA-c0	0			0			1	gapseq
metanetx.chemical:MNXM145	shared_all	1	M_ru5p__D_c	D-Ribulose 5-phosphate	1	M_cpd00171_c0	D-Ribulose5-phosphate-c0	1	M_ru5p_D__91__c__93__	D-ribulose 5-phosphate(2-)	1	M_ru5p_D__91__c__93__	D-ribulose 5-phosphate(2-)	4	iFP655;gapseq;AGORA_ATCC_29863;YL31
metanetx.chemical:MNXM1453	shared_all	1	M_glu1sa_c	L-Glutamate 1-semialdehyde	1	M_cpd02345_c0	L-Glutamate1-semialdehyde-c0	1	M_glu1sa__91__c__93__	L-Glutamate 1-semialdehyde	1	M_glu1sa__91__c__93__	L-Glutamate 1-semialdehyde	4	iFP655;gapseq;AGORA_ATCC_29863;YL31
metanetx.chemical:MNXM1454	unique	0			1	M_cpd17424_c0	2-Aminobut-2-enoate-c0	0			0			1	gapseq
metanetx.chemical:MNXM1455	unique	1	M_2cpr5p_c	1-(2-Carboxyphenylamino)-1-deoxy-D-ribulose 5-phosphate	0			0			0			1	iFP655
metanetx.chemical:MNXM145568	shared_all	1	M_f1p_c	D-Fructose 1-phosphate	1	M_cpd00802_c0	D-fructose-1-phosphate-c0	1	M_f1p__91__c__93__	D-Fructose 1-phosphate	1	M_f1p__91__c__93__	D-Fructose 1-phosphate	4	iFP655;gapseq;AGORA_ATCC_29863;YL31
metanetx.chemical:MNXM145584	unique	0			1	M_cpd11722_c0	trans-2-Enoyl-CoA-c0	0			0			1	gapseq
metanetx.chemical:MNXM1456	shared_all	1	M_imacp_c	3-(Imidazol-4-yl)-2-oxopropyl phosphate	1	M_cpd00930_c0	imidazole acetol-phosphate-c0	1	M_imacp__91__c__93__	3-(Imidazol-4-yl)-2-oxopropyl phosphate	1	M_imacp__91__c__93__	3-(Imidazol-4-yl)-2-oxopropyl phosphate	4	iFP655;gapseq;AGORA_ATCC_29863;YL31
metanetx.chemical:MNXM145631	unique	0			1	M_cpd13404_c0	C26-CoA-c0	0			0			1	gapseq
metanetx.chemical:MNXM145672	shared_subset	0			0			1	M_pg140__91__c__93__	Phosphatidylglycerol (ditetradecanoyl, n-C14:0)	1	M_pg140__91__c__93__	Phosphatidylglycerol (ditetradecanoyl, n-C14:0)	2	AGORA_ATCC_29863;YL31
metanetx.chemical:MNXM145761	shared_subset	0			1	M_cpd08375_c0	Cobalt-precorrin 8-c0	1	M_copre8__91__c__93__	cobalt-precorrin 8	1	M_copre8__91__c__93__	cobalt-precorrin 8	3	gapseq;AGORA_ATCC_29863;YL31
metanetx.chemical:MNXM1458	unique	1	M_4adcho_c	4-amino-4-deoxychorismate	0			0			0			1	iFP655
metanetx.chemical:MNXM145809	unique	1	M_flxso_c	Flavodoxin semi oxidized	0			0			0			1	iFP655
metanetx.chemical:MNXM145924	unique	1	M_salchs4_c;M_salchs4_e;M_salchs4_p	Salmochelin-S4	0			0			0			1	iFP655
metanetx.chemical:MNXM146055	unique	1	M_2ahhmp_c	2 Amino 4 hydroxy 6 hydroxymethyl 7 8 dihydropteridine C7H9N5O2	0			0			0			1	iFP655
metanetx.chemical:MNXM146121	unique	0			1	M_cpd05264_c0	beta-D-Glucuronic acid-c0	0			0			1	gapseq
metanetx.chemical:MNXM146231	unique	1	M_salchs4fe_c;M_salchs4fe_e;M_salchs4fe_p	Salmochelin-S4-Fe-III	0			0			0			1	iFP655
metanetx.chemical:MNXM146251	unique	1	M_2hh24dd_c	2-Hydroxyhepta-2-4-dienedioate	0			0			0			1	iFP655
metanetx.chemical:MNXM146342	shared_subset	0			0			1	M_2agpg160__91__c__93__	2-Acyl-sn-glycero-3-phosphoglycerol (n-C16:0)	1	M_2agpg160__91__c__93__	2-Acyl-sn-glycero-3-phosphoglycerol (n-C16:0)	2	AGORA_ATCC_29863;YL31
metanetx.chemical:MNXM146388	unique	1	M_fe3dcit_c;M_fe3dcit_e;M_fe3dcit_p	Fe(III)dicitrate	0			0			0			1	iFP655
metanetx.chemical:MNXM146479	unique	1	M_12dgr140_c;M_12dgr140_p	1,2-Diacyl-sn-glycerol (ditetradecanoyl, n-C14:0)	0			0			0			1	iFP655
metanetx.chemical:MNXM146494	shared_subset	0			0			1	M_2agpe120__91__c__93__	2-Acyl-sn-glycero-3-phosphoethanolamine (n-C12:0)	1	M_2agpe120__91__c__93__	2-Acyl-sn-glycero-3-phosphoethanolamine (n-C12:0)	2	AGORA_ATCC_29863;YL31
metanetx.chemical:MNXM146495	shared_subset	0			0			1	M_2agpe161__91__c__93__	2-Acyl-sn-glycero-3-phosphoethanolamine (n-C16:1)	1	M_2agpe161__91__c__93__	2-Acyl-sn-glycero-3-phosphoethanolamine (n-C16:1)	2	AGORA_ATCC_29863;YL31
metanetx.chemical:MNXM146496	shared_subset	0			0			1	M_2agpe181__91__c__93__	2-Acyl-sn-glycero-3-phosphoethanolamine (n-C18:1)	1	M_2agpe181__91__c__93__	2-Acyl-sn-glycero-3-phosphoethanolamine (n-C18:1)	2	AGORA_ATCC_29863;YL31
metanetx.chemical:MNXM146497	shared_subset	0			0			1	M_2agpe141__91__c__93__	2-Acyl-sn-glycero-3-phosphoethanolamine (n-C14:1)	1	M_2agpe141__91__c__93__	2-Acyl-sn-glycero-3-phosphoethanolamine (n-C14:1)	2	AGORA_ATCC_29863;YL31
metanetx.chemical:MNXM146498	shared_subset	0			0			1	M_2agpg120__91__c__93__	2-Acyl-sn-glycero-3-phosphoglycerol (n-C12:0)	1	M_2agpg120__91__c__93__	2-Acyl-sn-glycero-3-phosphoglycerol (n-C12:0)	2	AGORA_ATCC_29863;YL31
metanetx.chemical:MNXM146499	shared_subset	0			0			1	M_2agpg161__91__c__93__	2-Acyl-sn-glycero-3-phosphoglycerol (n-C16:1)	1	M_2agpg161__91__c__93__	2-Acyl-sn-glycero-3-phosphoglycerol (n-C16:1)	2	AGORA_ATCC_29863;YL31
metanetx.chemical:MNXM146500	shared_subset	0			0			1	M_2agpg181__91__c__93__	2-Acyl-sn-glycero-3-phosphoglycerol (n-C18:1)	1	M_2agpg181__91__c__93__	2-Acyl-sn-glycero-3-phosphoglycerol (n-C18:1)	2	AGORA_ATCC_29863;YL31
metanetx.chemical:MNXM146501	shared_subset	0			0			1	M_2agpg180__91__c__93__	2-Acyl-sn-glycero-3-phosphoglycerol (n-C18:0)	1	M_2agpg180__91__c__93__	2-Acyl-sn-glycero-3-phosphoglycerol (n-C18:0)	2	AGORA_ATCC_29863;YL31
metanetx.chemical:MNXM146502	shared_subset	0			0			1	M_2agpg141__91__c__93__	2-Acyl-sn-glycero-3-phosphoglycerol (n-C14:1)	1	M_2agpg141__91__c__93__	2-Acyl-sn-glycero-3-phosphoglycerol (n-C14:1)	2	AGORA_ATCC_29863;YL31
metanetx.chemical:MNXM146503	shared_subset	0			0			1	M_2agpg140__91__c__93__	2-Acyl-sn-glycero-3-phosphoglycerol (n-C14:0)	1	M_2agpg140__91__c__93__	2-Acyl-sn-glycero-3-phosphoglycerol (n-C14:0)	2	AGORA_ATCC_29863;YL31
metanetx.chemical:MNXM146654	unique	1	M_xylan4_c;M_xylan4_e	Xylan (4 backbone units, 1 glcur side chain)	0			0			0			1	iFP655
metanetx.chemical:MNXM1467	shared_subset	1	M_diact_c	Diacetyl C4H6O2	1	M_cpd00551_c0	DTYL-c0	0			0			2	iFP655;gapseq
metanetx.chemical:MNXM146748	shared_subset	0			1	M_cpd15311_c0	1,2-Diacyl-sn-glycerol dioctadecanoyl-c0	1	M_12dgr180__91__c__93__;M_12dgr180__91__e__93__	1,2-Diacyl-sn-glycerol (dioctadecanoyl, n-C18:0)	1	M_12dgr180__91__c__93__	1,2-Diacyl-sn-glycerol (dioctadecanoyl, n-C18:0)	3	gapseq;AGORA_ATCC_29863;YL31
metanetx.chemical:MNXM1468	unique	0			1	M_cpd04135_c0	Chloroacetic acid-c0	0			0			1	gapseq
metanetx.chemical:MNXM1469	shared_subset	0			1	M_cpd15294_c0	Tetradecenoyl-ACP-c0	1	M_tdeACP__91__c__93__	cis-tetradec-7-enoyl-[acyl-carrier protein] (n-C14:1)	1	M_tdeACP__91__c__93__	cis-tetradec-7-enoyl-[acyl-carrier protein] (n-C14:1)	3	gapseq;AGORA_ATCC_29863;YL31
metanetx.chemical:MNXM147	shared_all	1	M_asn__L_c;M_asn__L_e	L-Asparagine	1	M_cpd00132_c0;M_cpd00132_e0	L-Asparagine-c0	1	M_asn_L__91__c__93__	L-asparagine	1	M_asn_L__91__c__93__	L-asparagine	4	iFP655;gapseq;AGORA_ATCC_29863;YL31
metanetx.chemical:MNXM147052	unique	1	M_xyl3_c;M_xyl3_e	Xylotriose	0			0			0			1	iFP655
metanetx.chemical:MNXM147063	unique	1	M_cell4_p	Cellulose (n=4 repeating units)	0			0			0			1	iFP655
metanetx.chemical:MNXM147141	unique	1	M_manb_c;M_manb_e	Mannobiose (beta-1,4)	0			0			0			1	iFP655
metanetx.chemical:MNXM147143	unique	1	M_mantr_c;M_mantr_e	Mannotriose (beta-1,4)	0			0			0			1	iFP655
metanetx.chemical:MNXM1473	shared_subset	0			1	M_cpd11474_c0	Decanoyl-ACP-c0	1	M_dcaACP__91__c__93__	Decanoyl-ACP (n-C10:0ACP)	1	M_dcaACP__91__c__93__	Decanoyl-ACP (n-C10:0ACP)	3	gapseq;AGORA_ATCC_29863;YL31
metanetx.chemical:MNXM147499	unique	1	M_lipopb_c	Lipoate (protein bound)	0			0			0			1	iFP655
metanetx.chemical:MNXM147670	shared_subset	0			0			1	M_1agpe120__91__c__93__	1-Acyl-sn-glycero-3-phosphoethanolamine (n-C12:0)	1	M_1agpe120__91__c__93__	1-Acyl-sn-glycero-3-phosphoethanolamine (n-C12:0)	2	AGORA_ATCC_29863;YL31
metanetx.chemical:MNXM147671	shared_subset	0			0			1	M_1agpe161__91__c__93__	1-Acyl-sn-glycero-3-phosphoethanolamine (n-C16:1)	1	M_1agpe161__91__c__93__	1-Acyl-sn-glycero-3-phosphoethanolamine (n-C16:1)	2	AGORA_ATCC_29863;YL31
metanetx.chemical:MNXM147672	shared_subset	0			0			1	M_1agpe141__91__c__93__	1-Acyl-sn-glycero-3-phosphoethanolamine (n-C14:1)	1	M_1agpe141__91__c__93__	1-Acyl-sn-glycero-3-phosphoethanolamine (n-C14:1)	2	AGORA_ATCC_29863;YL31
metanetx.chemical:MNXM147673	shared_subset	0			0			1	M_1agpg120__91__c__93__	1-Acyl-sn-glycero-3-phosphoglycerol (n-C12:0)	1	M_1agpg120__91__c__93__	1-Acyl-sn-glycero-3-phosphoglycerol (n-C12:0)	2	AGORA_ATCC_29863;YL31
metanetx.chemical:MNXM147674	shared_subset	0			0			1	M_1agpg161__91__c__93__	1-Acyl-sn-glycero-3-phosphoglycerol (n-C16:1)	1	M_1agpg161__91__c__93__	1-Acyl-sn-glycero-3-phosphoglycerol (n-C16:1)	2	AGORA_ATCC_29863;YL31
metanetx.chemical:MNXM147675	shared_subset	0			0			1	M_1agpg160__91__c__93__	1-Acyl-sn-glycero-3-phosphoglycerol (n-C16:0)	1	M_1agpg160__91__c__93__	1-Acyl-sn-glycero-3-phosphoglycerol (n-C16:0)	2	AGORA_ATCC_29863;YL31
metanetx.chemical:MNXM147676	shared_subset	0			0			1	M_1agpg180__91__c__93__	1-Acyl-sn-glycero-3-phosphoglycerol (n-C18:0)	1	M_1agpg180__91__c__93__	1-Acyl-sn-glycero-3-phosphoglycerol (n-C18:0)	2	AGORA_ATCC_29863;YL31
metanetx.chemical:MNXM147677	shared_subset	0			0			1	M_1agpg141__91__c__93__	1-Acyl-sn-glycero-3-phosphoglycerol (n-C14:1)	1	M_1agpg141__91__c__93__	1-Acyl-sn-glycero-3-phosphoglycerol (n-C14:1)	2	AGORA_ATCC_29863;YL31
metanetx.chemical:MNXM147678	shared_subset	0			0			1	M_1agpg140__91__c__93__	1-Acyl-sn-glycero-3-phosphoglycerol (n-C14:0)	1	M_1agpg140__91__c__93__	1-Acyl-sn-glycero-3-phosphoglycerol (n-C14:0)	2	AGORA_ATCC_29863;YL31
metanetx.chemical:MNXM147789	unique	1	M_3hptcoa_c	3-Hydroxypentoyl-CoA	0			0			0			1	iFP655
metanetx.chemical:MNXM147794	unique	1	M_3optcoa_c	3-Ocopentanoyl-CoA	0			0			0			1	iFP655
metanetx.chemical:MNXM148	shared_all	1	M_trdox_c	Oxidized thioredoxin	1	M_cpd11420_c0	trdox-c0	1	M_trdox__91__c__93__	Oxidized thioredoxin	1	M_trdox__91__c__93__	Oxidized thioredoxin	4	iFP655;gapseq;AGORA_ATCC_29863;YL31
metanetx.chemical:MNXM1482	shared_all	1	M_hisp_c	L-Histidinol phosphate	1	M_cpd00807_c0	L-histidinol-phosphate-c0	1	M_hisp__91__c__93__	L-Histidinol phosphate	1	M_hisp__91__c__93__	L-Histidinol phosphate	4	iFP655;gapseq;AGORA_ATCC_29863;YL31
metanetx.chemical:MNXM148281	unique	1	M_hethmpp_c	Hydroxy ethyl Thiamin diphosphate	0			0			0			1	iFP655
metanetx.chemical:MNXM1484	shared_all	1	M_lipoate_c;M_lipoate_e	Lipoate	1	M_cpd14958_c0	(R)-Lipoic acid-c0	1	M_lipoate__91__c__93__	lipoate	1	M_lipoate__91__c__93__	lipoate	4	iFP655;gapseq;AGORA_ATCC_29863;YL31
metanetx.chemical:MNXM148492	unique	1	M_psd5p_c	Pseudouridine 5 phosphate C9H11N2O9P	0			0			0			1	iFP655
metanetx.chemical:MNXM1485	shared_subset	1	M_mso3_c;M_mso3_e	Methanesulfonate	0			1	M_mso3__91__c__93__;M_mso3__91__e__93__	methanesulfonate	1	M_mso3__91__c__93__;M_mso3__91__e__93__	methanesulfonate	3	iFP655;AGORA_ATCC_29863;YL31
metanetx.chemical:MNXM1488	shared_subset	1	M_sl26da_c	N-Succinyl-LL-2,6-diaminoheptanedioate	1	M_cpd02698_c0	N-Succinyl-L-2,6-diaminopimelate-c0	0			0			2	iFP655;gapseq
metanetx.chemical:MNXM1489	unique	1	M_pran_c	N-(5-Phospho-D-ribosyl)anthranilate	0			0			0			1	iFP655
metanetx.chemical:MNXM149	shared_all	1	M_zn2_c;M_zn2_e;M_zn2_p	Zinc	1	M_cpd00034_c0;M_cpd00034_e0	Zn2+-c0	1	M_zn2__91__c__93__;M_zn2__91__e__93__	Zinc	1	M_zn2__91__c__93__;M_zn2__91__e__93__	Zinc	4	iFP655;gapseq;AGORA_ATCC_29863;YL31
metanetx.chemical:MNXM1491	unique	0			1	M_cpd00888_c0	N-Methylethanolamine phosphate-c0	0			0			1	gapseq
metanetx.chemical:MNXM1492	shared_all	1	M_thrp_c	L-Threonine O-3-phosphate	1	M_cpd08928_c0	L-Threonine phosphate-c0	1	M_thrp__91__c__93__	L-Threonine O-3-phosphate	1	M_thrp__91__c__93__	L-Threonine O-3-phosphate	4	iFP655;gapseq;AGORA_ATCC_29863;YL31
metanetx.chemical:MNXM1496	unique	0			0			1	M_pre6a__91__c__93__	Precorrin 6A	0			1	AGORA_ATCC_29863
metanetx.chemical:MNXM1497	unique	0			0			1	M_pre6b__91__c__93__	Precorrin 6B	0			1	AGORA_ATCC_29863
metanetx.chemical:MNXM1499	shared_all	1	M_ppap_c;M_ppap_e	Propanoyl phosphate	1	M_cpd01844_c0	Propionyl phosphate-c0	1	M_ppap__91__c__93__	Propanoyl phosphate	1	M_ppap__91__c__93__	Propanoyl phosphate	4	iFP655;gapseq;AGORA_ATCC_29863;YL31
metanetx.chemical:MNXM15	shared_all	1	M_nh3_c;M_nh4_c;M_nh4_e;M_nh4_p	Ammonia	1	M_cpd00013_c0;M_cpd00013_e0	NH3-c0	1	M_nh4__91__c__93__;M_nh4__91__e__93__	Ammonium	1	M_nh4__91__c__93__;M_nh4__91__e__93__	Ammonium	4	iFP655;gapseq;AGORA_ATCC_29863;YL31
metanetx.chemical:MNXM150	shared_subset	0			1	M_cpd00147_c0	5-Methylthioadenosine-c0	1	M_5mta__91__c__93__	5-Methylthioadenosine	1	M_5mta__91__c__93__	5-Methylthioadenosine	3	gapseq;AGORA_ATCC_29863;YL31
metanetx.chemical:MNXM1503	shared_subset	0			1	M_cpd01133_c0;M_cpd01133_e0	Stachyose-c0	1	M_stys__91__c__93__	Stachyose	1	M_stys__91__c__93__	Stachyose	3	gapseq;AGORA_ATCC_29863;YL31
metanetx.chemical:MNXM150642	unique	1	M_2agpg180_c;M_2agpg180_p	2-Acyl-sn-glycero-3-phosphoglycerol (n-C18:0)	0			0			0			1	iFP655
metanetx.chemical:MNXM150873	unique	0			1	M_cpd04015_c0	trans-3-Chloro-2-propene-1-ol-c0	0			0			1	gapseq
metanetx.chemical:MNXM151	shared_subset	1	M_gthox_c	Oxidized glutathione	1	M_cpd00111_c0	Oxidized glutathione-c0	1	M_gthox__91__c__93__	Oxidized glutathione	0			3	iFP655;gapseq;AGORA_ATCC_29863
metanetx.chemical:MNXM1514	shared_all	1	M_ohpb_c	2-Oxo-3-hydroxy-4-phosphobutanoate	1	M_cpd03606_c0	2-Oxo-3-hydroxy-4-phosphobutanoate-c0	1	M_ohpb__91__c__93__	2-Oxo-3-hydroxy-4-phosphobutanoate	1	M_ohpb__91__c__93__	2-Oxo-3-hydroxy-4-phosphobutanoate	4	iFP655;gapseq;AGORA_ATCC_29863;YL31
metanetx.chemical:MNXM1515	shared_all	1	M_prbamp_c	1-(5-Phosphoribosyl)-AMP	1	M_cpd01777_c0	Phosphoribosyl-AMP-c0	1	M_prbamp__91__c__93__	1-(5-Phosphoribosyl)-AMP	1	M_prbamp__91__c__93__	1-(5-Phosphoribosyl)-AMP	4	iFP655;gapseq;AGORA_ATCC_29863;YL31
metanetx.chemical:MNXM152	shared_all	1	M_dtdp_c	DTDP C10H13N2O11P2	1	M_cpd00297_c0	dTDP-c0	1	M_dtdp__91__c__93__	dTDP	1	M_dtdp__91__c__93__	dTDP	4	iFP655;gapseq;AGORA_ATCC_29863;YL31
metanetx.chemical:MNXM1521	shared_subset	1	M_4cml_c	4-Carboxymuconolactone	0			1	M_2c25dho__91__c__93__	2-Carboxy-2,5-dihydro-5-oxofuran-2-acetate	1	M_2c25dho__91__c__93__	2-Carboxy-2,5-dihydro-5-oxofuran-2-acetate	3	iFP655;AGORA_ATCC_29863;YL31
metanetx.chemical:MNXM1526	shared_subset	1	M_3hppnl_c	3-Hydroxypropanal	1	M_cpd00714_c0	3-Hydroxypropanal-c0	0			0			2	iFP655;gapseq
metanetx.chemical:MNXM1527	unique	0			1	M_cpd03529_c0	N4-Acetylaminobutanal-c0	0			0			1	gapseq
metanetx.chemical:MNXM1528	unique	0			1	M_cpd03960_c0	Hydroxyatrazine-c0	0			0			1	gapseq
metanetx.chemical:MNXM153	shared_subset	1	M_34hpp_c	3-(4-Hydroxyphenyl)pyruvate	1	M_cpd00868_c0	p-hydroxyphenylpyruvate-c0	0			0			2	iFP655;gapseq
metanetx.chemical:MNXM1531	shared_subset	0			1	M_cpd01997_c0	Dimethylbenzimidazole-c0	1	M_dmbzid__91__c__93__	5,6-Dimethylbenzimidazole	1	M_dmbzid__91__c__93__	5,6-Dimethylbenzimidazole	3	gapseq;AGORA_ATCC_29863;YL31
metanetx.chemical:MNXM1532	unique	0			0			1	M_5apru__91__c__93__	5-Amino-6-(5-phosphoribosylamino)uracil	0			1	AGORA_ATCC_29863
metanetx.chemical:MNXM1536	unique	0			1	M_cpd02263_c0	8,11,14-Icosatrienoyl-CoA-c0	0			0			1	gapseq
metanetx.chemical:MNXM1538	shared_all	1	M_maltpt_c	Maltopentaose	1	M_cpd15495_c0	Maltopentaose-c0	1	M_maltpt__91__c__93__	maltopentaose	1	M_maltpt__91__c__93__	maltopentaose	4	iFP655;gapseq;AGORA_ATCC_29863;YL31
metanetx.chemical:MNXM1539	shared_subset	0			1	M_cpd03423_c0	alpha-Ribazole-c0	1	M_rdmbzi__91__c__93__	N1-(alpha-D-ribosyl)-5,6-dimethylbenzimidazole	1	M_rdmbzi__91__c__93__	N1-(alpha-D-ribosyl)-5,6-dimethylbenzimidazole	3	gapseq;AGORA_ATCC_29863;YL31
metanetx.chemical:MNXM154	shared_all	1	M_acac_c;M_acac_e;M_acac_p	Acetoacetate	1	M_cpd00142_c0	Acetoacetate-c0	1	M_acac__91__c__93__;M_acac__91__e__93__	Acetoacetate	1	M_acac__91__c__93__;M_acac__91__e__93__	Acetoacetate	4	iFP655;gapseq;AGORA_ATCC_29863;YL31
metanetx.chemical:MNXM1547	unique	1	M_chols_c;M_chols_e	Choline sulfate	0			0			0			1	iFP655
metanetx.chemical:MNXM155005	unique	0			1	M_cpd12255_c0	L-Cysteinyl-tRNA(Cys)-c0	0			0			1	gapseq
metanetx.chemical:MNXM156	shared_all	1	M_ala__D_c;M_ala__D_e;M_ala__D_p	D-Alanine	1	M_cpd00117_c0	D-Alanine-c0	1	M_ala_D__91__c__93__	D-alanine	1	M_ala_D__91__c__93__	D-alanine	4	iFP655;gapseq;AGORA_ATCC_29863;YL31
metanetx.chemical:MNXM1560	unique	0			1	M_cpd01318_e0	Glycocholate-e0	0			0			1	gapseq
metanetx.chemical:MNXM1561	shared_all	1	M_gdptp_c	Guanosine 3'-diphosphate 5'-triphosphate	1	M_cpd02740_c0	Guanosine 5'-triphosphate,3'-diphosphate-c0	1	M_gdptp__91__c__93__	Guanosine 3-diphosphate 5-triphosphate	1	M_gdptp__91__c__93__	Guanosine 3-diphosphate 5-triphosphate	4	iFP655;gapseq;AGORA_ATCC_29863;YL31
metanetx.chemical:MNXM1562	shared_subset	0			1	M_cpd00531_c0;M_cpd00531_e0	Hg2+-c0	1	M_hg2__91__c__93__;M_hg2__91__e__93__	Hg2+	1	M_hg2__91__c__93__;M_hg2__91__e__93__	Hg2+	3	gapseq;AGORA_ATCC_29863;YL31
metanetx.chemical:MNXM1563	shared_subset	1	M_sl2a6o_c	N-Succinyl-2-L-amino-6-oxoheptanedioate	1	M_cpd02724_c0	N-Succinyl-L-2-amino-6-oxopimelate-c0	0			0			2	iFP655;gapseq
metanetx.chemical:MNXM157	unique	0			1	M_cpd00116_c0;M_cpd00116_e0	Methanol-c0	0			0			1	gapseq
metanetx.chemical:MNXM157026	unique	0			1	M_cpd12678_c0	1-Radyl-2-acyl-sn-glycero-3-phosphocholine-c0	0			0			1	gapseq
metanetx.chemical:MNXM1572	unique	0			1	M_cpd01468_c0	Methylmalonate-c0	0			0			1	gapseq
metanetx.chemical:MNXM15783	shared_subset	0			0			1	M_alagly__91__c__93__;M_alagly__91__e__93__	L-alanylglycine	1	M_alagly__91__c__93__;M_alagly__91__e__93__	L-alanylglycine	2	AGORA_ATCC_29863;YL31
metanetx.chemical:MNXM15786	shared_subset	0			0			1	M_alaleu__91__c__93__;M_alaleu__91__e__93__	L-alanyl-L-leucine	1	M_alaleu__91__c__93__;M_alaleu__91__e__93__	L-alanyl-L-leucine	2	AGORA_ATCC_29863;YL31
metanetx.chemical:MNXM158	shared_all	1	M_ura_c;M_ura_e	Uracil	1	M_cpd00092_c0;M_cpd00092_e0;M_cpd00092_p0	Uracil-c0	1	M_ura__91__c__93__;M_ura__91__e__93__	uracil	1	M_ura__91__c__93__;M_ura__91__e__93__	uracil	4	iFP655;gapseq;AGORA_ATCC_29863;YL31
metanetx.chemical:MNXM1582	unique	1	M_gp4g_c	P1,P4-Bis(5'-guanosyl) tetraphosphate	0			0			0			1	iFP655
metanetx.chemical:MNXM1588	shared_subset	0			0			1	M_pre5__91__c__93__	Precorrin 5	1	M_pre5__91__c__93__	Precorrin 5	2	AGORA_ATCC_29863;YL31
metanetx.chemical:MNXM1589	shared_subset	0			1	M_cpd03835_c0	Precorrin 8-c0	1	M_pre8__91__c__93__	Precorrin 8	1	M_pre8__91__c__93__	Precorrin 8	3	gapseq;AGORA_ATCC_29863;YL31
metanetx.chemical:MNXM159	shared_all	1	M_2obut_c;M_2obut_e	2-Oxobutanoate	1	M_cpd00094_c0	2-Oxobutyrate-c0	1	M_2obut__91__c__93__	2-Oxobutanoate	1	M_2obut__91__c__93__	2-Oxobutanoate	4	iFP655;gapseq;AGORA_ATCC_29863;YL31
metanetx.chemical:MNXM15900	shared_subset	1	M_r5p_c	Alpha-D-Ribose 5-phosphate	1	M_cpd19028_c0	alpha-D-Ribose 5-phosphate-c0	0			0			2	iFP655;gapseq
metanetx.chemical:MNXM1592	shared_all	1	M_5mtr_c;M_5mtr_e	5-Methylthio-D-ribose	1	M_cpd01981_c0;M_cpd01981_e0	5-Methylthio-D-ribose-c0	1	M_5mtr__91__c__93__	5-Methylthio-D-ribose	1	M_5mtr__91__c__93__	5-Methylthio-D-ribose	4	iFP655;gapseq;AGORA_ATCC_29863;YL31
metanetx.chemical:MNXM16	shared_all	1	M_amet_c	S-Adenosyl-L-methionine	1	M_cpd00017_c0	S-Adenosyl-L-methionine-c0	1	M_amet__91__c__93__	S-Adenosyl-L-methionine	1	M_amet__91__c__93__	S-Adenosyl-L-methionine	4	iFP655;gapseq;AGORA_ATCC_29863;YL31
metanetx.chemical:MNXM160	shared_all	1	M_g6p_c	D-Glucose 6-phosphate	1	M_cpd00079_c0	D-glucose-6-phosphate-c0	1	M_g6p__91__c__93__	D-Glucose 6-phosphate	1	M_g6p__91__c__93__	D-Glucose 6-phosphate	4	iFP655;gapseq;AGORA_ATCC_29863;YL31
metanetx.chemical:MNXM1602	shared_all	1	M_3c4mop_c	3-Carboxy-4-methyl-2-oxopentanoate	1	M_cpd02605_c0	2-isopropyl-3-oxosuccinate-c0	1	M_3c4mop__91__c__93__	3-Carboxy-4-methyl-2-oxopentanoate	1	M_3c4mop__91__c__93__	3-Carboxy-4-methyl-2-oxopentanoate	4	iFP655;gapseq;AGORA_ATCC_29863;YL31
metanetx.chemical:MNXM1603	unique	0			1	M_cpd01424_c0	(2S)-Flavanone-c0	0			0			1	gapseq
metanetx.chemical:MNXM161	shared_all	1	M_pydx5p_c	Pyridoxal 5'-phosphate	1	M_cpd00016_c0	Pyridoxal phosphate	1	M_pydx5p__91__c__93__	Pyridoxal 5-phosphate	1	M_pydx5p__91__c__93__	Pyridoxal 5-phosphate	4	iFP655;gapseq;AGORA_ATCC_29863;YL31
metanetx.chemical:MNXM1613	unique	0			1	M_cpd12400_c0	1-Alkyl-2-acetyl-sn-glycerol-c0	0			0			1	gapseq
metanetx.chemical:MNXM161565	shared_all	1	M_thm_c;M_thm_e	Thiamin	1	M_cpd00305_c0;M_cpd00305_e0	Thiamin-c0	1	M_thm__91__c__93__;M_thm__91__e__93__	Thiamin	1	M_thm__91__c__93__;M_thm__91__e__93__	Thiamin	4	iFP655;gapseq;AGORA_ATCC_29863;YL31
metanetx.chemical:MNXM161585	unique	0			1	M_cpd11849_c0	RSH-c0	0			0			1	gapseq
metanetx.chemical:MNXM1617	shared_all	1	M_1pyr5c_c	1-Pyrroline-5-carboxylate	1	M_cpd02431_c0	1-Pyrroline-5-carboxylate-c0	1	M_1pyr5c__91__c__93__	1-Pyrroline-5-carboxylate	1	M_1pyr5c__91__c__93__	1-Pyrroline-5-carboxylate	4	iFP655;gapseq;AGORA_ATCC_29863;YL31
metanetx.chemical:MNXM162	unique	0			1	M_cpd00353_c0	D-threo-Isocitric acid-c0	0			0			1	gapseq
metanetx.chemical:MNXM162233	shared_all	1	M_udpacgal_c	UDP-N-acetyl-D-galactosamine	1	M_cpd00175_c0	UDP-N-acetyl-D-galactosamine-c0	1	M_udpacgal__91__c__93__	UDP-N-acetyl-D-galactosamine(2-)	1	M_udpacgal__91__c__93__	UDP-N-acetyl-D-galactosamine(2-)	4	iFP655;gapseq;AGORA_ATCC_29863;YL31
metanetx.chemical:MNXM162234	shared_subset	0			1	M_cpd00365_c0	Retinol-c0	1	M_retinol__91__c__93__	retinol	0			2	gapseq;AGORA_ATCC_29863
metanetx.chemical:MNXM162235	shared_subset	0			1	M_cpd00072_c0	D-fructose-6-phosphate-c0	1	M_f6p__91__c__93__	D-Fructose 6-phosphate	1	M_f6p__91__c__93__	D-Fructose 6-phosphate	3	gapseq;AGORA_ATCC_29863;YL31
metanetx.chemical:MNXM162239	unique	1	M_ttdca_c;M_ttdca_p	Tetradecanoate (n-C14:0)	0			0			0			1	iFP655
metanetx.chemical:MNXM162242	shared_all	1	M_phpyr_c	Phenylpyruvate	1	M_cpd00143_c0	Phenylpyruvate-c0	1	M_phpyr__91__c__93__	keto-phenylpyruvate	1	M_phpyr__91__c__93__	keto-phenylpyruvate	4	iFP655;gapseq;AGORA_ATCC_29863;YL31
metanetx.chemical:MNXM162249	unique	0			1	M_cpd00418_c0;M_cpd00418_e0	NO-c0	0			0			1	gapseq
metanetx.chemical:MNXM162258	unique	1	M_ddca_c;M_ddca_p	Dodecanoate (n-C12:0)	0			0			0			1	iFP655
metanetx.chemical:MNXM162260	unique	1	M_ppa_c	Propionate (n-C3:0)	0			0			0			1	iFP655
metanetx.chemical:MNXM162266	unique	1	M_air_c	5-amino-1-(5-phospho-D-ribosyl)imidazole	0			0			0			1	iFP655
metanetx.chemical:MNXM162281	unique	1	M_but_c;M_but_e;M_but_p	Butyrate (n-C4:0)	0			0			0			1	iFP655
metanetx.chemical:MNXM162283	unique	1	M_dcacoa_c	Decanoyl-CoA (n-C10:0CoA)	0			0			0			1	iFP655
metanetx.chemical:MNXM162292	unique	0			1	M_cpd11632_c0;M_cpd11632_e0	hn-c0	0			0			1	gapseq
metanetx.chemical:MNXM162295	unique	1	M_dca_c	Decanoate (n-C10:0)	0			0			0			1	iFP655
metanetx.chemical:MNXM162298	shared_subset	0			1	M_cpd15274_c0	Octadecenoyl-CoA-c0	1	M_odecoa__91__c__93__	Octadecenoyl-CoA (n-C18:1CoA)	1	M_odecoa__91__c__93__	Octadecenoyl-CoA (n-C18:1CoA)	3	gapseq;AGORA_ATCC_29863;YL31
metanetx.chemical:MNXM162319	unique	0			0			1	M_plasmetha__91__c__93__	Plasmenylethanolamine	0			1	AGORA_ATCC_29863
metanetx.chemical:MNXM162320	shared_subset	0			1	M_cpd15277_c0	Palmitoyl-ACP-c0	1	M_palmACP__91__c__93__	Palmitoyl-ACP (n-C16:0ACP)	1	M_palmACP__91__c__93__	Palmitoyl-ACP (n-C16:0ACP)	3	gapseq;AGORA_ATCC_29863;YL31
metanetx.chemical:MNXM162331	shared_subset	0			1	M_cpd00532_c0	O2--c0	1	M_o2s__91__c__93__	superoxide	1	M_o2s__91__c__93__	superoxide	3	gapseq;AGORA_ATCC_29863;YL31
metanetx.chemical:MNXM162355	unique	0			1	M_cpd11910_c0	tRNA(Cys)-c0	0			0			1	gapseq
metanetx.chemical:MNXM162359	shared_all	1	M_dhnpt_c	Dihydroneopterin	1	M_cpd02961_c0	Dihydroneopterin-c0	1	M_dhnpt__91__c__93__	Dihydroneopterin	1	M_dhnpt__91__c__93__	Dihydroneopterin	4	iFP655;gapseq;AGORA_ATCC_29863;YL31
metanetx.chemical:MNXM162372	shared_subset	0			1	M_cpd15239_c0	Hexadecenoyl-ACP-c0	1	M_hdeACP__91__c__93__	cis-hexadec-9-enoyl-[acyl-carrier protein] (n-C16:1)	1	M_hdeACP__91__c__93__	cis-hexadec-9-enoyl-[acyl-carrier protein] (n-C16:1)	3	gapseq;AGORA_ATCC_29863;YL31
metanetx.chemical:MNXM162426	unique	1	M_tdeACP_c	Cis-tetradec-7-enoyl-[acyl-carrier protein] (n-C14:1)	0			0			0			1	iFP655
metanetx.chemical:MNXM162484	shared_subset	0			1	M_cpd15268_c0	Octadecanoyl-ACP-c0	1	M_ocdcaACP__91__c__93__	Octadecanoyl-ACP (n-C18:0ACP)	1	M_ocdcaACP__91__c__93__	Octadecanoyl-ACP (n-C18:0ACP)	3	gapseq;AGORA_ATCC_29863;YL31
metanetx.chemical:MNXM162490	unique	0			0			1	M_M00512__91__c__93__	1-Alkenyl-2-acylglycerol	0			1	AGORA_ATCC_29863
metanetx.chemical:MNXM162496	unique	0			1	M_cpd01112_c0	Galactose-c0	0			0			1	gapseq
metanetx.chemical:MNXM162502	unique	1	M_hxcoa_c	Hexanoyl-CoA (n-C6:0CoA)	0			0			0			1	iFP655
metanetx.chemical:MNXM162559	unique	0			1	M_cpd11728_c0	trans-2,3-Dehydroacyl-[acyl-carrier protein]-c0	0			0			1	gapseq
metanetx.chemical:MNXM162592	unique	1	M_ugmd_c	UDP-N-acetylmuramoyl-L-alanyl-D-gamma-glutamyl-meso-2,6-diaminopimelate	0			0			0			1	iFP655
metanetx.chemical:MNXM1626	shared_all	1	M_2me4p_c	2-C-methyl-D-erythritol 4-phosphate	1	M_cpd08286_c0	2-C-methyl-D-erythritol4-phosphate-c0	1	M_2me4p__91__c__93__	2-C-methyl-D-erythritol 4-phosphate	1	M_2me4p__91__c__93__	2-C-methyl-D-erythritol 4-phosphate	4	iFP655;gapseq;AGORA_ATCC_29863;YL31
metanetx.chemical:MNXM1627	unique	0			1	M_cpd00894_c0	2-Dehydro-3-deoxy-D-galactonate-c0	0			0			1	gapseq
metanetx.chemical:MNXM162724	unique	0			1	M_cpd16758_c0	(R)-3-hydroxytetradecanoyl-coa-c0	0			0			1	gapseq
metanetx.chemical:MNXM162727	unique	0			1	M_cpd03591_c0	Methyloxaloacetate-c0	0			0			1	gapseq
metanetx.chemical:MNXM162788	unique	1	M_3hbcoa__R_c	(R)-3-Hydroxybutyryl-CoA	0			0			0			1	iFP655
metanetx.chemical:MNXM162790	shared_subset	0			0			1	M_12dgr160__91__c__93__	1,2-Diacyl-sn-glycerol (dihexadecanoyl, n-C16:0)	1	M_12dgr160__91__c__93__	1,2-Diacyl-sn-glycerol (dihexadecanoyl, n-C16:0)	2	AGORA_ATCC_29863;YL31
metanetx.chemical:MNXM1628	unique	1	M_5cmhmsa_c	2-Hydroxy-5-carboxymethylmuconate-Semialdehyde	0			0			0			1	iFP655
metanetx.chemical:MNXM162804	shared_subset	0			1	M_cpd02826_c0	5'-Phosphoribosylformylglycinamidine-c0	1	M_fpram__91__c__93__	2-(Formamido)-N1-(5-phospho-D-ribosyl)acetamidine	1	M_fpram__91__c__93__	2-(Formamido)-N1-(5-phospho-D-ribosyl)acetamidine	3	gapseq;AGORA_ATCC_29863;YL31
metanetx.chemical:MNXM162891	shared_subset	0			1	M_cpd02535_c0	2,3-Dihydroxy-3-methylvalerate-c0	1	M_23dhmp__91__c__93__	(R)-2,3-Dihydroxy-3-methylpentanoate	1	M_23dhmp__91__c__93__	(R)-2,3-Dihydroxy-3-methylpentanoate	3	gapseq;AGORA_ATCC_29863;YL31
metanetx.chemical:MNXM162989	unique	1	M_pro__D_c	D-Proline	0			0			0			1	iFP655
metanetx.chemical:MNXM1630	shared_subset	0			0			1	M_isetac__91__c__93__;M_isetac__91__e__93__	Isethionic acid	1	M_isetac__91__c__93__;M_isetac__91__e__93__	Isethionic acid	2	AGORA_ATCC_29863;YL31
metanetx.chemical:MNXM163050	unique	0			1	M_cpd15094_c0	(6Z,9Z,12Z,15Z,18Z)-3-Hydroxytetracosapenta-6,9,12,15,18-enoyl-CoA-c0	0			0			1	gapseq
metanetx.chemical:MNXM163143	shared_subset	0			1	M_cpd00498_c0	2-Aceto-2-hydroxybutanoate-c0	1	M_2ahbut__91__c__93__	(S)-2-Aceto-2-hydroxybutanoate	1	M_2ahbut__91__c__93__	(S)-2-Aceto-2-hydroxybutanoate	3	gapseq;AGORA_ATCC_29863;YL31
metanetx.chemical:MNXM1633	shared_subset	0			1	M_cpd03307_c0	3,4-Dihydroxymandelaldehyde-c0	1	M_34dhmald__91__c__93__	3,4-Dihydroxymandelaldehyde	0			2	gapseq;AGORA_ATCC_29863
metanetx.chemical:MNXM1635	unique	0			0			0			1	M_2ohph__91__c__93__	2-Octaprenyl-6-hydroxyphenol	1	YL31
metanetx.chemical:MNXM163561	unique	1	M_HC01668_c	Propinol adenylate	0			0			0			1	iFP655
metanetx.chemical:MNXM163570	unique	1	M_btd_RR_c	R R 2 3 Butanediol C4H10O2	0			0			0			1	iFP655
metanetx.chemical:MNXM1638	shared_subset	0			1	M_cpd02569_c0	2-Oxo-3-hydroxyisovalerate-c0	1	M_33hmeoxobut__91__c__93__	2-Oxo-3-hydroxyisovalerate	1	M_33hmeoxobut__91__c__93__	2-Oxo-3-hydroxyisovalerate	3	gapseq;AGORA_ATCC_29863;YL31
metanetx.chemical:MNXM1639	unique	0			1	M_cpd03320_c0	3-Hydroxyphenylacetate-c0	0			0			1	gapseq
metanetx.chemical:MNXM164	shared_subset	1	M_4hbz_c	4-Hydroxybenzoate	1	M_cpd00136_c0	4-Hydroxybenzoate-c0	0			1	M_4hbz__91__c__93__	4-hydroxybenzoate	3	iFP655;gapseq;YL31
metanetx.chemical:MNXM1641	shared_all	1	M_2p4c2me_c	2-phospho-4-(cytidine 5'-diphospho)-2-C-methyl-D-erythritol	1	M_cpd08288_c0	2-phospho-4--cytidine5-diphospho-2-C-methyl-D-erythritol-c0	1	M_2p4c2me__91__c__93__	2-phospho-4-(cytidine 5-diphospho)-2-C-methyl-D-erythritol	1	M_2p4c2me__91__c__93__	2-phospho-4-(cytidine 5-diphospho)-2-C-methyl-D-erythritol	4	iFP655;gapseq;AGORA_ATCC_29863;YL31
metanetx.chemical:MNXM1642	shared_all	1	M_4c2me_c	4-(cytidine 5'-diphospho)-2-C-methyl-D-erythritol	1	M_cpd08287_c0	4--cytidine5-diphospho-2-C-methyl-D-erythritol-c0	1	M_4c2me__91__c__93__	4-(cytidine 5-diphospho)-2-C-methyl-D-erythritol	1	M_4c2me__91__c__93__	4-(cytidine 5-diphospho)-2-C-methyl-D-erythritol	4	iFP655;gapseq;AGORA_ATCC_29863;YL31
metanetx.chemical:MNXM164739	unique	1	M_ddcoa_c	Dodecanoyl CoA n C120CoA C33H54N7O17P3S	0			0			0			1	iFP655
metanetx.chemical:MNXM165	shared_all	1	M_malt_c;M_malt_e	Maltose C12H22O11	1	M_cpd00179_e0;M_cpd00665_c0	Maltose-e0	1	M_malt__91__c__93__;M_malt__91__e__93__	Maltose	1	M_malt__91__c__93__;M_malt__91__e__93__	Maltose	4	iFP655;gapseq;AGORA_ATCC_29863;YL31
metanetx.chemical:MNXM1653	shared_subset	1	M_hxa_c;M_hxa_e;M_hxa_p	Hexanoate (n-C6:0)	1	M_cpd01113_c0	Hexanoate-c0	0			0			2	iFP655;gapseq
metanetx.chemical:MNXM165561	unique	1	M_25dop_c	2 5 Dioxopentanoate C5H5O4	0			0			0			1	iFP655
metanetx.chemical:MNXM1660	shared_all	1	M_fruur_c	D-Fructuronate	1	M_cpd00672_c0	D-Fructuronate-c0	1	M_fruur__91__c__93__	D-Fructuronate	1	M_fruur__91__c__93__	D-Fructuronate	4	iFP655;gapseq;AGORA_ATCC_29863;YL31
metanetx.chemical:MNXM1663	shared_all	1	M_dhlpro_c	Dihydrolipolprotein H2S2X	1	M_cpd12225_c0	Dihydrolipolprotein-c0	1	M_dhlpro__91__c__93__	Dihydrolipolprotein	1	M_dhlpro__91__c__93__	Dihydrolipolprotein	4	iFP655;gapseq;AGORA_ATCC_29863;YL31
metanetx.chemical:MNXM1667	unique	1	M_galt1p_c	Galactitol 1-phosphate	0			0			0			1	iFP655
metanetx.chemical:MNXM167	shared_all	1	M_sucr_c;M_sucr_e;M_sucr_p	Sucrose C12H22O11	1	M_cpd00076_c0	Sucrose-c0	1	M_sucr__91__c__93__;M_sucr__91__e__93__	Sucrose	1	M_sucr__91__c__93__;M_sucr__91__e__93__	Sucrose	4	iFP655;gapseq;AGORA_ATCC_29863;YL31
metanetx.chemical:MNXM1670	unique	0			1	M_cpd04533_c0	Isoamyl alcohol-c0	0			0			1	gapseq
metanetx.chemical:MNXM1671	unique	0			1	M_cpd00416_c0	Itaconyl-CoA-c0	0			0			1	gapseq
metanetx.chemical:MNXM1675	unique	0			0			1	M_rml1p__91__c__93__	L-Rhamnulose 1-phosphate	0			1	AGORA_ATCC_29863
metanetx.chemical:MNXM1676	unique	0			1	M_cpd03163_c0	Selenomethionine-c0	0			0			1	gapseq
metanetx.chemical:MNXM168	shared_all	1	M_ade_c;M_ade_e;M_ade_p	Adenine	1	M_cpd00128_c0	Adenine-c0	1	M_ade__91__c__93__	Adenine	1	M_ade__91__c__93__	Adenine	4	iFP655;gapseq;AGORA_ATCC_29863;YL31
metanetx.chemical:MNXM1680	shared_subset	0			0			1	M_chtbs__91__c__93__	N,N-diacetylchitobiose	1	M_chtbs__91__c__93__	N,N-diacetylchitobiose	2	AGORA_ATCC_29863;YL31
metanetx.chemical:MNXM1686	unique	0			1	M_cpd00704_c0	Tryptophol-c0	0			0			1	gapseq
metanetx.chemical:MNXM168718	unique	0			1	M_cpd03399_c0	O-Acetylhomoserine-c0	0			0			1	gapseq
metanetx.chemical:MNXM1688	shared_all	1	M_uaccg_c	UDP-N-acetyl-3-O-(1-carboxyvinyl)-D-glucosamine	1	M_cpd02820_c0	UDP-N-acetylglucosamine enolpyruvate-c0	1	M_uaccg__91__c__93__	UDP-N-acetyl-3-O-(1-carboxyvinyl)-D-glucosamine	1	M_uaccg__91__c__93__	UDP-N-acetyl-3-O-(1-carboxyvinyl)-D-glucosamine	4	iFP655;gapseq;AGORA_ATCC_29863;YL31
metanetx.chemical:MNXM169	shared_all	1	M_fdxrd_c	Reduced ferredoxin	1	M_cpd11620_c0	Reducedferredoxin-c0	1	M_fdxrd__91__c__93__	Reduced ferredoxin	1	M_fdxrd__91__c__93__	Reduced ferredoxin	4	iFP655;gapseq;AGORA_ATCC_29863;YL31
metanetx.chemical:MNXM1692	unique	1	M_2ameph_c;M_2ameph_e;M_2ameph_p	2-Aminoethylphosphonate	0			0			0			1	iFP655
metanetx.chemical:MNXM1694	unique	1	M_micit_c	Methylisocitrate	0			0			0			1	iFP655
metanetx.chemical:MNXM1697	shared_all	1	M_applp_c	D-1-Aminopropan-2-ol O-phosphate	1	M_cpd02547_c0	(R)-1-Aminopropan-2-yl phosphate-c0	1	M_applp__91__c__93__	D-1-Aminopropan-2-ol O-phosphate	1	M_applp__91__c__93__	D-1-Aminopropan-2-ol O-phosphate	4	iFP655;gapseq;AGORA_ATCC_29863;YL31
metanetx.chemical:MNXM17	shared_all	1	M_udp_c	UDP C9H11N2O12P2	1	M_cpd00014_c0	UDP-c0	1	M_udp__91__c__93__	UDP	1	M_udp__91__c__93__	UDP	4	iFP655;gapseq;AGORA_ATCC_29863;YL31
metanetx.chemical:MNXM1705	shared_subset	0			1	M_cpd03049_c0	2-Hydroxyethyl-ThPP-c0	1	M_hethmpp__91__c__93__	Hydroxy ethyl Thiamin diphosphate	1	M_hethmpp__91__c__93__	Hydroxy ethyl Thiamin diphosphate	3	gapseq;AGORA_ATCC_29863;YL31
metanetx.chemical:MNXM1706	shared_all	1	M_2ippm_c	2-Isopropylmaleate	1	M_cpd01710_c0	2-Isopropylmaleate-c0	1	M_2ippm__91__c__93__	2-Isopropylmaleate	1	M_2ippm__91__c__93__	2-Isopropylmaleate	4	iFP655;gapseq;AGORA_ATCC_29863;YL31
metanetx.chemical:MNXM1707	unique	0			0			0			1	M_2omph__91__c__93__	2-Octaprenyl-6-methoxyphenol	1	YL31
metanetx.chemical:MNXM1709	unique	0			1	M_cpd02663_c0	2,5-Diketo-3-deoxy-D-gluconate-c0	0			0			1	gapseq
metanetx.chemical:MNXM17108	unique	0			1	M_cpd01735_c0	Glucurone-c0	0			0			1	gapseq
metanetx.chemical:MNXM1711	unique	0			1	M_cpd04534_c0	3-Methylbutanal-c0	0			0			1	gapseq
metanetx.chemical:MNXM172	shared_subset	1	M_sucsal_c	Succinic semialdehyde	1	M_cpd00199_c0	4-Oxobutanoate-c0	0			0			2	iFP655;gapseq
metanetx.chemical:MNXM1721	shared_subset	1	M_decdp_c	All trans Decaprenyl diphosphate	1	M_cpd02746_c0	all trans Decaprenyl diphosphate-c0	0			0			2	iFP655;gapseq
metanetx.chemical:MNXM1722	shared_subset	1	M_hepdp_c	All-trans-Heptaprenyl diphosphate	0			1	M_hepdp__91__c__93__	all-trans-Heptaprenyl diphosphate	1	M_hepdp__91__c__93__	all-trans-Heptaprenyl diphosphate	3	iFP655;AGORA_ATCC_29863;YL31
metanetx.chemical:MNXM1723	unique	0			0			1	M_M01966__91__c__93__	Alpha-D-Glucose 1,6-bisphosphate	0			1	AGORA_ATCC_29863
metanetx.chemical:MNXM173	unique	1	M_crn_c;M_crn_e	L-Carnitine	0			0			0			1	iFP655
metanetx.chemical:MNXM17312	shared_subset	1	M_pa160_c;M_pa160_p	1,2-dihexadecanoyl-sn-glycerol 3-phosphate	0			1	M_pa160__91__c__93__	1,2-dihexadecanoyl-sn-glycerol 3-phosphate	1	M_pa160__91__c__93__	1,2-dihexadecanoyl-sn-glycerol 3-phosphate	3	iFP655;AGORA_ATCC_29863;YL31
metanetx.chemical:MNXM1734	unique	0			1	M_cpd00653_c0;M_cpd00653_e0	D-Galactonate-c0	0			0			1	gapseq
metanetx.chemical:MNXM174	shared_all	1	M_xan_c;M_xan_e	Xanthine	1	M_cpd00309_c0;M_cpd00309_e0	XAN-c0	1	M_xan__91__c__93__;M_xan__91__e__93__	Xanthine	1	M_xan__91__c__93__;M_xan__91__e__93__	Xanthine	4	iFP655;gapseq;AGORA_ATCC_29863;YL31
metanetx.chemical:MNXM1744	unique	1	M_acetol_c	Acetol cytosol	0			0			0			1	iFP655
metanetx.chemical:MNXM1745	shared_subset	0			1	M_cpd03052_c0	Imidazole acetaldehyde-c0	1	M_im4act__91__c__93__	imidazole-4-acetaldehyde	1	M_im4act__91__c__93__	imidazole-4-acetaldehyde	3	gapseq;AGORA_ATCC_29863;YL31
metanetx.chemical:MNXM1747	unique	0			1	M_cpd00380_c0;M_cpd00380_e0	Itaconate-c0	0			0			1	gapseq
metanetx.chemical:MNXM175	shared_all	1	M_fru_c	D-Fructose	1	M_cpd00082_c0;M_cpd00082_e0	D-Fructose-c0	1	M_fru__91__c__93__;M_fru__91__e__93__	D-Fructose	1	M_fru__91__c__93__;M_fru__91__e__93__	D-Fructose	4	iFP655;gapseq;AGORA_ATCC_29863;YL31
metanetx.chemical:MNXM1755	unique	0			1	M_cpd17027_e0	methylmenaquinone 7-e0	0			0			1	gapseq
metanetx.chemical:MNXM1757	unique	1	M_sucglu_c	N2-Succinyl-L-glutamate	0			0			0			1	iFP655
metanetx.chemical:MNXM1759	unique	0			0			1	M_n6all26d__91__c__93__	N6-Acetyl-LL-2,6-diaminoheptanedioate	0			1	AGORA_ATCC_29863
metanetx.chemical:MNXM1761	unique	0			1	M_cpd03961_c0	N-Isopropylammelide-c0	0			0			1	gapseq
metanetx.chemical:MNXM1763	unique	0			1	M_cpd03526_c0	N-Succinyl-L-glutamate 5-semialdehyde-c0	0			0			1	gapseq
metanetx.chemical:MNXM1769	unique	0			1	M_cpd01473_c0	Phloroglucinol-c0	0			0			1	gapseq
metanetx.chemical:MNXM1771	unique	1	M_pg120_c;M_pg120_p	Phosphatidylglycerol (didodecanoyl, n-C12:0)	0			0			0			1	iFP655
metanetx.chemical:MNXM1773	unique	1	M_pg181_c;M_pg181_p	Phosphatidylglycerol (dioctadec-11-enoyl, n-C18:1)	0			0			0			1	iFP655
metanetx.chemical:MNXM1775	unique	0			1	M_cpd00813_c0	Pyrogallol-c0	0			0			1	gapseq
metanetx.chemical:MNXM1777	shared_subset	1	M_rhcys_c	S-Ribosyl-L-homocysteine	0			1	M_rhcys__91__c__93__	S-Ribosyl-L-homocysteine	1	M_rhcys__91__c__93__	S-Ribosyl-L-homocysteine	3	iFP655;AGORA_ATCC_29863;YL31
metanetx.chemical:MNXM178	shared_all	1	M_fdxo_2_2_c	Oxidized ferredoxin	1	M_cpd11621_c0	Oxidizedferredoxin-c0	1	M_fdxox__91__c__93__	Oxidized ferredoxin	1	M_fdxox__91__c__93__	Oxidized ferredoxin	4	iFP655;gapseq;AGORA_ATCC_29863;YL31
metanetx.chemical:MNXM1781	unique	1	M_tet_e;M_tet_p	Tetrathionate	0			0			0			1	iFP655
metanetx.chemical:MNXM1783	unique	0			1	M_cpd15290_c0	Ubiquinone-6-c0	0			0			1	gapseq
metanetx.chemical:MNXM179	shared_all	1	M_lac__L_c;M_lac__L_e	L-Lactate	1	M_cpd00159_c0	L-Lactate-c0	1	M_lac_L__91__c__93__	L-lactate	1	M_lac_L__91__c__93__	L-lactate	4	iFP655;gapseq;AGORA_ATCC_29863;YL31
metanetx.chemical:MNXM1802	shared_all	1	M_4hthr_c	4-Hydroxy-L-threonine	1	M_cpd03608_c0	4-Hydroxy-L-threonine-c0	1	M_4hthr__91__c__93__	4-Hydroxy-L-threonine	1	M_4hthr__91__c__93__	4-Hydroxy-L-threonine	4	iFP655;gapseq;AGORA_ATCC_29863;YL31
metanetx.chemical:MNXM1816	unique	0			1	M_cpd04134_c0	2-Chloroethanal-c0	0			0			1	gapseq
metanetx.chemical:MNXM18182	unique	0			1	M_cpd15301_c0	glycogen(n-1)branch-c0	0			0			1	gapseq
metanetx.chemical:MNXM1819	unique	0			1	M_cpd00610_c0	D-Glutamine-c0	0			0			1	gapseq
metanetx.chemical:MNXM182	shared_subset	1	M_man_c;M_man_e	D-Mannose	1	M_cpd00138_c0;M_cpd00138_e0	D-Mannose-c0	0			0			2	iFP655;gapseq
metanetx.chemical:MNXM1822	unique	0			1	M_cpd00684_c0	Dimethylmaleic acid-c0	0			0			1	gapseq
metanetx.chemical:MNXM183	unique	1	M_mlthf_c	5,10-Methylenetetrahydrofolate	0			0			0			1	iFP655
metanetx.chemical:MNXM1836	unique	0			1	M_cpd00427_c0	L-Arabinonate-c0	0			0			1	gapseq
metanetx.chemical:MNXM1837	unique	0			1	M_cpd03398_c0	Selenocystathionine-c0	0			0			1	gapseq
metanetx.chemical:MNXM184	shared_all	1	M_malACP_c	Malonyl-[acyl-carrier protein]	1	M_cpd11492_c0	Malonyl-acyl-carrierprotein--c0	1	M_malACP__91__c__93__	Malonyl-[acyl-carrier protein]	1	M_malACP__91__c__93__	Malonyl-[acyl-carrier protein]	4	iFP655;gapseq;AGORA_ATCC_29863;YL31
metanetx.chemical:MNXM1843	unique	0			1	M_cpd17026_e0	methymenaquinol 7-e0	0			0			1	gapseq
metanetx.chemical:MNXM1845	unique	0			1	M_cpd11714_c0	N-Acyl-D-mannosamine-c0	0			0			1	gapseq
metanetx.chemical:MNXM1847	unique	0			1	M_cpd00244_c0;M_cpd00244_e0	Ni2+-c0	0			0			1	gapseq
metanetx.chemical:MNXM1848	unique	1	M_odecoa_c	Octadecenoyl-CoA (n-C18:1CoA)	0			0			0			1	iFP655
metanetx.chemical:MNXM186	shared_all	1	M_xu5p__D_c	D-Xylulose 5-phosphate	1	M_cpd00198_c0	D-Xylulose5-phosphate-c0	1	M_xu5p_D__91__c__93__	D-xylulose 5-phosphate(2-)	1	M_xu5p_D__91__c__93__	D-xylulose 5-phosphate(2-)	4	iFP655;gapseq;AGORA_ATCC_29863;YL31
metanetx.chemical:MNXM1860	shared_subset	1	M_xtp_c	XTP	1	M_cpd00530_c0	XTP-c0	0			0			2	iFP655;gapseq
metanetx.chemical:MNXM1865	shared_all	1	M_36dahx_c	(3S)-3,6-Diaminohexanoate	1	M_cpd00840_c0	L-beta-Lysine-c0	1	M_36dahx__91__c__93__	(3S)-3,6-Diaminohexanoate	1	M_36dahx__91__c__93__	(3S)-3,6-Diaminohexanoate	4	iFP655;gapseq;AGORA_ATCC_29863;YL31
metanetx.chemical:MNXM18682	unique	0			1	M_cpd12062_c0	Insulin dithiol-c0	0			0			1	gapseq
metanetx.chemical:MNXM187	unique	0			1	M_cpd00285_c0	Phosphoethanolamine-c0	0			0			1	gapseq
metanetx.chemical:MNXM1872	unique	0			0			1	M_acamoxm__91__c__93__	N_Acetyl_L_2_amino_6_oxopimelate	0			1	AGORA_ATCC_29863
metanetx.chemical:MNXM1873	shared_subset	0			1	M_cpd02414_c0	L-2-Amino-6-oxopimelate-c0	1	M_l2a6o__91__c__93__	L-2-Amino-6-oxopimelate	1	M_l2a6o__91__c__93__	L-2-Amino-6-oxopimelate	3	gapseq;AGORA_ATCC_29863;YL31
metanetx.chemical:MNXM1875	unique	0			1	M_cpd11718_c0	(S)-3-Hydroxyacyl-CoA-c0	0			0			1	gapseq
metanetx.chemical:MNXM18772	shared_subset	0			0			1	M_clpni14__91__c__93__	cardiolipin (12-methyl-tridecanoyl, iso-C14)	1	M_clpni14__91__c__93__	cardiolipin (12-methyl-tridecanoyl, iso-C14)	2	AGORA_ATCC_29863;YL31
metanetx.chemical:MNXM188	unique	1	M_anth_c	Anthranilate	0			0			0			1	iFP655
metanetx.chemical:MNXM1886	unique	0			0			0			1	M_2oph__91__c__93__	2-Octaprenylphenol	1	YL31
metanetx.chemical:MNXM1887	shared_subset	0			0			1	M_34hpp__91__c__93__	3-(4-hydroxyphenyl)pyruvate	1	M_34hpp__91__c__93__	3-(4-hydroxyphenyl)pyruvate	2	AGORA_ATCC_29863;YL31
metanetx.chemical:MNXM1888	unique	0			1	M_cpd12813_c0	DGDG-c0	0			0			1	gapseq
metanetx.chemical:MNXM189	shared_all	1	M_glyc__R_c	(R)-Glycerate	1	M_cpd00223_c0	Glycerate-c0	1	M_glyc_R__91__c__93__	D-glycerate	1	M_glyc_R__91__c__93__	D-glycerate	4	iFP655;gapseq;AGORA_ATCC_29863;YL31
metanetx.chemical:MNXM1895	unique	1	M_gdbtal_c	4-Guanidinobutanal	0			0			0			1	iFP655
metanetx.chemical:MNXM1897	unique	0			0			0			1	M_d5kg__91__c__93__	2-deoxy-5-keto-D-gluconic acid	1	YL31
metanetx.chemical:MNXM1899	unique	0			0			0			1	M_2ommbl__91__c__93__	2-Octaprenyl-3-methyl-6-methoxy- 1,4-benzoquinol	1	YL31
metanetx.chemical:MNXM19	shared_all	1	M_ahcys_c	S-Adenosyl-L-homocysteine	1	M_cpd00019_c0	S-Adenosyl-homocysteine-c0	1	M_ahcys__91__c__93__	S-Adenosyl-L-homocysteine	1	M_ahcys__91__c__93__	S-Adenosyl-L-homocysteine	4	iFP655;gapseq;AGORA_ATCC_29863;YL31
metanetx.chemical:MNXM19009	shared_subset	0			1	M_cpd04097_c0;M_cpd04097_e0	Pb-c0	1	M_pb__91__c__93__;M_pb__91__e__93__	Lead	1	M_pb__91__c__93__;M_pb__91__e__93__	Lead	3	gapseq;AGORA_ATCC_29863;YL31
metanetx.chemical:MNXM1903	unique	0			0			0			1	M_2ombz__91__c__93__	2-Octaprenyl-6-methoxy-1,4-benzoquinone	1	YL31
metanetx.chemical:MNXM191	shared_all	1	M_q8h2_c	Ubiquinol-8	1	M_cpd15561_c0	Ubiquinol-8-c0	1	M_q8h2__91__c__93__	Ubiquinol-8	1	M_q8h2__91__c__93__	Ubiquinol-8	4	iFP655;gapseq;AGORA_ATCC_29863;YL31
metanetx.chemical:MNXM1915	shared_all	1	M_nicrns_c	Nicotinate D-ribonucleoside	1	M_cpd03471_c0	Nicotinate D-ribonucleoside-c0	1	M_nicrns__91__c__93__	Nicotinate D-ribonucleoside	1	M_nicrns__91__c__93__	Nicotinate D-ribonucleoside	4	iFP655;gapseq;AGORA_ATCC_29863;YL31
metanetx.chemical:MNXM192	shared_all	1	M_4abut_c;M_4abut_e;M_4abut_p	4-Aminobutanoate	1	M_cpd00281_c0;M_cpd00281_e0	GABA-c0	1	M_4abut__91__c__93__	4-Aminobutanoate	1	M_4abut__91__c__93__	4-Aminobutanoate	4	iFP655;gapseq;AGORA_ATCC_29863;YL31
metanetx.chemical:MNXM1921	unique	0			1	M_cpd03652_c0	Digalactosylceramide-c0	0			0			1	gapseq
metanetx.chemical:MNXM1922	shared_subset	1	M_dimp_c	DIMP C10H12N4O7P	1	M_cpd03704_c0	dIMP-c0	0			0			2	iFP655;gapseq
metanetx.chemical:MNXM1927	unique	0			1	M_cpd00594_c0	Gulonate-c0	0			0			1	gapseq
metanetx.chemical:MNXM19347	unique	0			1	M_cpd20163_c0	Methylselenic acid-c0	0			0			1	gapseq
metanetx.chemical:MNXM1935	unique	0			1	M_cpd08341_c0	Mycothione-c0	0			0			1	gapseq
metanetx.chemical:MNXM194	shared_all	1	M_nicrnt_c	Nicotinate D-ribonucleotide	1	M_cpd00873_c0	Nicotinate ribonucleotide-c0	1	M_nicrnt__91__c__93__	Nicotinate D-ribonucleotide	1	M_nicrnt__91__c__93__	Nicotinate D-ribonucleotide	4	iFP655;gapseq;AGORA_ATCC_29863;YL31
metanetx.chemical:MNXM1948	unique	0			1	M_cpd12174_c0	S-Alkyl-L-cysteine-c0	0			0			1	gapseq
metanetx.chemical:MNXM1949	shared_subset	0			0			1	M_sulfac__91__c__93__;M_sulfac__91__e__93__	sulfoacetate	1	M_sulfac__91__c__93__;M_sulfac__91__e__93__	sulfoacetate	2	AGORA_ATCC_29863;YL31
metanetx.chemical:MNXM195	shared_all	1	M_h2_c	Hydrogen	1	M_cpd11640_c0;M_cpd11640_e0	H2-c0	1	M_h2__91__c__93__	Hydrogen	1	M_h2__91__c__93__	Hydrogen	4	iFP655;gapseq;AGORA_ATCC_29863;YL31
metanetx.chemical:MNXM1953	shared_all	1	M_uama_c	UDP-N-acetylmuramoyl-L-alanine	1	M_cpd00890_c0	UDP-N-acetylmuramoyl-L-alanine-c0	1	M_uama__91__c__93__	UDP-N-acetylmuramoyl-L-alanine	1	M_uama__91__c__93__	UDP-N-acetylmuramoyl-L-alanine	4	iFP655;gapseq;AGORA_ATCC_29863;YL31
metanetx.chemical:MNXM1954	shared_all	1	M_ugmda_c	UDP-N-acetylmuramoyl-L-alanyl-D-glutamyl-meso-2,6-diaminopimeloyl-D-alanyl-D-alanine	1	M_cpd02968_c0	UDP-N-acetylmuramoyl-L-alanyl-D-glutamyl-6-carboxy-L-lysyl-D-alanyl- D-alanine-c0	1	M_ugmda__91__c__93__	UDP-N-acetylmuramoyl-L-alanyl-D-glutamyl-meso-2,6-diaminopimeloyl-D-alanyl-D-alanine	1	M_ugmda__91__c__93__	UDP-N-acetylmuramoyl-L-alanyl-D-glutamyl-meso-2,6-diaminopimeloyl-D-alanyl-D-alanine	4	iFP655;gapseq;AGORA_ATCC_29863;YL31
metanetx.chemical:MNXM1955	shared_subset	0			1	M_cpd02948_c0	MurAc(oyl-L-Ala-D-gamma-Glu-L-Lys-D-Ala-D-Ala)-diphospho- undecaprenol-c0	1	M_uaGgla__91__c__93__	Undecaprenyl-diphospho-N-acetylmuramoyl-L-alanyl-gamma-D-glutamyl-L-lysyl-D-alanyl-D-alanine	1	M_uaGgla__91__c__93__	Undecaprenyl-diphospho-N-acetylmuramoyl-L-alanyl-gamma-D-glutamyl-L-lysyl-D-alanyl-D-alanine	3	gapseq;AGORA_ATCC_29863;YL31
metanetx.chemical:MNXM196	shared_all	1	M_fe3_c;M_fe3_e	Iron (Fe3+)	1	M_cpd10516_c0;M_cpd10516_e0	fe3-c0	1	M_fe3__91__c__93__;M_fe3__91__e__93__	Fe3+	1	M_fe3__91__c__93__;M_fe3__91__e__93__	Fe3+	4	iFP655;gapseq;AGORA_ATCC_29863;YL31
metanetx.chemical:MNXM1960	shared_subset	0			1	M_cpd00874_c0	(3S,5S)-3,5-Diaminocaproate-c0	1	M_35dacap__91__c__93__	(3S,5S)-3,5-Diaminocaproate	1	M_35dacap__91__c__93__	(3S,5S)-3,5-Diaminocaproate	3	gapseq;AGORA_ATCC_29863;YL31
metanetx.chemical:MNXM1961	unique	0			1	M_cpd03346_c0	5-Hydroxyindoleacetate-c0	0			0			1	gapseq
metanetx.chemical:MNXM19630	unique	1	M_CE1554_c	N-acetyl-L-alanine	0			0			0			1	iFP655
metanetx.chemical:MNXM197	shared_subset	0			1	M_cpd00292_c0	HMG-CoA-c0	1	M_hmgcoa__91__c__93__	Hydroxymethylglutaryl-CoA	0			2	gapseq;AGORA_ATCC_29863
metanetx.chemical:MNXM198	shared_all	1	M_tre_c;M_tre_e	Trehalose	1	M_cpd00794_c0;M_cpd00794_e0	TRHL-c0	1	M_tre__91__c__93__	Trehalose	1	M_tre__91__c__93__	Trehalose	4	iFP655;gapseq;AGORA_ATCC_29863;YL31
metanetx.chemical:MNXM1984	unique	0			1	M_cpd14545_c0	Iminoglycine-c0	0			0			1	gapseq
metanetx.chemical:MNXM1985	shared_subset	1	M_3amp_p	3 AMP C10H12N5O7P	0			1	M_3amp__91__c__93__	3-AMP(2-)	1	M_3amp__91__c__93__	3-AMP(2-)	3	iFP655;AGORA_ATCC_29863;YL31
metanetx.chemical:MNXM1989	unique	0			1	M_cpd03313_c0	3-Methoxy-4-hydroxyphenylglycolaldehyde-c0	0			0			1	gapseq
metanetx.chemical:MNXM199	shared_all	1	M_val__L_c;M_val__L_e;M_val__L_p	L-Valine	1	M_cpd00156_c0;M_cpd00156_e0	L-Valine-c0	1	M_val_L__91__c__93__;M_val_L__91__e__93__	L-valine	1	M_val_L__91__c__93__;M_val_L__91__e__93__	L-valine	4	iFP655;gapseq;AGORA_ATCC_29863;YL31
metanetx.chemical:MNXM1993	unique	0			1	M_cpd04810_c0	5-FU-c0	0			0			1	gapseq
metanetx.chemical:MNXM1994	unique	0			1	M_cpd03641_c0	6-Hydroxyhexanoate-c0	0			0			1	gapseq
metanetx.chemical:MNXM2	shared_all	1	M_h2o_c;M_h2o_e;M_h2o_p	H2O H2O	1	M_cpd00001_c0;M_cpd00001_e0	H2O-c0	1	M_h2o__91__c__93__;M_h2o__91__e__93__	Water	1	M_h2o__91__c__93__;M_h2o__91__e__93__	Water	4	iFP655;gapseq;AGORA_ATCC_29863;YL31
metanetx.chemical:MNXM20	shared_all	1	M_akg_c	2-Oxoglutarate	1	M_cpd00024_c0	2-Oxoglutarate-c0	1	M_akg__91__c__93__	2-Oxoglutarate	1	M_akg__91__c__93__	2-Oxoglutarate	4	iFP655;gapseq;AGORA_ATCC_29863;YL31
metanetx.chemical:MNXM2008	unique	0			1	M_cpd03132_c0	cis,cis-3,6-Dodecadienoyl-CoA-c0	0			0			1	gapseq
metanetx.chemical:MNXM2011	shared_all	1	M_altrn_c	D-Altronate	1	M_cpd00608_c0	D-Altronate-c0	1	M_altrn__91__c__93__	D-Altronate	1	M_altrn__91__c__93__	D-Altronate	4	iFP655;gapseq;AGORA_ATCC_29863;YL31
metanetx.chemical:MNXM2029	unique	1	M_pg141_c;M_pg141_p	Phosphatidylglycerol (ditetradec-7-enoyl, n-C14:1)	0			0			0			1	iFP655
metanetx.chemical:MNXM203	unique	0			1	M_cpd00267_c0	Sphingoid-c0	0			0			1	gapseq
metanetx.chemical:MNXM2033	unique	0			1	M_cpd02284_c0	Sphingosyl-phosphocholine-c0	0			0			1	gapseq
metanetx.chemical:MNXM20340	unique	1	M_pt2coa_c	Pent-2-enoyl-CoA	0			0			0			1	iFP655
metanetx.chemical:MNXM2039	unique	0			1	M_cpd03131_c0	trans,cis-Lauro-2,6-dienoyl-CoA-c0	0			0			1	gapseq
metanetx.chemical:MNXM204	unique	1	M_34dhbz_c	3,4-Dihydroxybenzoate	0			0			0			1	iFP655
metanetx.chemical:MNXM207	shared_all	1	M_no3_c;M_no3_e;M_no3_p	Nitrate	1	M_cpd00209_c0;M_cpd00209_e0	Nitrate-c0	1	M_no3__91__e__93__	Nitrate	1	M_no3__91__c__93__;M_no3__91__e__93__	Nitrate	4	iFP655;gapseq;AGORA_ATCC_29863;YL31
metanetx.chemical:MNXM2074	shared_subset	1	M_2pglyc_c;M_2pglyc_e	2-Phosphoglycolate	0			1	M_2pglyc__91__c__93__	2-phosphonatoglycolate(3-)	1	M_2pglyc__91__c__93__	2-phosphonatoglycolate(3-)	3	iFP655;AGORA_ATCC_29863;YL31
metanetx.chemical:MNXM2076	unique	0			1	M_cpd00948_c0	Isohexenyl-glutaconyl-CoA-c0	0			0			1	gapseq
metanetx.chemical:MNXM2078	unique	0			1	M_cpd02849_c0	3-Hydroxy-3-(4-methylpent-3-en-1-yl)glutaryl-CoA-c0	0			0			1	gapseq
metanetx.chemical:MNXM208	shared_subset	1	M_fmnh2_c	Reduced FMN	1	M_cpd01270_c0	FMNH2-c0	0			0			2	iFP655;gapseq
metanetx.chemical:MNXM2083	unique	0			1	M_cpd01889_c0	4-Acetamidobutanoate-c0	0			0			1	gapseq
metanetx.chemical:MNXM21	shared_all	1	M_accoa_c	Acetyl-CoA	1	M_cpd00022_c0	Acetyl-CoA-c0	1	M_accoa__91__c__93__	Acetyl-CoA	1	M_accoa__91__c__93__	Acetyl-CoA	4	iFP655;gapseq;AGORA_ATCC_29863;YL31
metanetx.chemical:MNXM2101	unique	0			1	M_cpd03959_c0	Atrazine-c0	0			0			1	gapseq
metanetx.chemical:MNXM2103	unique	0			1	M_cpd03808_c0;M_cpd03808_e0	Lacto-N-biose-c0	0			0			1	gapseq
metanetx.chemical:MNXM2105	shared_all	1	M_butpi_c	Butanoyl phosphate	1	M_cpd01662_c0	Butanoylphosphate-c0	1	M_butpi__91__c__93__	Butanoyl phosphate	1	M_butpi__91__c__93__	Butanoyl phosphate	4	iFP655;gapseq;AGORA_ATCC_29863;YL31
metanetx.chemical:MNXM211	shared_all	1	M_citr__L_c	L-Citrulline	1	M_cpd00274_c0	Citrulline-c0	1	M_citr_L__91__c__93__	L-citrulline	1	M_citr_L__91__c__93__	L-citrulline	4	iFP655;gapseq;AGORA_ATCC_29863;YL31
metanetx.chemical:MNXM2112	unique	0			1	M_cpd00587_c0	D-Cysteine-c0	0			0			1	gapseq
metanetx.chemical:MNXM2113	unique	0			1	M_cpd00391_c0	D-Xylonate-c0	0			0			1	gapseq
metanetx.chemical:MNXM212	shared_all	1	M_adn_c;M_adn_p	Adenosine	1	M_cpd00182_c0;M_cpd00182_e0;M_cpd00182_p0	Adenosine-c0	1	M_adn__91__c__93__	Adenosine	1	M_adn__91__c__93__	Adenosine	4	iFP655;gapseq;AGORA_ATCC_29863;YL31
metanetx.chemical:MNXM2125	shared_subset	1	M_athr__L_c	L-Allo-threonine	1	M_cpd03282_c0	L-Allothreonine-c0	0			0			2	iFP655;gapseq
metanetx.chemical:MNXM2129	unique	0			1	M_cpd09263_c0	Luteolin 7-O-beta-D-diglucuronide-c0	0			0			1	gapseq
metanetx.chemical:MNXM213	shared_all	1	M_hxan_c;M_hxan_e;M_hxan_p	Hypoxanthine	1	M_cpd00226_c0	HYXN-c0	1	M_hxan__91__c__93__;M_hxan__91__e__93__	Hypoxanthine	1	M_hxan__91__c__93__;M_hxan__91__e__93__	Hypoxanthine	4	iFP655;gapseq;AGORA_ATCC_29863;YL31
metanetx.chemical:MNXM2138	unique	0			1	M_cpd02416_c0	N-Acetyl-beta-D-glucosamine-c0	0			0			1	gapseq
metanetx.chemical:MNXM2139	unique	0			0			1	M_Nacasp__91__c__93__	N-acetyl-L-aspartate(2-)	0			1	AGORA_ATCC_29863
metanetx.chemical:MNXM214	shared_all	1	M_b2coa_c	Crotonoyl-CoA	1	M_cpd00650_c0	Crotonyl-CoA-c0	1	M_b2coa__91__c__93__	crotonoyl-CoA(4-)	1	M_b2coa__91__c__93__	crotonoyl-CoA(4-)	4	iFP655;gapseq;AGORA_ATCC_29863;YL31
metanetx.chemical:MNXM21435	unique	0			1	M_cpd01029_c0	Base Q-c0	0			0			1	gapseq
metanetx.chemical:MNXM2149	unique	0			1	M_cpd01686_c0	Perillaldehyde-c0	0			0			1	gapseq
metanetx.chemical:MNXM215	shared_subset	1	M_g6p_A_c	Alpha-D-glucose 6 phosphate	1	M_cpd19006_c0	alpha-D-Glucose 6-phosphate-c0	0			0			2	iFP655;gapseq
metanetx.chemical:MNXM2151	unique	0			1	M_cpd27797_c0	PLASTOQUINONE-c0	0			0			1	gapseq
metanetx.chemical:MNXM2152	shared_subset	0			1	M_cpd11206_c0	Precorrin 1-c0	1	M_pre1__91__c__93__	Precorrin 1	1	M_pre1__91__c__93__	Precorrin 1	3	gapseq;AGORA_ATCC_29863;YL31
metanetx.chemical:MNXM2158	shared_subset	0			1	M_cpd02338_c0	UDP-D-galacto-1,4-furanose-c0	1	M_udpgalfur__91__c__93__	UDP-D-galacto-1,4-furanose	1	M_udpgalfur__91__c__93__	UDP-D-galacto-1,4-furanose	3	gapseq;AGORA_ATCC_29863;YL31
metanetx.chemical:MNXM2159	shared_all	1	M_vaccoa_c	Vinylacetyl-CoA	1	M_cpd01557_c0	3-Butenoyl-CoA-c0	1	M_3btcoa__91__c__93__	3-Butenoyl-CoA	1	M_3btcoa__91__c__93__	3-Butenoyl-CoA	4	iFP655;gapseq;AGORA_ATCC_29863;YL31
metanetx.chemical:MNXM216	shared_all	1	M_ncam_c	Nicotinamide	1	M_cpd00133_c0	Nicotinamide-c0	1	M_ncam__91__c__93__	Nicotinamide	1	M_ncam__91__c__93__	Nicotinamide	4	iFP655;gapseq;AGORA_ATCC_29863;YL31
metanetx.chemical:MNXM217	shared_subset	1	M_bz_c;M_bz_e;M_bz_p	Benzoate	1	M_cpd00153_c0;M_cpd00153_e0	Benzoate-c0	0			0			2	iFP655;gapseq
metanetx.chemical:MNXM2174	unique	0			1	M_cpd00976_c0	dIDP-c0	0			0			1	gapseq
metanetx.chemical:MNXM2175	unique	0			1	M_cpd02602_c0	2'-Deoxyribonucleoside diphosphate-c0	0			0			1	gapseq
metanetx.chemical:MNXM2178	shared_subset	0			1	M_cpd15352_c0	2-Demethylmenaquinone 8-c0	1	M_2dmmq8__91__c__93__	2-Demethylmenaquinone 8	1	M_2dmmq8__91__c__93__	2-Demethylmenaquinone 8	3	gapseq;AGORA_ATCC_29863;YL31
metanetx.chemical:MNXM2179	shared_all	1	M_2dr5p_c	2-Deoxy-D-ribose 5-phosphate	1	M_cpd00510_c0	deoxyribose-5-phosphate-c0	1	M_2dr5p__91__c__93__	2-deoxy-D-ribose 5-phosphate(2-)	1	M_2dr5p__91__c__93__	2-deoxy-D-ribose 5-phosphate(2-)	4	iFP655;gapseq;AGORA_ATCC_29863;YL31
metanetx.chemical:MNXM218	shared_all	1	M_etha_c;M_etha_e;M_etha_p	Ethanolamine	1	M_cpd00162_c0	Aminoethanol-c0	1	M_etha__91__c__93__;M_etha__91__e__93__	Ethanolamine	1	M_etha__91__c__93__;M_etha__91__e__93__	Ethanolamine	4	iFP655;gapseq;AGORA_ATCC_29863;YL31
metanetx.chemical:MNXM2182	shared_subset	1	M_3cmp_p	3 CMP C9H12N3O8P	0			1	M_3cmp__91__c__93__	3-cmp	1	M_3cmp__91__c__93__	3-cmp	3	iFP655;AGORA_ATCC_29863;YL31
metanetx.chemical:MNXM2183	shared_subset	1	M_3gmp_c;M_3gmp_p	Guanosine 3 phosphate C10H12N5O8P	0			1	M_3gmp__91__c__93__	3-GMP	1	M_3gmp__91__c__93__	3-GMP	3	iFP655;AGORA_ATCC_29863;YL31
metanetx.chemical:MNXM2184	shared_subset	1	M_3ump_p	3 UMP C9H11N2O9P	0			1	M_3ump__91__c__93__	3-UMP(2-)	1	M_3ump__91__c__93__	3-UMP(2-)	3	iFP655;AGORA_ATCC_29863;YL31
metanetx.chemical:MNXM2187	unique	0			0			0			1	M_2omhmbl__91__c__93__	2-Octaprenyl-3-methyl-5-hydroxy-6-methoxy-1,4-benzoquinol	1	YL31
metanetx.chemical:MNXM2191	unique	0			1	M_cpd00949_c0;M_cpd00949_e0	3alpha,7alpha-Dihydroxy-12-oxo-5beta-cholanate-c0	0			0			1	gapseq
metanetx.chemical:MNXM2195	unique	0			0			0			1	M_3ophb__91__c__93__	3-Octaprenyl-4-hydroxybenzoate	1	YL31
metanetx.chemical:MNXM22	shared_all	1	M_h2o2_c	Hydrogen peroxide	1	M_cpd00025_c0;M_cpd00025_e0	H2O2-c0	1	M_h2o2__91__c__93__	Hydrogen peroxide	1	M_h2o2__91__c__93__	Hydrogen peroxide	4	iFP655;gapseq;AGORA_ATCC_29863;YL31
metanetx.chemical:MNXM220	shared_all	1	M_cdp_c	CDP C9H12N3O11P2	1	M_cpd00096_c0	CDP-c0	1	M_cdp__91__c__93__	CDP	1	M_cdp__91__c__93__	CDP	4	iFP655;gapseq;AGORA_ATCC_29863;YL31
metanetx.chemical:MNXM2210	shared_subset	1	M_pendp_c	All trans Pentaprenyl diphosphate C25H41O7P2	0			1	M_pendp__91__c__93__	all-trans-Pentaprenyl diphosphate	1	M_pendp__91__c__93__	all-trans-Pentaprenyl diphosphate	3	iFP655;AGORA_ATCC_29863;YL31
metanetx.chemical:MNXM2212	shared_subset	1	M_aacald_c	Aminoacetaldehyde	0			1	M_aacald__91__c__93__	Aminoacetaldehyde	1	M_aacald__91__c__93__	Aminoacetaldehyde	3	iFP655;AGORA_ATCC_29863;YL31
metanetx.chemical:MNXM2214	shared_subset	0			1	M_cpd12370_c0	apo-ACP	1	M_apoACP__91__c__93__	apoprotein [acyl carrier protein]	1	M_apoACP__91__c__93__	apoprotein [acyl carrier protein]	3	gapseq;AGORA_ATCC_29863;YL31
metanetx.chemical:MNXM222	shared_all	1	M_glyclt_c;M_glyclt_e	Glycolate C2H3O3	1	M_cpd00139_c0	Glycolate-c0	1	M_glyclt__91__c__93__	glycolate	1	M_glyclt__91__c__93__	glycolate	4	iFP655;gapseq;AGORA_ATCC_29863;YL31
metanetx.chemical:MNXM2229	unique	0			1	M_cpd27006_c0	ETF-Reduced-c0	0			0			1	gapseq
metanetx.chemical:MNXM223	shared_all	1	M_mql8_c	Menaquinol 8	1	M_cpd15499_c0	Menaquinol 8-c0	1	M_mql8__91__c__93__	Menaquinol 8	1	M_mql8__91__c__93__	Menaquinol 8	4	iFP655;gapseq;AGORA_ATCC_29863;YL31
metanetx.chemical:MNXM224	shared_all	1	M_tdcoa_c	Tetradecanoyl-CoA (n-C14:0CoA)	1	M_cpd01695_c0	Myristoyl-CoA-c0	1	M_tdcoa__91__c__93__	Tetradecanoyl-CoA (n-C14:0CoA)	1	M_tdcoa__91__c__93__	Tetradecanoyl-CoA (n-C14:0CoA)	4	iFP655;gapseq;AGORA_ATCC_29863;YL31
metanetx.chemical:MNXM2245	unique	1	M_metsox_R__L_c	L-methionine-R-sulfoxide	0			0			0			1	iFP655
metanetx.chemical:MNXM2246	shared_subset	1	M_metox_e;M_metsox_S__L_c	L Methionine S oxide C5H11NO3S	0			1	M_metsox_S_L__91__c__93__;M_metsox_S_L__91__e__93__	L-Methionine Sulfoxide	1	M_metsox_S_L__91__c__93__;M_metsox_S_L__91__e__93__	L-Methionine Sulfoxide	3	iFP655;AGORA_ATCC_29863;YL31
metanetx.chemical:MNXM2249	unique	1	M_lmn2_c;M_lmn2_e	Laminaribiose	0			0			0			1	iFP655
metanetx.chemical:MNXM2254	unique	0			1	M_cpd02216_c0	Mg-protoporphyrin IX-c0	0			0			1	gapseq
metanetx.chemical:MNXM2255	shared_all	1	M_mn2_c;M_mn2_e;M_mn2_p	Manganese	1	M_cpd00030_c0;M_cpd00030_e0	Mn2+-c0	1	M_mn2__91__c__93__;M_mn2__91__e__93__	Mn2+	1	M_mn2__91__c__93__;M_mn2__91__e__93__	Mn2+	4	iFP655;gapseq;AGORA_ATCC_29863;YL31
metanetx.chemical:MNXM2261	unique	0			1	M_cpd09444_c0	Phosphodimethylethanolamine-c0	0			0			1	gapseq
metanetx.chemical:MNXM2264	shared_all	1	M_uagmda_c	Undecaprenyl-diphospho-N-acetylmuramoyl-L-alanyl-D-glutamyl-meso-2,6-diaminopimeloyl-D-alanyl-D-alanine	1	M_cpd03494_c0	Undecaprenyl-diphospho-N-acetylmuramoyl-L-alanyl-D-glutamyl-meso-2-6-diaminopimeloyl-D-alanyl-D-alanine-c0	1	M_uagmda__91__c__93__	Undecaprenyl-diphospho-N-acetylmuramoyl-L-alanyl-D-glutamyl-meso-2,6-diaminopimeloyl-D-alanyl-D-alanine	1	M_uagmda__91__c__93__	Undecaprenyl-diphospho-N-acetylmuramoyl-L-alanyl-D-glutamyl-meso-2,6-diaminopimeloyl-D-alanyl-D-alanine	4	iFP655;gapseq;AGORA_ATCC_29863;YL31
metanetx.chemical:MNXM227	shared_all	1	M_acnam_c;M_acnam_e	N-Acetylneuraminate	1	M_cpd21149_c0	N-Acetyl-beta-neuraminate-c0	1	M_acnam__91__c__93__	N-acetylneuraminate	1	M_acnam__91__c__93__	N-acetylneuraminate	4	iFP655;gapseq;AGORA_ATCC_29863;YL31
metanetx.chemical:MNXM2276	shared_subset	0			1	M_cpd00859_c0	Pseudouridine 5'-phosphate-c0	1	M_psd5p__91__c__93__	Pseudouridine 5-phosphate	1	M_psd5p__91__c__93__	Pseudouridine 5-phosphate	3	gapseq;AGORA_ATCC_29863;YL31
metanetx.chemical:MNXM228	unique	1	M_no_c;M_no_e	Nitric oxide	0			0			0			1	iFP655
metanetx.chemical:MNXM2282	unique	1	M_sel_c;M_sel_e;M_sel_p	Selenate	0			0			0			1	iFP655
metanetx.chemical:MNXM2283	unique	0			1	M_cpd03333_c0	Sinapaldehyde-c0	0			0			1	gapseq
metanetx.chemical:MNXM2288	unique	0			1	M_cpd03047_e0	Taurocholate-e0	0			0			1	gapseq
metanetx.chemical:MNXM229	unique	0			1	M_cpd00457_c0	Phosphocholine-c0	0			0			1	gapseq
metanetx.chemical:MNXM2290	unique	1	M_tdecoa_c	Tetradecenoyl-CoA (n-C14:1CoA)	0			0			0			1	iFP655
metanetx.chemical:MNXM23	shared_all	1	M_pyr_c	Pyruvate	1	M_cpd00020_c0	Pyruvate-c0	1	M_pyr__91__c__93__	Pyruvate	1	M_pyr__91__c__93__	Pyruvate	4	iFP655;gapseq;AGORA_ATCC_29863;YL31
metanetx.chemical:MNXM231	shared_all	1	M_ile__L_c;M_ile__L_e;M_ile__L_p	L-Isoleucine	1	M_cpd00322_c0;M_cpd00322_e0	L-Isoleucine-c0	1	M_ile_L__91__c__93__;M_ile_L__91__e__93__	L-isoleucine	1	M_ile_L__91__c__93__;M_ile_L__91__e__93__	L-isoleucine	4	iFP655;gapseq;AGORA_ATCC_29863;YL31
metanetx.chemical:MNXM232	shared_all	1	M_q8_c	Ubiquinone-8	1	M_cpd15560_c0	Ubiquinone-8-c0	1	M_q8__91__c__93__;M_q8__91__e__93__	Ubiquinone-8	1	M_q8__91__c__93__	Ubiquinone-8	4	iFP655;gapseq;AGORA_ATCC_29863;YL31
metanetx.chemical:MNXM233	shared_all	1	M_btcoa_c	Butanoyl-CoA	1	M_cpd00120_c0	Butyryl-CoA-c0	1	M_btcoa__91__c__93__	Butanoyl-CoA	1	M_btcoa__91__c__93__	Butanoyl-CoA	4	iFP655;gapseq;AGORA_ATCC_29863;YL31
metanetx.chemical:MNXM2334	shared_all	1	M_4hbutcoa_c	4-Hydroxybutanoyl-CoA	1	M_cpd07946_c0	4-Hydroxybutyryl-CoA-c0	1	M_4hbutcoa__91__c__93__	4-Hydroxybutyryl-CoA	1	M_4hbutcoa__91__c__93__	4-Hydroxybutyryl-CoA	4	iFP655;gapseq;AGORA_ATCC_29863;YL31
metanetx.chemical:MNXM2337	unique	0			0			0			1	M_5dgclur__91__c__93__	5-Deoxy glucuronic acid	1	YL31
metanetx.chemical:MNXM234	shared_all	1	M_dump_c	DUMP C9H11N2O8P	1	M_cpd00299_c0	dUMP-c0	1	M_dump__91__c__93__	dUMP	1	M_dump__91__c__93__	dUMP	4	iFP655;gapseq;AGORA_ATCC_29863;YL31
metanetx.chemical:MNXM2342	unique	0			1	M_cpd00360_c0	Purine-c0	0			0			1	gapseq
metanetx.chemical:MNXM235	shared_all	1	M_orot_c	Orotate C5H3N2O4	1	M_cpd00247_c0	Orotate-c0	1	M_orot__91__c__93__	Orotate	1	M_orot__91__c__93__	Orotate	4	iFP655;gapseq;AGORA_ATCC_29863;YL31
metanetx.chemical:MNXM2356	unique	0			1	M_cpd01502_c0	Citraconate-c0	0			0			1	gapseq
metanetx.chemical:MNXM236	shared_all	1	M_ocdca_c;M_ocdca_p	Octadecanoate (n-C18:0)	1	M_cpd01080_c0	ocdca-c0	1	M_ocdca__91__c__93__;M_ocdca__91__e__93__	octadecanoate (n-C18:0)	1	M_ocdca__91__c__93__;M_ocdca__91__e__93__	octadecanoate (n-C18:0)	4	iFP655;gapseq;AGORA_ATCC_29863;YL31
metanetx.chemical:MNXM2361	shared_subset	0			0			1	M_copre4__91__c__93__	cobalt-precorrin 4	1	M_copre4__91__c__93__	cobalt-precorrin 4	2	AGORA_ATCC_29863;YL31
metanetx.chemical:MNXM23683	shared_subset	0			1	M_cpd11472_c0	Hexanoyl-ACP-c0	1	M_hexACP__91__c__93__	Hexanoyl-ACP (n-C6:0ACP)	1	M_hexACP__91__c__93__	Hexanoyl-ACP (n-C6:0ACP)	3	gapseq;AGORA_ATCC_29863;YL31
metanetx.chemical:MNXM237	shared_all	1	M_10fthf_c	10-Formyltetrahydrofolate	1	M_cpd00201_c0	10-Formyltetrahydrofolate-c0	1	M_10fthf__91__c__93__	10-Formyltetrahydrofolate	1	M_10fthf__91__c__93__	10-Formyltetrahydrofolate	4	iFP655;gapseq;AGORA_ATCC_29863;YL31
metanetx.chemical:MNXM23766	shared_subset	1	M_toct2eACP_c	Trans-Oct-2-enoyl-[acyl-carrier protein]	1	M_cpd11471_c0	(2E)-Octenoyl-[acp]-c0	0			0			2	iFP655;gapseq
metanetx.chemical:MNXM2379	unique	0			1	M_cpd03247_e0	Glycochenodeoxycholate-e0	0			0			1	gapseq
metanetx.chemical:MNXM238	shared_all	1	M_3mob_c	3-Methyl-2-oxobutanoate	1	M_cpd00123_c0	3-Methyl-2-oxobutanoate-c0	1	M_3mob__91__c__93__	3-methyl-2-oxobutanoate	1	M_3mob__91__c__93__	3-methyl-2-oxobutanoate	4	iFP655;gapseq;AGORA_ATCC_29863;YL31
metanetx.chemical:MNXM23842	unique	0			1	M_cpd11469_c0	(2E)-Dodecenoyl-[acp]-c0	0			0			1	gapseq
metanetx.chemical:MNXM2387	shared_subset	1	M_lald__L_c	L-Lactaldehyde	1	M_cpd00334_c0	L-Lactaldehyde-c0	1	M_lald_L__91__c__93__	(S)-lactaldehyde	0			3	iFP655;gapseq;AGORA_ATCC_29863
metanetx.chemical:MNXM2388	unique	0			1	M_cpd00617_c0	Lactoyl-CoA-c0	0			0			1	gapseq
metanetx.chemical:MNXM2392	shared_all	1	M_lipoamp_c	Lipoyl-AMP	1	M_cpd14955_c0	Lipoyl-AMP-c0	1	M_CE5656__91__c__93__	lipoyl-AMP(1-)	1	M_CE5656__91__c__93__	lipoyl-AMP(1-)	4	iFP655;gapseq;AGORA_ATCC_29863;YL31
metanetx.chemical:MNXM240	shared_subset	1	M_benzcoa_c	Benzoyl-CoA	1	M_cpd00401_c0	Benzoyl-CoA-c0	0			0			2	iFP655;gapseq
metanetx.chemical:MNXM2403	shared_all	1	M_acmana_c	N-Acetyl-D-mannosamine	1	M_cpd00492_c0	N-Acetyl-D-mannosamine-c0	1	M_acmana__91__c__93__	N-acetyl-D-mannosamine	1	M_acmana__91__c__93__	N-acetyl-D-mannosamine	4	iFP655;gapseq;AGORA_ATCC_29863;YL31
metanetx.chemical:MNXM2404	unique	0			0			1	M_acaadpdp__91__c__93__	N2-Acetyl-L-aminoadipyl-delta-phosphate	0			1	AGORA_ATCC_29863
metanetx.chemical:MNXM2405	unique	0			0			1	M_acaadpsal__91__c__93__	N2-Acetyl-L-aminoadipate semialdehyde	0			1	AGORA_ATCC_29863
metanetx.chemical:MNXM241	shared_all	1	M_glcur_c;M_glcur_e;M_glcur_p	D-Glucuronate	1	M_cpd00164_c0	Glucuronate-c0	1	M_glcur__91__c__93__	D-glucuronate	1	M_glcur__91__c__93__	D-glucuronate	4	iFP655;gapseq;AGORA_ATCC_29863;YL31
metanetx.chemical:MNXM2414	unique	0			1	M_cpd08721_c0	Perillic acid-c0	0			0			1	gapseq
metanetx.chemical:MNXM242	shared_subset	1	M_rib__D_c;M_rib__D_e;M_rib__D_p	D-Ribose	1	M_cpd00105_c0;M_cpd00105_e0	D-Ribose-c0	0			0			2	iFP655;gapseq
metanetx.chemical:MNXM2422	unique	0			1	M_cpd00598_c0	Propynoate-c0	0			0			1	gapseq
metanetx.chemical:MNXM2428	unique	0			1	M_cpd03456_c0	S-sulfocysteine-c0	0			0			1	gapseq
metanetx.chemical:MNXM24297	unique	0			1	M_cpd11467_c0	(2E)-Tetradecenoyl-[acp]-c0	0			0			1	gapseq
metanetx.chemical:MNXM243	unique	0			0			1	M_camp__91__c__93__	3,5-cyclic AMP(1-)	0			1	AGORA_ATCC_29863
metanetx.chemical:MNXM244	shared_subset	0			1	M_cpd00191_c0	3-Oxopropanoate-c0	1	M_msa__91__c__93__	3-oxopropanoate	0			2	gapseq;AGORA_ATCC_29863
metanetx.chemical:MNXM2446	unique	0			1	M_cpd11812_c0	(R)-3-Hydroxyacyl-CoA-c0	0			0			1	gapseq
metanetx.chemical:MNXM2449	unique	0			0			1	M_dhptd__91__c__93__	4,5-dihydroxy-2,3-pentanedione	0			1	AGORA_ATCC_29863
metanetx.chemical:MNXM245	shared_all	1	M_glu5sa_c	L-Glutamate 5-semialdehyde	1	M_cpd00858_c0	L-Glutamate5-semialdehyde-c0	1	M_glu5sa__91__c__93__	L-Glutamate 5-semialdehyde	1	M_glu5sa__91__c__93__	L-Glutamate 5-semialdehyde	4	iFP655;gapseq;AGORA_ATCC_29863;YL31
metanetx.chemical:MNXM24502	unique	0			1	M_cpd11473_c0	(2E)-Hexenoyl-[acp]-c0	0			0			1	gapseq
metanetx.chemical:MNXM247	unique	0			1	M_cpd12164_c0	L-Prolyl-tRNA(Pro)-c0	0			0			1	gapseq
metanetx.chemical:MNXM2471	unique	0			1	M_cpd06708_c0	Benzylsuccinate-c0	0			0			1	gapseq
metanetx.chemical:MNXM2473	shared_subset	0			1	M_cpd08211_c0	trans,trans,cis-Geranylgeranyl diphosphate-c0	1	M_ttc_ggdp__91__c__93__	trans,trans,cis-Geranylgeranyl diphosphate	1	M_ttc_ggdp__91__c__93__	trans,trans,cis-Geranylgeranyl diphosphate	3	gapseq;AGORA_ATCC_29863;YL31
metanetx.chemical:MNXM2476	unique	0			1	M_cpd03481_c0	2-phenylethanol-c0	0			0			1	gapseq
metanetx.chemical:MNXM248	unique	0			1	M_cpd11677_c0	Triglyceride-c0	0			0			1	gapseq
metanetx.chemical:MNXM2483	unique	0			1	M_cpd01964_c0	3-Hydroxybenzaldehyde-c0	0			0			1	gapseq
metanetx.chemical:MNXM2484	unique	0			1	M_cpd03284_c0	3-Sulfinopyruvate-c0	0			0			1	gapseq
metanetx.chemical:MNXM2489	shared_subset	0			1	M_cpd01974_c0	4-Hydroxy-L-glutamate-c0	1	M_e4hglu__91__c__93__	erythro-4-hydroxy-L-glutamate(1-)	1	M_e4hglu__91__c__93__	erythro-4-hydroxy-L-glutamate(1-)	3	gapseq;AGORA_ATCC_29863;YL31
metanetx.chemical:MNXM249	unique	1	M_pheme_c;M_pheme_e;M_pheme_p	Protoheme C34H30FeN4O4	0			0			0			1	iFP655
metanetx.chemical:MNXM25	shared_all	1	M_succ_c;M_succ_e;M_succ_p	Succinate	1	M_cpd00036_c0;M_cpd00036_e0	Succinate-c0	1	M_succ__91__c__93__;M_succ__91__e__93__	Succinate	1	M_succ__91__c__93__;M_succ__91__e__93__	Succinate	4	iFP655;gapseq;AGORA_ATCC_29863;YL31
metanetx.chemical:MNXM250	unique	0			1	M_cpd00335_c0	Dehydroascorbate-c0	0			0			1	gapseq
metanetx.chemical:MNXM251	shared_all	1	M_udcpp_c	Undecaprenyl phosphate	1	M_cpd00286_c0	Undecaprenylphosphate-c0	1	M_udcpp__91__c__93__	Undecaprenyl phosphate	1	M_udcpp__91__c__93__	Undecaprenyl phosphate	4	iFP655;gapseq;AGORA_ATCC_29863;YL31
metanetx.chemical:MNXM2512	unique	0			1	M_cpd03593_c0	D-erythro-3-Methylmalate-c0	0			0			1	gapseq
metanetx.chemical:MNXM252	shared_all	1	M_dhor__S_c	(S)-Dihydroorotate	1	M_cpd00282_c0	S-Dihydroorotate-c0	1	M_dhor_S__91__c__93__	(S)-dihydroorotate	1	M_dhor_S__91__c__93__	(S)-dihydroorotate	4	iFP655;gapseq;AGORA_ATCC_29863;YL31
metanetx.chemical:MNXM2531	unique	0			1	M_cpd01711_c0	Isobutyrate-c0	0			0			1	gapseq
metanetx.chemical:MNXM25370	unique	0			1	M_cpd11479_c0	D-3-Hydroxyhexanoyl-[acp]-c0	0			0			1	gapseq
metanetx.chemical:MNXM254	unique	0			1	M_cpd00150_c0;M_cpd00150_e0	HCN-c0	0			0			1	gapseq
metanetx.chemical:MNXM255	unique	0			1	M_cpd00187_c0	Methanamine-c0	0			0			1	gapseq
metanetx.chemical:MNXM256	shared_all	1	M_thmpp_c	Thiamine diphosphate	1	M_cpd00056_c0	TPP-c0	1	M_thmpp__91__c__93__	Thiamine diphosphate	1	M_thmpp__91__c__93__	Thiamine diphosphate	4	iFP655;gapseq;AGORA_ATCC_29863;YL31
metanetx.chemical:MNXM25602	unique	0			1	M_cpd11486_c0	3-Oxohexanoyl-[acp]-c0	0			0			1	gapseq
metanetx.chemical:MNXM2562	unique	0			1	M_cpd03397_c0	Selenohomocysteine-c0	0			0			1	gapseq
metanetx.chemical:MNXM2563	shared_subset	1	M_hpglu_c	Tetrahydropteroyltri L glutamate C24H34N8O12	1	M_cpd02555_c0	Tetrahydropteroyltri-L-glutamate-c0	0			0			2	iFP655;gapseq
metanetx.chemical:MNXM257	shared_all	1	M_dtmp_c	DTMP C10H13N2O8P	1	M_cpd00298_c0	dTMP-c0	1	M_dtmp__91__c__93__	dTMP	1	M_dtmp__91__c__93__	dTMP	4	iFP655;gapseq;AGORA_ATCC_29863;YL31
metanetx.chemical:MNXM2573	unique	0			1	M_cpd14940_c0	(2E)-Octadecenoyl-[acp]-c0	0			0			1	gapseq
metanetx.chemical:MNXM2576	unique	0			1	M_cpd11481_c0	R-3-hydroxypalmitoyl-acyl-carrierprotein--c0	0			0			1	gapseq
metanetx.chemical:MNXM258	shared_all	1	M_e4p_c	D-Erythrose 4-phosphate	1	M_cpd00236_c0	D-Erythrose4-phosphate-c0	1	M_e4p__91__c__93__	D-Erythrose 4-phosphate	1	M_e4p__91__c__93__	D-Erythrose 4-phosphate	4	iFP655;gapseq;AGORA_ATCC_29863;YL31
metanetx.chemical:MNXM259	shared_all	1	M_gua_c;M_gua_e;M_gua_p	Guanine	1	M_cpd00207_c0	Guanine-c0	1	M_gua__91__c__93__;M_gua__91__e__93__	Guanine	1	M_gua__91__c__93__	Guanine	4	iFP655;gapseq;AGORA_ATCC_29863;YL31
metanetx.chemical:MNXM2598	shared_subset	1	M_23camp_e;M_23camp_p	2',3'-Cyclic AMP	0			1	M_23camp__91__c__93__	2,3-Cyclic AMP	1	M_23camp__91__c__93__	2,3-Cyclic AMP	3	iFP655;AGORA_ATCC_29863;YL31
metanetx.chemical:MNXM26	shared_all	1	M_ac_c;M_ac_e;M_ac_p	Acetate	1	M_cpd00029_c0;M_cpd00029_e0	Acetate-c0	1	M_ac__91__c__93__;M_ac__91__e__93__	Acetate	1	M_ac__91__c__93__;M_ac__91__e__93__	Acetate	4	iFP655;gapseq;AGORA_ATCC_29863;YL31
metanetx.chemical:MNXM260	unique	0			0			0			1	M_Lkynr__91__c__93__	L-kynurenine	1	YL31
metanetx.chemical:MNXM2604	unique	0			1	M_cpd01499_c0	2-Methylbutanal-c0	0			0			1	gapseq
metanetx.chemical:MNXM2608	unique	0			1	M_cpd03197_c0	Galactosylglycerol-c0	0			0			1	gapseq
metanetx.chemical:MNXM26095	unique	0			1	M_cpd11491_c0	3-oxotetradecanoyl-acp-c0	0			0			1	gapseq
metanetx.chemical:MNXM261	shared_all	1	M_13dpg_c	3-Phospho-D-glyceroyl phosphate	1	M_cpd00203_c0	1,3-Bisphospho-D-glycerate-c0	1	M_13dpg__91__c__93__	3-Phospho-D-glyceroyl phosphate	1	M_13dpg__91__c__93__	3-Phospho-D-glyceroyl phosphate	4	iFP655;gapseq;AGORA_ATCC_29863;YL31
metanetx.chemical:MNXM2623	shared_subset	1	M_mhpglu_c	5 Methyltetrahydropteroyltri L glutamate C25H36N8O12	1	M_cpd02738_c0	5-Methyltetrahydropteroyltri-L-glutamate-c0	0			0			2	iFP655;gapseq
metanetx.chemical:MNXM263	unique	0			1	M_cpd00269_c0	2-Oxoadipate-c0	0			0			1	gapseq
metanetx.chemical:MNXM2636	unique	0			1	M_cpd05639_c0	Ammelide-c0	0			0			1	gapseq
metanetx.chemical:MNXM2644	unique	0			1	M_cpd03664_c0	3-Butyn-1-al-c0	0			0			1	gapseq
metanetx.chemical:MNXM2645	shared_subset	0			1	M_cpd11464_c0	Butyryl-ACP-c0	1	M_butACP__91__c__93__	Butyryl-ACP (n-C4:0ACP)	1	M_butACP__91__c__93__	Butyryl-ACP (n-C4:0ACP)	3	gapseq;AGORA_ATCC_29863;YL31
metanetx.chemical:MNXM2653	unique	0			0			1	M_codhpre6__91__c__93__	cobalt-dihydro-precorrin 6	0			1	AGORA_ATCC_29863
metanetx.chemical:MNXM2654	unique	0			1	M_cpd00651_c0	D-Arabinonate-c0	0			0			1	gapseq
metanetx.chemical:MNXM266	shared_all	1	M_dcmp_c	DCMP C9H12N3O7P	1	M_cpd00206_c0	dCMP-c0	1	M_dcmp__91__c__93__	dCMP	1	M_dcmp__91__c__93__	dCMP	4	iFP655;gapseq;AGORA_ATCC_29863;YL31
metanetx.chemical:MNXM26616	unique	0			1	M_cpd11487_c0	3-oxodecanoyl-acp-c0	0			0			1	gapseq
metanetx.chemical:MNXM268	unique	0			1	M_cpd00705_c0	L-2-Aminoadipate-c0	0			0			1	gapseq
metanetx.chemical:MNXM2682	unique	0			1	M_cpd01294_c0	2-Oxepanone-c0	0			0			1	gapseq
metanetx.chemical:MNXM2687	unique	0			1	M_cpd03530_c0	L-4-Hydroxyglutamatesemialdehyde-c0	0			0			1	gapseq
metanetx.chemical:MNXM27	shared_all	1	M_na1_c;M_na1_e;M_na1_p	Sodium	1	M_cpd00971_c0;M_cpd00971_e0	Na+-c0	1	M_na1__91__c__93__;M_na1__91__e__93__	Sodium	1	M_na1__91__c__93__;M_na1__91__e__93__	Sodium	4	iFP655;gapseq;AGORA_ATCC_29863;YL31
metanetx.chemical:MNXM270	shared_all	1	M_ribflv_c;M_ribflv_e	Riboflavin C17H20N4O6	1	M_cpd00220_c0;M_cpd00220_e0	Riboflavin	1	M_ribflv__91__c__93__;M_ribflv__91__e__93__	Riboflavin	1	M_ribflv__91__c__93__;M_ribflv__91__e__93__	Riboflavin	4	iFP655;gapseq;AGORA_ATCC_29863;YL31
metanetx.chemical:MNXM2705	unique	0			1	M_cpd01088_c0	1-Octanal-c0	0			0			1	gapseq
metanetx.chemical:MNXM27066	unique	0			1	M_cpd11480_c0	D-3-Hydroxydodecanoyl-[acp]-c0	0			0			1	gapseq
metanetx.chemical:MNXM271	shared_all	1	M_s7p_c	Sedoheptulose 7-phosphate	1	M_cpd00238_c0	Sedoheptulose7-phosphate-c0	1	M_s7p__91__c__93__	Sedoheptulose 7-phosphate	1	M_s7p__91__c__93__	Sedoheptulose 7-phosphate	4	iFP655;gapseq;AGORA_ATCC_29863;YL31
metanetx.chemical:MNXM2712	unique	0			1	M_cpd00999_c0	Phytol-c0	0			0			1	gapseq
metanetx.chemical:MNXM2716	unique	0			1	M_cpd03562_c0	2-Propyn-1-al-c0	0			0			1	gapseq
metanetx.chemical:MNXM272	shared_subset	0			1	M_cpd00327_c0	strcoa-c0	1	M_stcoa__91__c__93__	Stearoyl-CoA (n-C18:0CoA)	1	M_stcoa__91__c__93__	Stearoyl-CoA (n-C18:0CoA)	3	gapseq;AGORA_ATCC_29863;YL31
metanetx.chemical:MNXM274	shared_all	1	M_nac_c;M_nac_e	Nicotinate	1	M_cpd00218_c0;M_cpd00218_e0	Niacin-c0	1	M_nac__91__c__93__;M_nac__91__e__93__	Nicotinate	1	M_nac__91__c__93__	Nicotinate	4	iFP655;gapseq;AGORA_ATCC_29863;YL31
metanetx.chemical:MNXM275	shared_all	1	M_2pg_c	D-Glycerate 2-phosphate	1	M_cpd00482_c0	2-Phospho-D-glycerate-c0	1	M_2pg__91__c__93__	D-Glycerate 2-phosphate	1	M_2pg__91__c__93__	D-Glycerate 2-phosphate	4	iFP655;gapseq;AGORA_ATCC_29863;YL31
metanetx.chemical:MNXM2757	unique	0			1	M_cpd01947_c0	BDOH-c0	0			0			1	gapseq
metanetx.chemical:MNXM2758	unique	0			1	M_cpd21479_c0	2-[(2R,5Z)-2-Carboxy-4-methylthiazol-5(2H)-ylidene]ethyl phosphate-c0	0			0			1	gapseq
metanetx.chemical:MNXM276	unique	1	M_2kmb_c	2-keto-4-methylthiobutyrate	0			0			0			1	iFP655
metanetx.chemical:MNXM2784	shared_subset	0			1	M_cpd09844_c0	(3S)-3-Hydroxyadipyl-CoA-c0	1	M_3hadpcoa__91__c__93__	(3S)-3-Hydroxyadipyl-CoA	1	M_3hadpcoa__91__c__93__	(3S)-3-Hydroxyadipyl-CoA	3	gapseq;AGORA_ATCC_29863;YL31
metanetx.chemical:MNXM280	shared_all	1	M_actp_c	Acetyl phosphate	1	M_cpd00196_c0	Acetylphosphate-c0	1	M_actp__91__c__93__	Acetyl phosphate	1	M_actp__91__c__93__	Acetyl phosphate	4	iFP655;gapseq;AGORA_ATCC_29863;YL31
metanetx.chemical:MNXM2801	unique	0			1	M_cpd03851_c0	Eicosapentaenoic acid-c0	0			0			1	gapseq
metanetx.chemical:MNXM28031	unique	0			1	M_cpd11490_c0	3-oxooctanoyl-acp-c0	0			0			1	gapseq
metanetx.chemical:MNXM281	shared_all	1	M_dhf_c	7,8-Dihydrofolate	1	M_cpd00330_c0	Dihydrofolate-c0	1	M_dhf__91__c__93__	7,8-Dihydrofolate	1	M_dhf__91__c__93__	7,8-Dihydrofolate	4	iFP655;gapseq;AGORA_ATCC_29863;YL31
metanetx.chemical:MNXM282	shared_all	1	M_taur_c;M_taur_e	Taurine C2H7NO3S	1	M_cpd00210_c0;M_cpd00210_e0	Taurine-c0	1	M_taur__91__c__93__;M_taur__91__e__93__	Taurine	1	M_taur__91__c__93__;M_taur__91__e__93__	Taurine	4	iFP655;gapseq;AGORA_ATCC_29863;YL31
metanetx.chemical:MNXM28221	unique	0			1	M_cpd11475_c0	(2E)-Decenoyl-[acp]-c0	0			0			1	gapseq
metanetx.chemical:MNXM2825	shared_subset	0			0			1	M_fecrm__91__c__93__;M_fecrm__91__e__93__	Ferrichrome	1	M_fecrm__91__c__93__;M_fecrm__91__e__93__	Ferrichrome	2	AGORA_ATCC_29863;YL31
metanetx.chemical:MNXM283	unique	0			1	M_cpd00256_c0	CDPcholine-c0	0			0			1	gapseq
metanetx.chemical:MNXM2831	unique	0			1	M_cpd04129_c0	2-Propanamine-c0	0			0			1	gapseq
metanetx.chemical:MNXM284	unique	0			1	M_cpd00163_c0	UDP-xylose-c0	0			0			1	gapseq
metanetx.chemical:MNXM2843	shared_subset	0			1	M_cpd02967_c0	N-Acetyl-beta-D-mannosaminyl-1,4-N-acetyl-D- glucosaminyldiphosphoundecaprenol-c0	1	M_acbdma14gapuc__91__c__93__	N-Acetyl-beta-D-mannosaminyl-1,4-N-acetyl-D- glucosaminyldiphosphoundecaprenol	1	M_acbdma14gapuc__91__c__93__	N-Acetyl-beta-D-mannosaminyl-1,4-N-acetyl-D- glucosaminyldiphosphoundecaprenol	3	gapseq;AGORA_ATCC_29863;YL31
metanetx.chemical:MNXM2846	unique	0			1	M_cpd01197_c0	Nebularine-c0	0			0			1	gapseq
metanetx.chemical:MNXM285	shared_subset	1	M_lac__D_c	D-Lactate	0			1	M_lac_D__91__c__93__	D-lactate	1	M_lac_D__91__c__93__	D-lactate	3	iFP655;AGORA_ATCC_29863;YL31
metanetx.chemical:MNXM2858	unique	1	M_pe120_c;M_pe120_p	Phosphatidylethanolamine (didodecanoyl, n-C12:0)	0			0			0			1	iFP655
metanetx.chemical:MNXM286	shared_all	1	M_datp_c	DATP C10H12N5O12P3	1	M_cpd00115_c0	dATP-c0	1	M_datp__91__c__93__	dATP	1	M_datp__91__c__93__	dATP	4	iFP655;gapseq;AGORA_ATCC_29863;YL31
metanetx.chemical:MNXM2861	shared_subset	1	M_13ppd_c	1,3-Propanediol	1	M_cpd01618_c0;M_cpd01618_e0	1,3-Propanediol-c0	0			0			2	iFP655;gapseq
metanetx.chemical:MNXM287	unique	0			0			0			1	M_aps__91__c__93__	5-adenylyl sulfate(2-)	1	YL31
metanetx.chemical:MNXM288	shared_all	1	M_uri_c;M_uri_p	Uridine	1	M_cpd00249_c0;M_cpd00249_e0	Uridine-c0	1	M_uri__91__c__93__	Uridine	1	M_uri__91__c__93__	Uridine	4	iFP655;gapseq;AGORA_ATCC_29863;YL31
metanetx.chemical:MNXM2889	unique	0			1	M_cpd06719_c0	Pinocembrin-c0	0			0			1	gapseq
metanetx.chemical:MNXM289	shared_all	1	M_glyb_c;M_glyb_e;M_glyb_p	Glycine betaine	1	M_cpd00540_c0;M_cpd00540_e0	BET-c0	1	M_glyb__91__c__93__;M_glyb__91__e__93__	glycine betaine	1	M_glyb__91__c__93__;M_glyb__91__e__93__	glycine betaine	4	iFP655;gapseq;AGORA_ATCC_29863;YL31
metanetx.chemical:MNXM28933	unique	0			1	M_cpd11489_c0	3-oxododecanoyl-acp-c0	0			0			1	gapseq
metanetx.chemical:MNXM2894	unique	0			1	M_cpd02294_c0	(S)-5-Amino-3-oxohexanoate-c0	0			0			1	gapseq
metanetx.chemical:MNXM29	shared_all	1	M_gly_c;M_gly_e	Glycine	1	M_cpd00033_c0;M_cpd00033_e0	Glycine-c0	1	M_gly__91__c__93__	Glycine	1	M_gly__91__c__93__	Glycine	4	iFP655;gapseq;AGORA_ATCC_29863;YL31
metanetx.chemical:MNXM2902	shared_subset	0			0			1	M_12dgr140__91__c__93__	1,2-Diacyl-sn-glycerol (ditetradecanoyl, n-C14:0)	1	M_12dgr140__91__c__93__	1,2-Diacyl-sn-glycerol (ditetradecanoyl, n-C14:0)	2	AGORA_ATCC_29863;YL31
metanetx.chemical:MNXM29072	unique	0			1	M_cpd11477_c0	(2E)-Hexadecenoyl-[acp]-c0	0			0			1	gapseq
metanetx.chemical:MNXM291	shared_subset	0			1	M_cpd00180_c0	Oxalate-c0	1	M_oxa__91__c__93__	oxalate(2-)	1	M_oxa__91__c__93__	oxalate(2-)	3	gapseq;AGORA_ATCC_29863;YL31
metanetx.chemical:MNXM2923	shared_subset	0			1	M_cpd02439_c0	2-Dehydro-3-deoxy-D-glucarate-c0	1	M_2dh3dglc__91__c__93__	2-Dehydro-3-deoxy-D-glucarate	1	M_2dh3dglc__91__c__93__	2-Dehydro-3-deoxy-D-glucarate	3	gapseq;AGORA_ATCC_29863;YL31
metanetx.chemical:MNXM293	unique	0			1	M_cpd01122_c0	Linoleate-c0	0			0			1	gapseq
metanetx.chemical:MNXM2931	shared_subset	0			1	M_cpd03306_c0	3,4-Dihydroxyphenylethyleneglycol-c0	1	M_34dhoxpeg__91__c__93__	3,4-Dihydroxyphenylethyleneglycol	0			2	gapseq;AGORA_ATCC_29863
metanetx.chemical:MNXM295	shared_all	1	M_r1p_c	Alpha-D-Ribose 1-phosphate	1	M_cpd00475_c0	Ribose 1-phosphate-c0	1	M_r1p__91__c__93__	alpha-D-Ribose 1-phosphate	1	M_r1p__91__c__93__	alpha-D-Ribose 1-phosphate	4	iFP655;gapseq;AGORA_ATCC_29863;YL31
metanetx.chemical:MNXM2967	shared_subset	1	M_rmn_c;M_rmn_e	L-Rhamnose	1	M_cpd00396_c0;M_cpd00396_e0	L-Rhamnose-c0	0			0			2	iFP655;gapseq
metanetx.chemical:MNXM2968	unique	0			1	M_cpd04806_c0	Aldophosphamide-c0	0			0			1	gapseq
metanetx.chemical:MNXM2970	unique	0			1	M_cpd00862_c0	alpha-D-Hexose 1-phosphate-c0	0			0			1	gapseq
metanetx.chemical:MNXM2976	unique	0			1	M_cpd03848_c0	Arachidic acid-c0	0			0			1	gapseq
metanetx.chemical:MNXM298	shared_all	1	M_xmp_c	Xanthosine 5'-phosphate	1	M_cpd00497_c0	XMP-c0	1	M_xmp__91__c__93__	Xanthosine 5-phosphate	1	M_xmp__91__c__93__	Xanthosine 5-phosphate	4	iFP655;gapseq;AGORA_ATCC_29863;YL31
metanetx.chemical:MNXM3	shared_all	1	M_atp_c	ATP C10H12N5O13P3	1	M_cpd00002_c0	ATP-c0	1	M_atp__91__c__93__	ATP	1	M_atp__91__c__93__	ATP	4	iFP655;gapseq;AGORA_ATCC_29863;YL31
metanetx.chemical:MNXM30	shared_all	1	M_gdp_c	GDP C10H12N5O11P2	1	M_cpd00031_c0	GDP-c0	1	M_gdp__91__c__93__	GDP	1	M_gdp__91__c__93__	GDP	4	iFP655;gapseq;AGORA_ATCC_29863;YL31
metanetx.chemical:MNXM300	unique	0			0			1	M_sarcs__91__c__93__	Sarcosine	0			1	AGORA_ATCC_29863
metanetx.chemical:MNXM3013	unique	0			1	M_cpd04107_c0	Dihydrophloroglucinol-c0	0			0			1	gapseq
metanetx.chemical:MNXM302	unique	0			1	M_cpd00623_c0	Sphinganine-c0	0			0			1	gapseq
metanetx.chemical:MNXM303	shared_subset	0			1	M_cpd00363_c0;M_cpd00363_e0	Ethanol-c0	1	M_etoh__91__c__93__;M_etoh__91__e__93__	Ethanol	1	M_etoh__91__c__93__;M_etoh__91__e__93__	Ethanol	3	gapseq;AGORA_ATCC_29863;YL31
metanetx.chemical:MNXM304	shared_subset	0			1	M_cpd00104_c0;M_cpd00104_e0	BIOT-c0	1	M_btn__91__c__93__;M_btn__91__e__93__	Biotin	1	M_btn__91__c__93__;M_btn__91__e__93__	Biotin	3	gapseq;AGORA_ATCC_29863;YL31
metanetx.chemical:MNXM305	shared_subset	0			1	M_cpd00287_c0	3-Oxo-2-methylpropanoate-c0	1	M_2mop__91__c__93__	2-methyl-3-oxopropanoate	1	M_2mop__91__c__93__	2-methyl-3-oxopropanoate	3	gapseq;AGORA_ATCC_29863;YL31
metanetx.chemical:MNXM3059	unique	0			1	M_cpd02524_c0	N-Pantothenoylcysteine-c0	0			0			1	gapseq
metanetx.chemical:MNXM306	shared_subset	1	M_ocdcea_c;M_ocdcea_e;M_ocdcea_p	Octadecenoate (n-C18:1)	1	M_cpd00536_c0	Oleate-c0	0			0			2	iFP655;gapseq
metanetx.chemical:MNXM3060	unique	1	M_anhgm_c;M_anhgm_e;M_anhgm_p	N-Acetyl-D-glucosamine(anhydrous)N-Acetylmuramic acid	0			0			0			1	iFP655
metanetx.chemical:MNXM3088	unique	0			1	M_cpd01132_c0;M_cpd01132_e0	Puromycin-c0	0			0			1	gapseq
metanetx.chemical:MNXM309	shared_all	1	M_dnad_c	Deamino-NAD+	1	M_cpd00638_c0	Deamido-NAD-c0	1	M_dnad__91__c__93__	Deamino-NAD+	1	M_dnad__91__c__93__	Deamino-NAD+	4	iFP655;gapseq;AGORA_ATCC_29863;YL31
metanetx.chemical:MNXM30985	unique	0			1	M_cpd21488_c0	(2S,4S)-4-Hydroxy-2,3,4,5-tetrahydrodipicolinate-c0	0			0			1	gapseq
metanetx.chemical:MNXM31	shared_all	1	M_cmp_c	CMP C9H12N3O8P	1	M_cpd00046_c0	CMP-c0	1	M_cmp__91__c__93__	CMP	1	M_cmp__91__c__93__	CMP	4	iFP655;gapseq;AGORA_ATCC_29863;YL31
metanetx.chemical:MNXM310	shared_all	1	M_mthgxl_c	Methylglyoxal	1	M_cpd00428_c0	2-Oxopropanal-c0	1	M_mthgxl__91__c__93__	methylglyoxal	1	M_mthgxl__91__c__93__	methylglyoxal	4	iFP655;gapseq;AGORA_ATCC_29863;YL31
metanetx.chemical:MNXM311	shared_subset	0			0			1	M_pydx__91__c__93__;M_pydx__91__e__93__	Pyridoxal	1	M_pydx__91__c__93__	Pyridoxal	2	AGORA_ATCC_29863;YL31
metanetx.chemical:MNXM31124	unique	0			1	M_cpd15091_c0	(6Z,9Z,12Z,15Z,18Z,21Z)-3-Hydroxytetracosahexa-6,9,12,15,18,21- enoyl-CoA-c0	0			0			1	gapseq
metanetx.chemical:MNXM3113	shared_subset	0			0			1	M_uaaGgtla__91__c__93__	Undecaprenyl-diphospho-N-acetylmuramoyl-(N-acetylglucosamine)-L-alanyl-D-isoglutaminyl-L-lysyl-D-alanyl-D-alanine	1	M_uaaGgtla__91__c__93__	Undecaprenyl-diphospho-N-acetylmuramoyl-(N-acetylglucosamine)-L-alanyl-D-isoglutaminyl-L-lysyl-D-alanyl-D-alanine	2	AGORA_ATCC_29863;YL31
metanetx.chemical:MNXM31161	unique	1	M_4ampm_c	4-Amino-2-methyl-5-phosphomethylpyrimidine	0			0			0			1	iFP655
metanetx.chemical:MNXM3132	unique	1	M_12dgr160_c;M_12dgr160_p	1,2-Diacyl-sn-glycerol (dihexadecanoyl, n-C16:0)	0			0			0			1	iFP655
metanetx.chemical:MNXM3135	unique	0			0			0			1	M_acmalt__91__c__93__	Acetyl-maltose	1	YL31
metanetx.chemical:MNXM314	shared_subset	0			1	M_cpd03847_c0	Myristic acid-c0	1	M_ttdca__91__c__93__	tetradecanoate (n-C14:0)	1	M_ttdca__91__c__93__;M_ttdca__91__e__93__	tetradecanoate (n-C14:0)	3	gapseq;AGORA_ATCC_29863;YL31
metanetx.chemical:MNXM3146	unique	0			1	M_cpd24650_c0	1D-myo-inositol (1,2,3,5,6) pentakisphosphate-c0	0			0			1	gapseq
metanetx.chemical:MNXM3148	shared_subset	1	M_23ccmp_e;M_23ccmp_p	2',3'-Cyclic CMP	0			1	M_23ccmp__91__c__93__	2,3-Cyclic CMP	1	M_23ccmp__91__c__93__	2,3-Cyclic CMP	3	iFP655;AGORA_ATCC_29863;YL31
metanetx.chemical:MNXM3149	shared_subset	1	M_23cgmp_e;M_23cgmp_p	2',3'-Cyclic GMP	0			1	M_23cgmp__91__c__93__	2,3-Cyclic GMP	1	M_23cgmp__91__c__93__	2,3-Cyclic GMP	3	iFP655;AGORA_ATCC_29863;YL31
metanetx.chemical:MNXM315	shared_subset	1	M_indpyr_c	Indolepyruvate C11H8NO3	1	M_cpd00278_c0	Indolepyruvate-c0	0			0			2	iFP655;gapseq
metanetx.chemical:MNXM3150	shared_subset	1	M_23cump_e;M_23cump_p	2',3'-Cyclic UMP	0			1	M_23cump__91__c__93__	2,3-cyclic UMP(1-)	1	M_23cump__91__c__93__	2,3-cyclic UMP(1-)	3	iFP655;AGORA_ATCC_29863;YL31
metanetx.chemical:MNXM3152	unique	0			1	M_cpd04661_c0	Trichloroethanol-c0	0			0			1	gapseq
metanetx.chemical:MNXM31536	shared_subset	0			1	M_cpd15533_c0	phosphatidylethanolamine dioctadecanoyl	1	M_pe180__91__c__93__	phosphatidylethanolamine (dioctadecanoyl, n-C18:0)	1	M_pe180__91__c__93__	phosphatidylethanolamine (dioctadecanoyl, n-C18:0)	3	gapseq;AGORA_ATCC_29863;YL31
metanetx.chemical:MNXM31570	unique	0			1	M_cpd12691_c0	(R)-3-Hydroxycapryloyl-CoA-c0	0			0			1	gapseq
metanetx.chemical:MNXM316	shared_all	1	M_dad_5_c	5'-Deoxyadenosine	1	M_cpd03091_c0;M_cpd03091_e0	5'-Deoxyadenosine-c0	1	M_dad_5__91__c__93__	5-Deoxyadenosine	1	M_dad_5__91__c__93__	5-Deoxyadenosine	4	iFP655;gapseq;AGORA_ATCC_29863;YL31
metanetx.chemical:MNXM3173	unique	0			1	M_cpd03232_c0	3alpha,7alpha-Dihydroxy-5beta-24-oxocholestanoyl-CoA-c0	0			0			1	gapseq
metanetx.chemical:MNXM31746	shared_subset	1	M_3hodcoa_c	(S)-3-Hydroxyoctadecanoyl-CoA	1	M_cpd15204_c0	(S)-3-Hydroxyoctadecanoyl-CoA-c0	0			0			2	iFP655;gapseq
metanetx.chemical:MNXM318	shared_all	1	M_5mthf_c	5-Methyltetrahydrofolate	1	M_cpd00345_c0	5-Methyltetrahydrofolate-c0	1	M_5mthf__91__c__93__	5-Methyltetrahydrofolate	1	M_5mthf__91__c__93__	5-Methyltetrahydrofolate	4	iFP655;gapseq;AGORA_ATCC_29863;YL31
metanetx.chemical:MNXM3186	unique	0			1	M_cpd01979_c0	5-Acetamidopentanoate-c0	0			0			1	gapseq
metanetx.chemical:MNXM319	shared_subset	1	M_cyst__L_c	L-Cystathionine	1	M_cpd19019_c0	L-Cystathionine-c0	0			0			2	iFP655;gapseq
metanetx.chemical:MNXM3196	unique	0			1	M_cpd02832_c0	6-Thioinosine 5'-monophosphate-c0	0			0			1	gapseq
metanetx.chemical:MNXM3199	unique	0			1	M_cpd15170_c0	7-Methyl-3-oxo-6-octenoyl-CoA-c0	0			0			1	gapseq
metanetx.chemical:MNXM32	shared_all	1	M_ala__L_c;M_ala__L_e;M_ala__L_p	L-Alanine	1	M_cpd00035_c0;M_cpd00035_e0	L-Alanine-c0	1	M_ala_L__91__c__93__;M_ala_L__91__e__93__	L-alanine	1	M_ala_L__91__c__93__;M_ala_L__91__e__93__	L-alanine	4	iFP655;gapseq;AGORA_ATCC_29863;YL31
metanetx.chemical:MNXM32179	shared_subset	1	M_pg160_c;M_pg160_p	Phosphatidylglycerol (dihexadecanoyl, n-C16:0)	0			1	M_pg160__91__c__93__	Phosphatidylglycerol (dihexadecanoyl, n-C16:0)	1	M_pg160__91__c__93__	Phosphatidylglycerol (dihexadecanoyl, n-C16:0)	3	iFP655;AGORA_ATCC_29863;YL31
metanetx.chemical:MNXM32180	shared_subset	1	M_pgp160_c;M_pgp160_p	Phosphatidylglycerophosphate (dihexadecanoyl, n-C16:0)	0			1	M_pgp160__91__c__93__	Phosphatidylglycerophosphate (dihexadecanoyl, n-C16:0)	1	M_pgp160__91__c__93__	Phosphatidylglycerophosphate (dihexadecanoyl, n-C16:0)	3	iFP655;AGORA_ATCC_29863;YL31
metanetx.chemical:MNXM3224	shared_subset	0			0			1	M_rib_D__91__c__93__;M_rib_D__91__e__93__	D-ribose	1	M_rib_D__91__c__93__;M_rib_D__91__e__93__	D-ribose	2	AGORA_ATCC_29863;YL31
metanetx.chemical:MNXM3229	unique	0			1	M_cpd11465_c0	But-2-enoyl-[acyl-carrier protein]-c0	0			0			1	gapseq
metanetx.chemical:MNXM323	shared_all	1	M_tsul_c;M_tsul_e;M_tsul_p	Thiosulfate	1	M_cpd00268_c0;M_cpd00268_e0	H2S2O3-c0	1	M_tsul__91__c__93__	thiosulfate(2-)	1	M_tsul__91__c__93__	thiosulfate(2-)	4	iFP655;gapseq;AGORA_ATCC_29863;YL31
metanetx.chemical:MNXM3230	shared_all	1	M_1btol_c	1-Butanol	1	M_cpd03662_c0;M_cpd03662_e0	n-Butanol-c0	1	M_btoh__91__c__93__	butanol	1	M_btoh__91__c__93__	butanol	4	iFP655;gapseq;AGORA_ATCC_29863;YL31
metanetx.chemical:MNXM3232	shared_subset	1	M_cdpdhdecg_c	CDP-1,2-dihexadecanoylglycerol	0			1	M_cdpdhdecg__91__c__93__	CDP-1,2-dihexadecanoylglycerol	1	M_cdpdhdecg__91__c__93__	CDP-1,2-dihexadecanoylglycerol	3	iFP655;AGORA_ATCC_29863;YL31
metanetx.chemical:MNXM32389	unique	1	M_anhm3p_c	1,6-anhydrous-N-Acetylmuramyl-tripeptide	0			0			0			1	iFP655
metanetx.chemical:MNXM325	shared_subset	1	M_6pgc_c	6-Phospho-D-gluconate	1	M_cpd00284_c0	6-Phospho-D-gluconate-c0	0			0			2	iFP655;gapseq
metanetx.chemical:MNXM326	shared_subset	0			1	M_cpd02229_c0	Bactoprenyl diphosphate-c0	1	M_udcpdp__91__c__93__	Undecaprenyl diphosphate	1	M_udcpdp__91__c__93__	Undecaprenyl diphosphate	3	gapseq;AGORA_ATCC_29863;YL31
metanetx.chemical:MNXM3270	unique	0			1	M_cpd00992_c0	1,2-Ethanediol-c0	0			0			1	gapseq
metanetx.chemical:MNXM3272	shared_subset	0			0			1	M_fa3__91__c__93__	Fatty acid (Iso-C15:0)	1	M_fa3__91__c__93__	Fatty acid (Iso-C15:0)	2	AGORA_ATCC_29863;YL31
metanetx.chemical:MNXM3273	shared_subset	0			0			1	M_fa6__91__c__93__	Fatty acid (iso-C16:0)	1	M_fa6__91__c__93__	Fatty acid (iso-C16:0)	2	AGORA_ATCC_29863;YL31
metanetx.chemical:MNXM3274	shared_subset	0			1	M_cpd11431_c0	fa11-c0	1	M_fa11__91__c__93__	Fatty acid (Iso-C17:0)	1	M_fa11__91__c__93__	Fatty acid (Iso-C17:0)	3	gapseq;AGORA_ATCC_29863;YL31
metanetx.chemical:MNXM328	shared_all	1	M_agm_c;M_agm_e;M_agm_p	Agmatine	1	M_cpd00152_c0	Agmatine-c0	1	M_agm__91__c__93__	agmatinium(2+)	1	M_agm__91__c__93__	agmatinium(2+)	4	iFP655;gapseq;AGORA_ATCC_29863;YL31
metanetx.chemical:MNXM3291	unique	0			1	M_cpd03392_c0	Se-Adenosylselenomethionine-c0	0			0			1	gapseq
metanetx.chemical:MNXM32950	shared_subset	0			1	M_cpd15329_c0	1-octadecanoyl-sn-glycerol 3-phosphate-c0	1	M_1odecg3p__91__c__93__	1-octadecanoyl-sn-glycerol 3-phosphate	1	M_1odecg3p__91__c__93__	1-octadecanoyl-sn-glycerol 3-phosphate	3	gapseq;AGORA_ATCC_29863;YL31
metanetx.chemical:MNXM33	shared_all	1	M_fad_c	Flavin adenine dinucleotide oxidized	1	M_cpd00015_c0	FAD-c0	1	M_fad__91__c__93__	Flavin adenine dinucleotide oxidized	1	M_fad__91__c__93__	Flavin adenine dinucleotide oxidized	4	iFP655;gapseq;AGORA_ATCC_29863;YL31
metanetx.chemical:MNXM330	unique	1	M_o2s_c	Superoxide anion	0			0			0			1	iFP655
metanetx.chemical:MNXM3307	unique	0			1	M_cpd02018_c0	N5-Methyl-L-glutamine-c0	0			0			1	gapseq
metanetx.chemical:MNXM331	shared_all	1	M_glu__D_c	D-Glutamate	1	M_cpd00186_c0	D-Glutamate-c0	1	M_glu_D__91__c__93__	D-Glutamate	1	M_glu_D__91__c__93__	D-Glutamate	4	iFP655;gapseq;AGORA_ATCC_29863;YL31
metanetx.chemical:MNXM332	shared_all	1	M_pppi_c	Inorganic triphosphate	1	M_cpd00421_c0	Triphosphate-c0	1	M_pppi__91__c__93__	triphosphate(5-)	1	M_pppi__91__c__93__	triphosphate(5-)	4	iFP655;gapseq;AGORA_ATCC_29863;YL31
metanetx.chemical:MNXM333	unique	0			0			1	M_mev_R__91__c__93__	(R)-mevalonate	0			1	AGORA_ATCC_29863
metanetx.chemical:MNXM3331	unique	0			1	M_cpd01033_c0	Toluate-c0	0			0			1	gapseq
metanetx.chemical:MNXM334	shared_all	1	M_ins_c	Inosine	1	M_cpd00246_c0;M_cpd00246_e0;M_cpd00246_p0	Inosine-c0	1	M_ins__91__c__93__	Inosine	1	M_ins__91__c__93__	Inosine	4	iFP655;gapseq;AGORA_ATCC_29863;YL31
metanetx.chemical:MNXM337	shared_all	1	M_chor_c	Chorismate	1	M_cpd00216_c0	Chorismate-c0	1	M_chor__91__c__93__	chorismate	1	M_chor__91__c__93__	chorismate	4	iFP655;gapseq;AGORA_ATCC_29863;YL31
metanetx.chemical:MNXM338	shared_all	1	M_cytd_c;M_cytd_p	Cytidine	1	M_cpd00367_c0;M_cpd00367_e0	Cytidine-c0	1	M_cytd__91__c__93__	Cytidine	1	M_cytd__91__c__93__	Cytidine	4	iFP655;gapseq;AGORA_ATCC_29863;YL31
metanetx.chemical:MNXM3383	unique	0			1	M_cpd03314_c0	Vanillylmandelic acid-c0	0			0			1	gapseq
metanetx.chemical:MNXM339	unique	0			1	M_cpd00170_c0	Gluconolactone-c0	0			0			1	gapseq
metanetx.chemical:MNXM34	shared_all	1	M_frdp_c	Farnesyl diphosphate	1	M_cpd00350_c0	Farnesyldiphosphate-c0	1	M_frdp__91__c__93__	Farnesyl diphosphate	1	M_frdp__91__c__93__	Farnesyl diphosphate	4	iFP655;gapseq;AGORA_ATCC_29863;YL31
metanetx.chemical:MNXM341	shared_subset	1	M_glcn_c	D-Gluconate	1	M_cpd00222_c0;M_cpd00222_e0	GLCN-c0	0			0			2	iFP655;gapseq
metanetx.chemical:MNXM342	shared_all	1	M_occoa_c	Octanoyl-CoA (n-C8:0CoA)	1	M_cpd01335_c0	Octanoyl-CoA-c0	1	M_occoa__91__c__93__	Octanoyl-CoA (n-C8:0CoA)	1	M_occoa__91__c__93__	Octanoyl-CoA (n-C8:0CoA)	4	iFP655;gapseq;AGORA_ATCC_29863;YL31
metanetx.chemical:MNXM34231	unique	0			1	M_cpd06216_c0	2'-Hydroxychalcone-c0	0			0			1	gapseq
metanetx.chemical:MNXM3426	shared_subset	0			0			1	M_1tdecg3p__91__c__93__	1-tetradecanoyl-sn-glycerol 3-phosphate	1	M_1tdecg3p__91__c__93__	1-tetradecanoyl-sn-glycerol 3-phosphate	2	AGORA_ATCC_29863;YL31
metanetx.chemical:MNXM344	shared_all	1	M_dgtp_c	DGTP C10H12N5O13P3	1	M_cpd00241_c0	dGTP-c0	1	M_dgtp__91__c__93__	dGTP	1	M_dgtp__91__c__93__	dGTP	4	iFP655;gapseq;AGORA_ATCC_29863;YL31
metanetx.chemical:MNXM34411	unique	0			1	M_cpd12633_c0	2,3-Di-O-acyl-1-O-(6-O-alpha-D-galactosyl-beta-D-galactosyl)-D- glycerol-c0	0			0			1	gapseq
metanetx.chemical:MNXM3446	shared_subset	0			0			1	M_2agpe140__91__c__93__	2-Acyl-sn-glycero-3-phosphoethanolamine (n-C14:0)	1	M_2agpe140__91__c__93__	2-Acyl-sn-glycero-3-phosphoethanolamine (n-C14:0)	2	AGORA_ATCC_29863;YL31
metanetx.chemical:MNXM3447	unique	1	M_2agpe141_c;M_2agpe141_p	2-Acyl-sn-glycero-3-phosphoethanolamine (n-C14:1)	0			0			0			1	iFP655
metanetx.chemical:MNXM3448	unique	1	M_2agpe161_c;M_2agpe161_p	2-Acyl-sn-glycero-3-phosphoethanolamine (n-C16:1)	0			0			0			1	iFP655
metanetx.chemical:MNXM3450	unique	1	M_2agpg120_c;M_2agpg120_p	2-Acyl-sn-glycero-3-phosphoglycerol (n-C12:0)	0			0			0			1	iFP655
metanetx.chemical:MNXM3452	unique	1	M_2agpg141_c;M_2agpg141_p	2-Acyl-sn-glycero-3-phosphoglycerol (n-C14:1)	0			0			0			1	iFP655
metanetx.chemical:MNXM3455	unique	1	M_2agpg181_c;M_2agpg181_p	2-Acyl-sn-glycero-3-phosphoglycerol (n-C18:1)	0			0			0			1	iFP655
metanetx.chemical:MNXM346	shared_subset	1	M_ppp9_c	Protoporphyrin	1	M_cpd01476_c0	Protoporphyrin-c0	0			0			2	iFP655;gapseq
metanetx.chemical:MNXM3460	unique	0			1	M_cpd01795_c0	2-Deoxy-D-gluconate-c0	0			0			1	gapseq
metanetx.chemical:MNXM3473	unique	0			1	M_cpd03310_c0	Dihydroxymandelic acid-c0	0			0			1	gapseq
metanetx.chemical:MNXM34739	unique	1	M_2agpg140_c;M_2agpg140_p	2-Acyl-sn-glycero-3-phosphoglycerol (n-C14:0)	0			0			0			1	iFP655
metanetx.chemical:MNXM34740	unique	1	M_2agpg160_c;M_2agpg160_p	2-Acyl-sn-glycero-3-phosphoglycerol (n-C16:0)	0			0			0			1	iFP655
metanetx.chemical:MNXM3479	unique	0			1	M_cpd03663_c0	3-Butynoate-c0	0			0			1	gapseq
metanetx.chemical:MNXM348	shared_subset	1	M_xyl__D_c;M_xyl__D_e;M_xyl__D_p	D-Xylose	1	M_cpd00154_c0;M_cpd00154_e0	Xylose-c0	1	M_xyl_D__91__c__93__	aldehydo-D-xylose	0			3	iFP655;gapseq;AGORA_ATCC_29863
metanetx.chemical:MNXM34808	unique	1	M_2agpe120_c;M_2agpe120_p	2-Acyl-sn-glycero-3-phosphoethanolamine (n-C12:0)	0			0			0			1	iFP655
metanetx.chemical:MNXM34810	shared_subset	0			0			1	M_2agpe160__91__c__93__	2-Acyl-sn-glycero-3-phosphoethanolamine (n-C16:0)	1	M_2agpe160__91__c__93__	2-Acyl-sn-glycero-3-phosphoethanolamine (n-C16:0)	2	AGORA_ATCC_29863;YL31
metanetx.chemical:MNXM34811	shared_subset	0			0			1	M_2agpe180__91__c__93__	2-Acyl-sn-glycero-3-phosphoethanolamine (n-C18:0)	1	M_2agpe180__91__c__93__	2-Acyl-sn-glycero-3-phosphoethanolamine (n-C18:0)	2	AGORA_ATCC_29863;YL31
metanetx.chemical:MNXM3482	unique	0			1	M_cpd02441_c0	3-Dehydro-2-deoxy-D-gluconate-c0	0			0			1	gapseq
metanetx.chemical:MNXM349	shared_subset	1	M_gcald_c;M_gcald_e	Glycolaldehyde	1	M_cpd00229_c0	Glycolaldehyde-c0	1	M_gcald__91__c__93__	glycolaldehyde	0			3	iFP655;gapseq;AGORA_ATCC_29863
metanetx.chemical:MNXM3491	unique	0			1	M_cpd15377_c0	3-Oxooctadecanoyl-[acyl-carrier protein]-c0	0			0			1	gapseq
metanetx.chemical:MNXM3509	unique	1	M_5mcsn_c	5-Methylcytosine	0			0			0			1	iFP655
metanetx.chemical:MNXM351	shared_all	1	M_pppg9_c	Protoporphyrinogen IX	1	M_cpd00791_c0	ProtoporphyrinogenIX-c0	1	M_pppg9__91__c__93__	Protoporphyrinogen IX	1	M_pppg9__91__c__93__	Protoporphyrinogen IX	4	iFP655;gapseq;AGORA_ATCC_29863;YL31
metanetx.chemical:MNXM353	shared_all	1	M_hom__L_c	L-Homoserine	1	M_cpd00227_c0	L-Homoserine-c0	1	M_hom_L__91__c__93__	L-homoserine	1	M_hom_L__91__c__93__	L-homoserine	4	iFP655;gapseq;AGORA_ATCC_29863;YL31
metanetx.chemical:MNXM354	unique	0			1	M_cpd00431_c0	Sphingomyelin-c0	0			0			1	gapseq
metanetx.chemical:MNXM35431	shared_subset	0			0			1	M_dmphqno__91__c__93__	Demethylphylloquinone	1	M_dmphqno__91__c__93__	Demethylphylloquinone	2	AGORA_ATCC_29863;YL31
metanetx.chemical:MNXM3548	unique	0			1	M_cpd16443_c0	beta-D-Ribofuranose-c0	0			0			1	gapseq
metanetx.chemical:MNXM355	shared_all	1	M_nmn_c	NMN C11H14N2O8P	1	M_cpd00355_c0	Nicotinamide ribonucleotide-c0	1	M_nmn__91__c__93__	NMN	1	M_nmn__91__c__93__;M_nmn__91__e__93__	NMN	4	iFP655;gapseq;AGORA_ATCC_29863;YL31
metanetx.chemical:MNXM356	shared_subset	0			1	M_cpd00141_c0;M_cpd00141_e0	Propionate-c0	1	M_ppa__91__c__93__	Propionate	1	M_ppa__91__c__93__	Propionate	3	gapseq;AGORA_ATCC_29863;YL31
metanetx.chemical:MNXM359	unique	0			1	M_cpd00483_c0	3-Hydroxyanthranilate-c0	0			0			1	gapseq
metanetx.chemical:MNXM360	shared_all	1	M_dctp_c	DCTP C9H12N3O13P3	1	M_cpd00356_c0	dCTP-c0	1	M_dctp__91__c__93__	dCTP	1	M_dctp__91__c__93__	dCTP	4	iFP655;gapseq;AGORA_ATCC_29863;YL31
metanetx.chemical:MNXM361	shared_all	1	M_aspsa_c	L-Aspartate 4-semialdehyde	1	M_cpd00346_c0	L-Aspartate4-semialdehyde-c0	1	M_aspsa__91__c__93__	L-Aspartate 4-semialdehyde	1	M_aspsa__91__c__93__	L-Aspartate 4-semialdehyde	4	iFP655;gapseq;AGORA_ATCC_29863;YL31
metanetx.chemical:MNXM362	shared_subset	1	M_lcts_c;M_lcts_e;M_lcts_p	Lactose C12H22O11	1	M_cpd01354_c0;M_cpd01354_e0	beta-Lactose-c0	0			0			2	iFP655;gapseq
metanetx.chemical:MNXM363	shared_subset	0			1	M_cpd01260_c0	Lauroyl-CoA-c0	1	M_ddcacoa__91__c__93__	Dodecanoyl-CoA (n-C12:0CoA)	1	M_ddcacoa__91__c__93__	Dodecanoyl-CoA (n-C12:0CoA)	3	gapseq;AGORA_ATCC_29863;YL31
metanetx.chemical:MNXM36332	unique	0			1	M_cpd03044_c0	3-Aminobutanoyl-CoA-c0	0			0			1	gapseq
metanetx.chemical:MNXM364	shared_all	1	M_pnto__R_c;M_pnto__R_e;M_pnto__R_p	(R)-Pantothenate	1	M_cpd00644_c0;M_cpd00644_e0	PAN-c0	1	M_pnto_R__91__c__93__;M_pnto_R__91__e__93__	(R)-Pantothenate	1	M_pnto_R__91__c__93__;M_pnto_R__91__e__93__	(R)-Pantothenate	4	iFP655;gapseq;AGORA_ATCC_29863;YL31
metanetx.chemical:MNXM36493	unique	1	M_hmgcoa_c	Hydroxymethylglutaryl CoA C27H39N7O20P3S	0			0			0			1	iFP655
[truncated: 997 more rows]
