# Supplementary material for: Metabolic modeling unveils potential probiotic roles of Flavonifractor plautii in reshaping the Western gut microbiota landscape
Source: ISME Commun. 2026 Mar 27;6(1):ycag077. doi: 10.1093/ismeco/ycag077 (PMC13134046; doi:10.1093/ismeco/ycag077)
Supplement: ycag077_Supplemental_Files [file ycag077_supplemental_files.zip › Supplementary_Data_File_2_ycag077.xlsx]

## Sheet: Raw_data (Shetty et al)
Sample	Acetate	Butyrate	Formate	Isobutyrate	Lactate	Propionate	Cellobiose	Fructose	Glucose	Xylose	BacterialStrain	Replicate	Timepoint
AR1_T0	30.1173	0	1.20612	0	1.45578	2.60133	3.20219	0	0.792011	0.857519	Agathobacter rectalis	AR1	0
AR1_T24	23.777	10.7071	3.85393	0	8.76262	2.6141	0	0	0.0335201	1.16333	Agathobacter rectalis	AR1	24
AR1_T48	19.4802	16.7175	4.61567	0	9.40347	2.73052	0.0217208	1.53338	0.0827904	0	Agathobacter rectalis	AR1	48
AR1_T72	16.0442	16.5191	4.1303	0	8.45467	2.29561	0	1.41537	0.0767897	0	Agathobacter rectalis	AR1	72
AR1_T96	17.8516	16.8638	4.23317	0	8.83418	2.51384	0	1.50963	0.0906268	0	Agathobacter rectalis	AR1	96
AR1_T168	19.0243	19.0212	4.72551	0	3.51764	2.73024	0.025197	1.58421	0.101787	0	Agathobacter rectalis	AR1	168
AR2_T0	26.458	0	1.1476	0	1.2946	2.09599	1.68461	0	0.82358	0.71788	Agathobacter rectalis	AR2	0
AR2_T24	17.5133	8.99633	2.98794	0	5.70607	2.00469	0.168925	0	0.0687139	0.766137	Agathobacter rectalis	AR2	24
AR2_T48	17.9746	17.8025	2.8875	0	7.21538	2.65287	0	1.32753	0.0477096	0	Agathobacter rectalis	AR2	48
AR2_T72	20.5939	21.6163	4.52071	0	8.98811	3.05162	0	1.83602	0.082755	0	Agathobacter rectalis	AR2	72
AR2_T96	17.3655	18.4743	3.9498	0	7.68162	2.58756	0.0875962	1.48366	0.0769253	0	Agathobacter rectalis	AR2	96
AR2_T168	17.0917	20.1589	4.45206	0	8.0587	2.64302	0	1.52638	0.0633547	0	Agathobacter rectalis	AR2	168
BO1_T0	26.797	1.11162	0	0	1.048	0	1.99721	0	1.00711	0.785525	Bacteroides ovatus	BO1	0
BO1_T24	25.5727	1.08528	0.431287	0	4.90386	2.56432	1.84284	0	0.826707	1.42514	Bacteroides ovatus	BO1	24
BO1_T48	26.6091	1.21673	0	0	13.0687	3.17411	0.831135	0	0	3.02356	Bacteroides ovatus	BO1	48
BO1_T72	29.3692	1.18231	1.8046	0	15.3896	4.10404	0.368691	0	0.0190373	2.99441	Bacteroides ovatus	BO1	72
BO1_T96	30.8577	1.2034	2.17714	0	16.4863	4.56107	0.0139015	0	0	2.78915	Bacteroides ovatus	BO1	96
BO1_T168	32.0152	1.28671	2.98217	0.132397	17.7098	5.49272	0.059934	0	0.0472953	1.79617	Bacteroides ovatus	BO1	168
BO2_T0	22.565	0.894792	0	0	0.50605	2.1941	1.66881	0	1.05886	0.150409	Bacteroides ovatus	BO2	0
BO2_T24	29.034	1.07792	0	0	4.87795	3.52513	1.10274	0	0.0319774	2.29316	Bacteroides ovatus	BO2	24
BO2_T48	31.8324	1.15762	0	0	5.67836	8.20475	0.368671	0	0.410536	2.59232	Bacteroides ovatus	BO2	48
BO2_T72	28.935	0	0	0.0840812	5.17095	8.73129	0.123555	0	0.0517249	1.85783	Bacteroides ovatus	BO2	72
BO2_T96	30.5846	1.08548	0	0	5.60368	9.90345	0.0364472	0	0.0498448	1.37269	Bacteroides ovatus	BO2	96
BO2_T168	35.6391	1.2844	0	0.2889	6.43541	14.229	0	0	0	0.552748	Bacteroides ovatus	BO2	168
BX1_T0	25.0186	0.923538	0	0	1.01186	2.33276	1.49694	0	0.508716	0.149047	Bacteroides xylanisolvens	BX1	0
BX1_T24	30.1652	1.15407	0	0	1.6054	5.86804	1.1378	0	0.164032	2.3945	Bacteroides xylanisolvens	BX1	24
BX1_T48	33.8085	1.16332	0	0	2.67319	11.5275	0.240847	0	0.360094	1.70933	Bacteroides xylanisolvens	BX1	48
BX1_T72	34.8755	0	0	0.332939	2.91791	14.8513	0.0250952	0	0.448371	0.813686	Bacteroides xylanisolvens	BX1	72
BX1_T96	29.7712	0.973017	0	0.223022	5.22544	13.4979	0	0	0	0.753618	Bacteroides xylanisolvens	BX1	96
BX1_T168	40.5478	1.48767	0	0.377538	5.18129	22.4663	0	0	0	0.582564	Bacteroides xylanisolvens	BX1	168
BX2_T0	28.5403	1.1677	0.634694	0	1.18278	2.4605	1.56098	0	0.709025	0.460993	Bacteroides xylanisolvens	BX2	0
BX2_T24	36.89	1.29065	0	0	1.25665	7.05765	1.2311	0	0.613888	1.42366	Bacteroides xylanisolvens	BX2	24
BX2_T48	33.9425	1.10438	0	0	2.27038	11.3251	0.381849	0	0.542416	1.09238	Bacteroides xylanisolvens	BX2	48
BX2_T72	30.6813	0.799625	0	0.213303	2.19103	12.2745	0.0938761	0	0	0.683461	Bacteroides xylanisolvens	BX2	72
BX2_T96	31.0076	1.18851	0	0.223354	2.51437	13.848	0	0	0.0327191	0.711475	Bacteroides xylanisolvens	BX2	96
BX2_T168	39.8943	1.36335	0	0.405452	4.07959	21.5297	0	0	0.0528198	0.600289	Bacteroides xylanisolvens	BX2	168
CC1_T0	24.773	0	1.91517	0	1.35141	2.19937	1.79624	0	1.2776	0.744938	Coprococcus catus	CC1	0
CC1_T24	30.8735	0	0.94817	0	0	3.27974	2.3339	0	1.21467	0	Coprococcus catus	CC1	24
CC1_T48	25.2303	2.84122	0.863868	0	0	2.95001	2.10804	0	0.850114	0	Coprococcus catus	CC1	48
CC1_T72	31.7835	4.01436	1.99078	0	0	3.43043	2.28658	0	0	0.0280563	Coprococcus catus	CC1	72
CC1_T96	26.1372	3.5664	1.49468	0	0	2.85886	2.06038	0	0.417057	0.104633	Coprococcus catus	CC1	96
CC1_T168	24.4777	3.85637	0.637064	0	0	2.82219	2.05617	0	0.257407	0	Coprococcus catus	CC1	168
CC2_T0	26.7342	0	0	0	1.07623	2.4328	2.26757	0	1.87119	0.174255	Coprococcus catus	CC2	0
CC2_T24	26.04	0	0.947612	0	0	2.99749	2.19315	0	1.52771	0	Coprococcus catus	CC2	24
CC2_T48	35.4626	3.72147	1.3727	0	0	4.08423	3.09279	0	0.703278	0	Coprococcus catus	CC2	48
CC2_T72	34.0406	3.65545	1.03104	0	0	3.70453	2.89776	0	0	0	Coprococcus catus	CC2	72
CC2_T96	29.228	3.51928	1.81928	0	0	3.0775	2.14628	0	0	0	Coprococcus catus	CC2	96
CC2_T168	29.3223	3.99664	1.34091	0	0	3.11808	2.21483	0	0	0	Coprococcus catus	CC2	168
EH1_T0	25.9264	1.21063	0	0	1.02888	2.4789	1.73433	0	1.34674	0.05111	Anaerobutyricum soehngenii	EH1	0
EH1_T24	28.3799	2.24474	0.640266	0	1.16442	2.59006	1.96199	0	0	0	Anaerobutyricum soehngenii	EH1	24
EH1_T48	27.8749	3.12394	0.806654	0	0.387873	2.58697	1.9898	0	0.323679	0	Anaerobutyricum soehngenii	EH1	48
EH1_T72	26.6285	3.3363	0.956427	0	0	2.50411	1.94043	0	0.2682	0	Anaerobutyricum soehngenii	EH1	72
EH1_T96	23.1248	3.43228	0.873423	0	0	2.18828	1.43743	0	0.360152	0.759793	Anaerobutyricum soehngenii	EH1	96
EH1_T168	26.4826	3.75902	1.06779	0	0	2.43684	1.94789	0	0	0.606782	Anaerobutyricum soehngenii	EH1	168
EH2_T0	24.2403	2.5958	0.49367	0	0.98274	2.34109	2.0409	0	1.14081	0.0487785	Anaerobutyricum soehngenii	EH2	0
EH2_T24	27.5835	2.23083	0.548182	0	1.03659	2.49067	2.41637	0	0	0	Anaerobutyricum soehngenii	EH2	24
EH2_T48	22.3939	2.71703	0	0	0	2.14106	1.75975	0	0.212695	0.36266	Anaerobutyricum soehngenii	EH2	48
EH2_T72	25.2377	3.28798	0.400795	0	0	2.44634	2.23991	0	0	0	Anaerobutyricum soehngenii	EH2	72
EH2_T96	25.9772	3.5007	0.91068	0	0	2.48744	2.26567	0	0	0.806971	Anaerobutyricum soehngenii	EH2	96
EH2_T168	26.5308	3.75226	0.983014	0	0	2.62258	2.33897	0	0	0.721681	Anaerobutyricum soehngenii	EH2	168
ES1_T0	31.3113	0	1.44278	0	1.47688	2.78136	3.01263	0.395806	2.92131	0	Eubacterium siraeum	ES1	0
ES1_T24	28.2629	0	1.11002	0	1.19892	2.50376	0.933564	0	2.3318	0	Eubacterium siraeum	ES1	24
ES1_T48	25.8655	0	0.943492	0	1.04975	2.0968	0.250886	0	1.01949	0.140309	Eubacterium siraeum	ES1	48
ES1_T72	40.5588	0	1.21347	0	1.42488	2.97852	0	0.122422	1.33233	0	Eubacterium siraeum	ES1	72
ES1_T96	32.7611	0	1.06128	0	1.18648	2.49787	0.278214	0	1.89755	0.189269	Eubacterium siraeum	ES1	96
ES1_T168	30.6774	0	0.941006	0	1.06555	2.20946	0	0	1.07461	0.266848	Eubacterium siraeum	ES1	168
ES2_T0	29.3812	0	0.966351	0	1.12472	2.45979	2.45995	0	0	0.16973	Eubacterium siraeum	ES2	0
ES2_T24	29.4615	0	1.03256	0	1.20075	2.5379	0.723143	0	1.6003	0	Eubacterium siraeum	ES2	24
ES2_T48	40.5604	0	1.08683	0	1.39276	3.02052	0	0	1.7344	0	Eubacterium siraeum	ES2	48
ES2_T72	34.97	0	0.968566	0	1.19646	2.58721	0	0.188947	1.11083	0	Eubacterium siraeum	ES2	72
ES2_T96	30.6223	0	0.971219	0	1.10955	2.40138	0.250383	0	0.697334	0.195583	Eubacterium siraeum	ES2	96
ES2_T168	33.2542	0	0	0	1.11349	2.45075	0.323363	0	1.91483	0.322167	Eubacterium siraeum	ES2	168
FP1_T0	27.0051	0	0	0	1.12913	2.29654	2.29267	0	1.3359	0.372229	Faecalibacterium prausnitzii	FP1	0
FP1_T24	27.1062	4.4213	4.27629	0	1.22517	2.57501	1.86407	0	1.10377	0	Faecalibacterium prausnitzii	FP1	24
FP1_T48	33.3071	9.61453	8.03208	0	1.45804	3.2062	0.555498	0	0	0.878016	Faecalibacterium prausnitzii	FP1	48
FP1_T72	24.8626	7.83175	6.62306	0	1.6261	2.40427	0.582311	0	0.800358	0.248506	Faecalibacterium prausnitzii	FP1	72
FP1_T96	26.147	8.00881	6.34149	0	2.22526	2.55713	0.568734	0	0.979542	1.20267	Faecalibacterium prausnitzii	FP1	96
FP1_T168	29.6237	9.05292	6.27512	0	2.90806	2.77878	0.621377	3.00215	0.728487	0	Faecalibacterium prausnitzii	FP1	168
FP2_T0	25.4635	0	1.2605	0	1.2625	2.35462	2.13271	0	2.10654	0.534156	Faecalibacterium prausnitzii	FP2	0
FP2_T24	27.0407	5.58204	4.78121	0	1.13908	2.55333	1.10308	0	0.570201	0.815372	Faecalibacterium prausnitzii	FP2	24
FP2_T48	34.0041	9.74301	7.38905	0	1.62081	3.27895	0.706604	0	0	0.406854	Faecalibacterium prausnitzii	FP2	48
FP2_T72	29.64	9.11375	7.01509	0	1.77522	2.80541	0.350228	0	0	0.634956	Faecalibacterium prausnitzii	FP2	72
FP2_T96	25.2718	7.75302	5.39437	0	1.95294	2.44613	0.540836	0	0.876071	0.910843	Faecalibacterium prausnitzii	FP2	96
FP2_T168	30.386	8.58301	5.62093	0	2.67526	2.61288	0.580913	3.63711	0.509571	0	Faecalibacterium prausnitzii	FP2	168
LF1_T0	26.8785	0	0.841812	0	1.07199	2.71496	0	0	0	0	Lachnospiraceae bacterium 7_1_58FAA	LF1	0
LF1_T24	27.8212	3.20791	0.749831	0	1.13384	2.75631	0	0	0	0	Lachnospiraceae bacterium 7_1_58FAA	LF1	24
LF1_T48	27.1472	4.33143	0.663334	0	1.1246	2.79841	0	0	0	0	Lachnospiraceae bacterium 7_1_58FAA	LF1	48
LF2_T72	27.6953	4.84882	0.662171	0	1.17986	2.84519	0	0	0	0	Lachnospiraceae bacterium 7_1_58FAA	LF2	72
LF2_T96	26.5926	5.20645	0.699661	0	1.119	2.8031	0	0	0	0	Lachnospiraceae bacterium 7_1_58FAA	LF2	96
LF2_T168	27.301	5.61058	0.636769	0	1.06716	2.75295	0	0	0	0	Lachnospiraceae bacterium 7_1_58FAA	LF2	168
LF2_T0	26.9591	0	0.967103	0	1.19473	2.66102	0	0	0	0	Lachnospiraceae bacterium 7_1_58FAA	LF2	0
LF2_T24	27.9333	3.24376	0.694431	0	1.10618	2.74452	0	0	0	0	Lachnospiraceae bacterium 7_1_58FAA	LF2	24
LF2_T48	27.1141	4.34	0.630257	0	1.15234	2.766	0	0	0	0	Lachnospiraceae bacterium 7_1_58FAA	LF2	48
LF1_T72	26.889	4.85478	0.628472	0	1.17347	2.80396	0	0	0	0	Lachnospiraceae bacterium 7_1_58FAA	LF1	72
LF1_T96	26.6021	5.15439	0.583904	0	1.01573	2.86197	0	0	0	0	Lachnospiraceae bacterium 7_1_58FAA	LF1	96
LF1_T168	27.1779	5.81384	0.490016	0	1.06693	2.81184	0	0	0	0	Lachnospiraceae bacterium 7_1_58FAA	LF1	168
RI1_T0	26.0015	1.27351	0.590784	0	1.07454	2.31225	1.58307	0	0.950876	0.588578	Roseburia intestinalis	RI1	0
RI1_T24	20.441	9.84815	1.2607	0	1.47499	2.51267	0	0	0.543605	0.051964	Roseburia intestinalis	RI1	24
RI1_T48	15.0098	14.3133	1.17672	0	1.49632	3.07129	0	0	0.0540923	0.128954	Roseburia intestinalis	RI1	48
RI1_T72	15.6091	17.4753	1.25813	0	1.55504	3.57576	0	0	0.0740008	0.191305	Roseburia intestinalis	RI1	72
RI1_T96	16.4885	17.5466	1.35372	0	1.65709	3.97946	0	0	0.0755319	0.24759	Roseburia intestinalis	RI1	96
RI1_T168	16.5413	21.9881	1.53536	0	1.75883	4.44879	0	0	0.0877117	0.23975	Roseburia intestinalis	RI1	168
RI2_T0	22.1749	1.09505	0.454904	0	0.976607	1.86965	0	0	1.10733	0.229574	Roseburia intestinalis	RI2	0
RI2_T24	20.438	12.4097	1.8723	0	1.73773	2.82471	0.011647	0	0.334844	0.995399	Roseburia intestinalis	RI2	24
RI2_T48	15.7666	20.4686	2.04454	0	1.81366	3.61201	0	0	0.376408	0.126105	Roseburia intestinalis	RI2	48
RI2_T72	15.8312	22.2716	2.14718	0	1.88124	4.14059	0	0	0.0364763	0.245389	Roseburia intestinalis	RI2	72
RI2_T96	12.2324	19.7471	1.75617	0	1.46447	3.68008	0	0	0.101113	0.232126	Roseburia intestinalis	RI2	96
RI2_T168	13.3783	25.6557	2.31982	0	1.88517	4.48953	0	0	0.10595	0.225752	Roseburia intestinalis	RI2	168
SV1_T0	29.3065	1.3354	0.617692	0	1.28969	2.72217	1.86456	0	0.922833	0.0312248	Subdoligranulum variabile	SV1	0
SV1_T24	23.1653	1.13352	0.806877	0	1.69443	2.12335	1.30205	0	0.601797	0.038333	Subdoligranulum variabile	SV1	24
SV1_T48	24.7803	1.70143	0.415782	0	1.4882	2.34937	1.19012	0	0	0.0814048	Subdoligranulum variabile	SV1	48
SV1_T72	23.5703	1.95456	1.11476	0	1.382	2.12993	1.10325	0	0	0.0369215	Subdoligranulum variabile	SV1	72
SV1_T96	26.9793	2.50916	1.01703	0	1.72884	2.43778	1.65192	0	0.597715	0.631217	Subdoligranulum variabile	SV1	96
SV1_T168	31.0735	3.48486	0.77253	0	2.68384	2.89325	2.13347	0	1.6289	0.158978	Subdoligranulum variabile	SV1	168
SV2_T0	23.0938	1.01681	0.583442	0	0.947837	2.00445	1.62624	0	0	0.559483	Subdoligranulum variabile	SV2	0
SV2_T24	22.7368	1.21026	0.829259	0	1.81773	2.06983	1.98423	0	0.724844	0.0392698	Subdoligranulum variabile	SV3	24
SV2_T48	27.5877	2.04134	0.719401	0	2.12484	2.46387	1.96946	0	0	0.111496	Subdoligranulum variabile	SV4	48
SV2_T72	28.5423	2.55829	0.940691	0	2.4376	2.56134	2.48249	0	0.356939	0	Subdoligranulum variabile	SV5	72
SV2_T96	18.0657	1.81675	1.46129	0	1.94494	1.88321	1.40202	0	0.723	0.0635891	Subdoligranulum variabile	SV6	96
SV2_T168	26.1475	3.70968	1.47183	0	2.54638	2.46035	1.76202	0	0	0.0567938	Subdoligranulum variabile	SV7	168

## Sheet: OD
Timepoint	Agathobacter rectalis	Bacteroides ovatus	Bacteroides xylanisolvens	Coprococcus catus	Anaerobutyricum soehngenii	Eubacterium siraeum	Faecalibacterium prausnitzii	Lachnospiraceae bacterium 7_1_58FAA	Roseburia intestinalis	Subdoligranulum variabile
0	0.645	0.72	0.635	0.645	0.645	0.735	0.63	0.62	0.635	0.695
24	1.555	1.52	1.67	0.78	0.615	0.915	1.3	0.66	1.81	0.815
48	1.115	1.54	2.8	0.775	0.61	0.92	1.285	0.76	1.42	0.79
72	0.81	1.42	1.905	0.805	0.59	0.955	1.315	0.72	0.895	0.785
96	0.665	1.4	1.825	0.835	0.585	0.945	1.26	0.67	0.775	0.77
168	0.525	1.385	1.765	0.84	0.595	0.86	1.15	0.61	0.71	0.81
start log_phase	0	0	0	0	0	0	0	24	0	0
end_log_phase	24	24	48	24	96	24	24	48	24	24
growth_rate	0.0366659	0.0311339	0.0309115	0.0110063	-0.000840509	0.00912723	0.0301833	0.00587827	0.043644	0.00663651
biomass_conc	0.2912	0.256	0.6928	0.0624	0	0.0576	0.2144	0.032	0.376	0.0384
Notes:
1. Formula to estimate growth rate from OD: LN(Nt/N0)/dt
2. Formula to estimate biomass concentration (using average E. coli biomass concentration as reference): (Nt-N0)*0.32

## Sheet: acetate
Timepoint	Agathobacter rectalis	Bacteroides ovatus	Bacteroides xylanisolvens	Coprococcus catus	Anaerobutyricum soehngenii	Eubacterium siraeum	Faecalibacterium prausnitzii	Lachnospiraceae bacterium 7_1_58FAA	Roseburia intestinalis	Subdoligranulum variabile
0	28.2876	24.681	26.7795	25.7536	25.0833	30.3463	26.2343	26.9188	24.0882	26.2002
24	20.6451	27.3033	33.5276	28.4567	27.9817	28.8622	27.0735	27.8772	20.4395	22.9511
48	18.7274	29.2207	33.8755	30.3465	25.1344	33.2129	33.6556	27.1306	15.3882	26.184
72	18.3191	29.1521	32.7784	32.9121	25.9331	37.7644	27.2513	27.2922	15.7202	26.0563
96	17.6086	30.7212	30.3894	27.6826	24.551	31.6917	25.7094	26.5974	14.3605	22.5225
168	18.058	33.8272	40.2211	26.9	26.5067	31.9658	30.0049	27.2394	14.9598	28.6105
initial_c	0	0	0	0	0	0	0	0	0	0
final_c	24	24	48	96	96	24	24	48	24	24
flux	-1.09353	0.426806	0.213387	0.322016	#DIV/0!	-1.07351	0.163086	0.137922	-0.404329	-3.5255
max_flux (UB)	-0.0584286	0.426806	0.405851	1.80499	#DIV/0!	3.29247	1.27918	1.24797	0.0367847	3.50798
min_flux (LB)	-1.09353	-0.0111691	-0.143678	-3.49191	#DIV/0!	-4.39291	-1.24462	-0.972124	-0.559764	-3.83448
Note:
Formula to estimate flux: (Ct - C0)/(dt*biomass_conc)
	0.021435

## Sheet: butyrate
Timepoint	Agathobacter rectalis	Bacteroides ovatus	Bacteroides xylanisolvens	Coprococcus catus	Anaerobutyricum soehngenii	Eubacterium siraeum	Faecalibacterium prausnitzii	Lachnospiraceae bacterium 7_1_58FAA	Roseburia intestinalis	Subdoligranulum variabile
0	0	1.00321	1.04562	0	1.90321	0	0	0	1.18428	1.1761
24	9.85172	1.0816	1.22236	0	2.23778	0	5.00167	3.22583	11.1289	1.17189
48	17.26	1.18717	1.13385	3.28134	2.92049	0	9.67877	4.33572	17.3909	1.87138
72	19.0677	0.591157	0.399813	3.8349	3.31214	0	8.47275	4.8518	19.8735	2.25643
96	17.6691	1.14444	1.08076	3.54284	3.46649	0	7.88092	5.18042	18.6469	2.16295
168	19.59	1.28555	1.42551	3.9265	3.75564	0	8.81797	5.71221	23.8219	3.59727
initial_c	0	0	0	0	0	0	0	24	0	0
final_c	24	24	48	24	96	24	24	48	24	24
flux	1.40964	0.0127592	0.00265327	0	#DIV/0!	0	0.972028	1.44516	1.10202	-0.00456867
max_flux (UB)	1.40964	0.0900526	0.0409539	2.19107	#DIV/0!	0	0.972028	4.20031	1.10202	0.758993
min_flux (LB)	-0.200127	-0.0970082	-0.0441468	-0.195022	#DIV/0!	0	-0.234378	0.42789	-0.135926	-0.101424
Note:
Formula to estimate flux: (Ct - C0)/(dt*biomass_conc)

## Sheet: formate
Timepoint	Agathobacter rectalis	Bacteroides ovatus	Bacteroides xylanisolvens	Coprococcus catus	Anaerobutyricum soehngenii	Eubacterium siraeum	Faecalibacterium prausnitzii	Lachnospiraceae bacterium 7_1_58FAA	Roseburia intestinalis	Subdoligranulum variabile
0	1.17686	0	0.317347	0.957587	0.246835	1.20457	0.630252	0.904458	0.522844	0.600567
24	3.42094	0.215643	0	0.947891	0.594224	1.07129	4.52875	0.722131	1.5665	0.818068
48	3.75159	0	0	1.11829	0.403327	1.01516	7.71057	0.646795	1.61063	0.567592
72	4.32551	0.902302	0	1.51091	0.678611	1.09102	6.81907	0.645322	1.70266	1.02772
96	4.09149	1.08857	0	1.65698	0.892051	1.01625	5.86793	0.641783	1.55495	1.23916
168	4.58879	1.49109	0	0.988985	1.0254	0.470503	5.94802	0.563393	1.92759	1.12218
initial_c	0	0	0	0	0	0	0	24	0	0
final_c	24	24	48	24	96	24	24	48	24	24
flux	0.321096	0.0350982	-0.009543	-0.00647453	#DIV/0!	-0.0964095	0.757637	-0.0980936	0.115654	0.236004
max_flux (UB)	0.321096	0.146859	0	0.262169	#DIV/0!	0.0548735	0.757637	-0.00191889	0.115654	0.499277
min_flux (LB)	-0.0334851	-0.0350982	-0.019086	-0.00647453	#DIV/0!	-0.0964095	-0.184846	-0.237404	-0.0163683	-0.271784
Note:
Formula to estimate flux: (Ct - C0)/(dt*biomass_conc)

## Sheet: Isobutyrate
Timepoint	Agathobacter rectalis	Bacteroides ovatus	Bacteroides xylanisolvens	Coprococcus catus	Anaerobutyricum soehngenii	Eubacterium siraeum	Faecalibacterium prausnitzii	Lachnospiraceae bacterium 7_1_58FAA	Roseburia intestinalis	Subdoligranulum variabile
0	0	0	0	0	0	0	0	0	0	0
24	0	0	0	0	0	0	0	0	0	0
48	0	0	0	0	0	0	0	0	0	0
72	0	0.0420406	0.273121	0	0	0	0	0	0	0
96	0	0	0.223188	0	0	0	0	0	0	0
168	0	0.210648	0.391495	0	0	0	0	0	0	0
initial_c	0	0	0	0	0	0	0	24	0	0
final_c	24	24	48	24	96	24	24	48	24	24
flux	0	0	0	0	#DIV/0!	0	0	0	0	0
max_flux (UB)	0	0.00684254	0.0164261	0	#DIV/0!	0	0	0	0	0
min_flux (LB)	0	-0.00684254	-0.00300308	0	#DIV/0!	0	0	0	0	0
Note:
Formula to estimate flux: (Ct - C0)/(dt*biomass_conc)

## Sheet: Lactate
Timepoint	Agathobacter rectalis	Bacteroides ovatus	Bacteroides xylanisolvens	Coprococcus catus	Anaerobutyricum soehngenii	Eubacterium siraeum	Faecalibacterium prausnitzii	Lachnospiraceae bacterium 7_1_58FAA	Roseburia intestinalis	Subdoligranulum variabile
0	1.37519	0.777024	1.09732	1.21382	1.00581	1.3008	1.19582	1.13336	1.02557	1.11876
24	7.23435	4.89091	1.43103	0	1.1005	1.19983	1.18213	1.12001	1.60636	1.75608
48	8.30942	9.37355	2.47178	0	0.193936	1.22125	1.53943	1.13847	1.65499	1.80652
72	8.72139	10.2803	2.55447	0	0	1.31067	1.70066	1.17666	1.71814	1.9098
96	8.2579	11.045	3.8699	0	0	1.14801	2.0891	1.06736	1.56078	1.83689
168	5.78817	12.0726	4.63044	0	0	1.08952	2.79166	1.06704	1.822	2.61511
initial_c	0	0	0	0	0	0	0	24	0	0
final_c	24	24	48	24	96	24	24	48	24	24
flux	0.838363	0.669578	0.0413317	-0.810512	#DIV/0!	-0.0730376	-0.00266004	0.0240325	0.0643607	0.691533
max_flux (UB)	0.838363	0.729596	0.0791136	0	#DIV/0!	0.0646855	0.0754898	0.0497319	0.0643607	0.691533
min_flux (LB)	-0.0663195	0.124468	0.00497279	-0.810512	#DIV/0!	-0.117664	-0.00266004	-0.142313	-0.0174376	-0.0791131
Note:
Formula to estimate flux: (Ct - C0)/(dt*biomass_conc)

## Sheet: Propionate
Timepoint	Agathobacter rectalis	Bacteroides ovatus	Bacteroides xylanisolvens	Coprococcus catus	Anaerobutyricum soehngenii	Eubacterium siraeum	Faecalibacterium prausnitzii	Lachnospiraceae bacterium 7_1_58FAA	Roseburia intestinalis	Subdoligranulum variabile
0	2.34866	1.09705	2.39663	2.31609	2.40999	2.62058	2.32558	2.68799	2.09095	2.36331
24	2.3094	3.04473	6.46285	3.13862	2.54036	2.52083	2.56417	2.75041	2.66869	2.09659
48	2.69169	5.68943	11.4263	3.51712	2.36402	2.55866	3.24257	2.78221	3.34165	2.40662
72	2.67361	6.41767	13.5629	3.56748	2.47523	2.78286	2.60484	2.82458	3.85817	2.34564
96	2.5507	7.23226	13.673	2.96818	2.33786	2.44963	2.50163	2.83253	3.82977	2.16049
168	2.68663	9.86085	21.998	2.97013	2.52971	2.33011	2.69583	2.78239	4.46916	2.6768
initial_c	0	0	0	0	0	0	0	24	0	0
final_c	24	24	48	24	96	24	24	48	24	24
flux	-0.00561803	0.317005	0.271534	0.549232	#DIV/0!	-0.0721542	0.0463667	0.0413942	0.0640229	-0.289413
max_flux (UB)	0.0547015	0.430453	0.298515	0.549232	#DIV/0!	0.162183	0.131842	0.0812802	0.0745743	0.336408
min_flux (LB)	-0.0175873	0.118528	0.00662031	-0.400171	#DIV/0!	-0.241057	-0.123938	0.0103601	-0.00314769	-0.289413
Note:
Formula to estimate flux: (Ct - C0)/(dt*biomass_conc)

## Sheet: Cellobiose
Timepoint	Agathobacter rectalis	Bacteroides ovatus	Bacteroides xylanisolvens	Coprococcus catus	Anaerobutyricum soehngenii	Eubacterium siraeum	Faecalibacterium prausnitzii	Lachnospiraceae bacterium 7_1_58FAA	Roseburia intestinalis	Subdoligranulum variabile
0	2.4434	1.83301	1.52896	2.03191	1.88761	2.73629	2.21269	0	0.791535	1.7454
24	0.0844625	1.47279	1.18445	2.26352	2.18918	0.828354	1.48358	0	0.00582351	1.64314
48	0.0108604	0.599903	0.311348	2.60041	1.87478	0.125443	0.631051	0	0	1.57979
72	0	0.246123	0.0594856	2.59217	2.09017	0	0.466269	0	0	1.79287
96	0.0437981	0.0251743	0	2.10333	1.85155	0.264299	0.554785	0	0	1.52697
168	0.0125985	0.029967	0	2.1355	2.14343	0.161682	0.601145	0	0	1.94774
initial_c	0	0	0	0	0	0	0	24	0	0
final_c	24	24	24	96	96	24	24	48	24	24
flux	-0.337531	-0.0586292	-0.0207194	0.0119234	#DIV/0!	-1.38016	-0.141696	0	-0.0870691	-0.110964
max_flux (UB)	0.0062669	-0.0359617	-0.00357761	0.22495	#DIV/0!	0.191188	0.0172023	0	0	0.231207
min_flux (LB)	-0.337531	-0.142071	-0.0525107	-0.326414	#DIV/0!	-1.38016	-0.165681	0	-0.0870691	-0.288522
Note:
Formula to estimate flux: (Ct - C0)/(dt*biomass_conc)

## Sheet: Fructose
Timepoint	Agathobacter rectalis	Bacteroides ovatus	Bacteroides xylanisolvens	Coprococcus catus	Anaerobutyricum soehngenii	Eubacterium siraeum	Faecalibacterium prausnitzii	Lachnospiraceae bacterium 7_1_58FAA	Roseburia intestinalis	Subdoligranulum variabile
0	0	0	0	0	0	0.197903	0	0	0	0
24	0	0	0	0	0	0	0	0	0	0
48	1.43046	0	0	0	0	0	0	0	0	0
72	1.62569	0	0	0	0	0.155684	0	0	0	0
96	1.49665	0	0	0	0	0	0	0	0	0
168	1.5553	0	0	0	0	0	3.31963	0	0	0
initial_c	0	0	0	0	0	0	0	24	0	0
final_c	24	24	48	24	96	24	24	48	24	24
flux	0	0	0	0	#DIV/0!	-0.143159	0	0	0	0
max_flux (UB)	0.204679	0	0	0	#DIV/0!	0.112619	0	0	0	0
min_flux (LB)	-0.018465	0	0	0	#DIV/0!	-0.143159	0	0	0	0
Note:
Formula to estimate flux: (Ct - C0)/(dt*biomass_conc)

[truncated: 3 more sheets: Glucose, Xylose, SCFA range]
